# Supplementary material for: Intratumor microbiota as a novel potential prognostic indicator in mesothelioma
Source: Front Immunol. 2023 Mar 14;14:1129513. doi: 10.3389/fimmu.2023.1129513 (PMC10043377; doi:10.3389/fimmu.2023.1129513)
Supplement: Supplementary File 1 — Excel file of DEGs and DAVID analysis. [file DataSheet_1.xlsx]

## Sheet: Ordered Gene List
Gene	Cytoband	μ in (A) High Survivors	μ in (B) Low Survivors	σ in (A) High Survivors	σ in (B) Low Survivors	Log Ratio	p-Value	q-Value	Higher expression in
FOXO4	Xq13.1	8.73	7.96	0.83	0.59	0.77	4.19e-06	0.005211	(A) High Survivors
ABLIM1	10q25.3	11.82	10.64	1.04	1.43	1.18	3.591e-05	0.0102	(A) High Survivors
SH3BGRL	Xq21.1	11.69	11.3	0.38	0.44	0.39	3.618e-05	0.0102	(A) High Survivors
EPB41L4A-DT	5q22.2	5.41	4.58	0.87	0.9	0.83	3.901e-05	0.0102	(A) High Survivors
NDRG2	14q11.2	9.4	8.59	0.81	0.94	0.81	5.104e-05	0.0112	(A) High Survivors
HPR	16q22.2	4.85	2.69	2.45	2.33	2.16	6.653e-05	0.0129	(A) High Survivors
TC2N	14q32.12	7.84	6.7	1.06	1.44	1.15	7.258e-05	0.0134	(A) High Survivors
HACD4	9p21.3	8.77	7.92	0.87	1.02	0.85	8.022e-05	0.014	(A) High Survivors
ARHGAP44	17p12	10.06	8.51	1.53	1.92	1.55	8.869e-05	0.0146	(A) High Survivors
CYSLTR2	13q14.2	5.04	3.66	1.88	1.12	1.38	9.6e-05	0.0146	(A) High Survivors
BORCS7	10q24.32	9.39	8.9	0.5	0.61	0.49	9.946e-05	0.0149	(A) High Survivors
KLHL9	9p21.3	9.63	8.69	0.88	1.22	0.94	0.000102	0.0151	(A) High Survivors
H6PD	1p36.22	12.5	11.8	0.69	0.9	0.7	0.0001108	0.0161	(A) High Survivors
ITM2B	13q14.2	13.64	13.16	0.58	0.53	0.48	0.0001265	0.0173	(A) High Survivors
HBP1	7q22.3	10.79	10.47	0.35	0.39	0.32	0.0001374	0.018	(A) High Survivors
THTPA	14q11.2	8.63	8.05	0.72	0.63	0.58	0.0001399	0.0182	(A) High Survivors
PCDHGA12	5q31.3	8.8	6.77	2.08	2.62	2.03	0.0001437	0.0185	(A) High Survivors
AHI1-DT	6q23.3	2.36	1.5	1.13	0.86	0.86	0.0001583	0.0195	(A) High Survivors
FAXDC2	5q33.2	9.92	9.07	0.86	1.13	0.85	0.000204	0.0223	(A) High Survivors
FOCAD	9p21.3	9.46	8.58	0.76	1.27	0.88	0.0002102	0.0227	(A) High Survivors
CACHD1	1p31.3	8.8	7.48	1.84	1.25	1.32	0.0002168	0.0232	(A) High Survivors
ATL1	14q22.1	8.32	7.38	0.98	1.26	0.94	0.0002209	0.0235	(A) High Survivors
FAM8A1	6p22.3	10.23	9.73	0.47	0.72	0.51	0.0002417	0.0244	(A) High Survivors
METTL7A	12q13.12	10.71	9.61	1.18	1.48	1.1	0.0002554	0.025	(A) High Survivors
KCTD18	2q33.1	8.58	8.17	0.5	0.5	0.41	0.0002643	0.0255	(A) High Survivors
CIPC	14q24.3	9.23	8.77	0.6	0.52	0.46	0.0002702	0.0257	(A) High Survivors
ARMCX2	Xq22.1	10.49	9.96	0.6	0.7	0.53	0.000276	0.0258	(A) High Survivors
DLG2	11q14.1	5.4	4.21	1.17	1.69	1.19	0.0002792	0.0259	(A) High Survivors
SMIM10L2A	Xq26.3	5.18	4.12	1.09	1.48	1.07	0.0002937	0.0264	(A) High Survivors
WBP1L	10q24.32	12.02	11.55	0.62	0.54	0.47	0.0002944	0.0264	(A) High Survivors
EPB41L4A	5q22.1-q22.2	9.54	8.75	1	0.94	0.79	0.0002954	0.0264	(A) High Survivors
ANKHD1-EIF4EBP3	5q31.3	9.42	8.92	0.63	0.61	0.5	0.0002961	0.0264	(A) High Survivors
DENND4C	9p22.1	9.73	9.27	0.52	0.61	0.46	0.0003015	0.0266	(A) High Survivors
ADH1B	4q23	10.2	7.34	3.81	3.2	2.86	0.000307	0.0268	(A) High Survivors
LAMA4	6q21	12.14	11.38	1	0.87	0.76	0.0003281	0.0279	(A) High Survivors
KLLN	10q23	4.89	4.3	0.77	0.68	0.59	0.000338	0.0285	(A) High Survivors
MROH8	20q11.23	6.02	5.35	0.7	0.94	0.67	0.0003607	0.0301	(A) High Survivors
ASPRV1	2p13.3	6.08	5.46	0.79	0.79	0.63	0.0003943	0.0316	(A) High Survivors
ATP7A	Xq21.1	9.2	8.37	1.12	0.98	0.83	0.0004253	0.0333	(A) High Survivors
ADHFE1	8q13.1	6.13	5.39	0.85	1.02	0.74	0.00044	0.034	(A) High Survivors
SLC7A8	14q11.2	10.33	9.55	1.03	0.94	0.78	0.0004721	0.0352	(A) High Survivors
LPAR1	9q31.3	9.3	8.4	1.07	1.21	0.89	0.0004899	0.0361	(A) High Survivors
ACACB	12q24.11	9.23	8.63	0.73	0.8	0.6	0.0005257	0.0377	(A) High Survivors
LYRM9	17q11.2	7.78	7.19	0.64	0.87	0.59	0.0005374	0.0384	(A) High Survivors
MASP1	3q27.3	3.43	1.88	2.19	1.77	1.55	0.000547	0.0387	(A) High Survivors
SAYSD1	6p21.2	9.11	8.74	0.47	0.47	0.36	0.0005483	0.0387	(A) High Survivors
PPARGC1A	4p15.2	5.9	4.36	2.03	1.93	1.53	0.0005656	0.0393	(A) High Survivors
PEX2	8q21.13	9.93	9.6	0.41	0.45	0.33	0.0005716	0.0395	(A) High Survivors
BDH2	4q24	9.89	9.23	0.79	0.93	0.67	0.0005771	0.0398	(A) High Survivors
COL28A1	7p21.3	0.87	0.35	0.83	0.48	0.52	0.0006373	0.0424	(A) High Survivors
HLF	17q22	6.06	4.71	1.8	1.74	1.35	0.0006435	0.0424	(A) High Survivors
DCAF11	14q12	10.51	10.16	0.51	0.41	0.36	0.0006445	0.0424	(A) High Survivors
TNFSF13	17p13.1	10.15	9.58	0.81	0.68	0.57	0.0006944	0.0447	(A) High Survivors
NUDT7	16q23.1	6.62	5.86	1.04	0.96	0.76	0.0006984	0.0447	(A) High Survivors
SELENBP1	1q21.3	11.74	10.59	1.4	1.63	1.15	0.0007227	0.0458	(A) High Survivors
SYT4	18q12.3	7.17	4.46	3.88	3.28	2.72	0.0007486	0.0466	(A) High Survivors
ZBTB7C	18q21.1	10.05	8.74	1.34	2.04	1.31	0.0007531	0.0466	(A) High Survivors
AP5M1	14q22.3	8.98	8.7	0.29	0.42	0.28	0.0007808	0.0477	(A) High Survivors
TMBIM4	12q14.3	10.95	10.57	0.44	0.57	0.38	0.000794	0.0483	(A) High Survivors
CTTNBP2	7q31.31	5.75	4.42	1.57	1.97	1.33	0.0008356	0.0498	(A) High Survivors
CNIH2	11q13.2	4.93	6.4	1.28	1.03	-1.48	9.06e-08	0.001791	(B) Low Survivors
LMNB2	19p13.3	10.66	11.45	0.63	0.69	-0.79	3.35e-07	0.003021	(B) Low Survivors
BIRC5	17q25.3	7.47	8.89	1.31	1.1	-1.42	6.13e-07	0.003021	(B) Low Survivors
AUNIP	1p36.11	4.35	5.43	0.86	1.01	-1.08	8.28e-07	0.003021	(B) Low Survivors
CHAF1A	19p13.3	8.42	9.14	0.67	0.59	-0.72	9.13e-07	0.003021	(B) Low Survivors
JPT1	17q25.1	10.5	11.37	0.78	0.75	-0.87	9.36e-07	0.003021	(B) Low Survivors
KIF23	15q23	7.97	9.27	1.31	0.94	-1.3	1.218e-06	0.003021	(B) Low Survivors
CDC20	1p34.2	8.08	9.61	1.39	1.32	-1.52	1.307e-06	0.003021	(B) Low Survivors
TROAP	12q13.12	6.88	8.23	1.4	0.95	-1.35	1.375e-06	0.003021	(B) Low Survivors
CDCA2	8p21.2	5.87	7.23	1.32	1.16	-1.37	2.092e-06	0.004137	(B) Low Survivors
TK1	17q25.3	9.05	10.16	1.07	0.96	-1.11	2.657e-06	0.004778	(B) Low Survivors
TRIP13	5p15.33	7.43	8.58	1.2	0.9	-1.15	3.165e-06	0.005211	(B) Low Survivors
SGO1	3p24.3	5.16	6.32	1.23	0.93	-1.16	4.39e-06	0.005211	(B) Low Survivors
UHRF1	19p13.3	7.33	8.49	1.07	1.12	-1.16	4.537e-06	0.005211	(B) Low Survivors
AURKA	20q13.2	7.49	8.51	0.91	1.02	-1.02	4.748e-06	0.005211	(B) Low Survivors
NEK2	1q32.3	6.63	7.86	1.34	0.94	-1.23	5.05e-06	0.005211	(B) Low Survivors
NCAPG	4p15.31	7.52	8.68	1.16	1.03	-1.16	5.082e-06	0.005211	(B) Low Survivors
MYBL2	20q13.12	8.29	9.79	1.47	1.41	-1.51	5.58e-06	0.005211	(B) Low Survivors
CCNB2	15q22.2	8.11	9.18	1.19	0.81	-1.07	5.925e-06	0.005211	(B) Low Survivors
OXTR	3p25.3	7.21	9.61	2.27	2.32	-2.4	5.964e-06	0.005211	(B) Low Survivors
ERCC6L	Xq13.1	5.05	6.12	1.08	0.97	-1.07	6.514e-06	0.005211	(B) Low Survivors
LIG1	19q13.33	9.2	9.74	0.61	0.41	-0.55	6.571e-06	0.005211	(B) Low Survivors
RACGAP1	12q13.12	8.77	9.58	0.82	0.74	-0.81	6.749e-06	0.005211	(B) Low Survivors
NDC80	18p11.32	7.34	8.4	1.17	0.86	-1.07	6.9e-06	0.005211	(B) Low Survivors
TTK	6q14.1	6.29	7.61	1.47	1.02	-1.32	6.936e-06	0.005211	(B) Low Survivors
UBE2C	20q13.12	7.97	9.2	1.35	0.99	-1.23	7.148e-06	0.005211	(B) Low Survivors
MAD2L1	4q27	7.51	8.26	0.76	0.68	-0.75	7.377e-06	0.005211	(B) Low Survivors
KPNA2	17q24.2	10.63	11.52	0.8	0.93	-0.89	7.751e-06	0.005287	(B) Low Survivors
SAPCD2	9q34.3	6.11	7.29	1.26	1.01	-1.17	8.067e-06	0.005319	(B) Low Survivors
SPAG5	17q11.2	8.39	9.27	0.97	0.74	-0.88	9.079e-06	0.005747	(B) Low Survivors
CDCA5	11q13.1	7.95	8.98	1.01	1.01	-1.03	9.413e-06	0.005747	(B) Low Survivors
CHAF1B	21q22.12-q22.13	6.84	7.75	0.97	0.8	-0.91	9.588e-06	0.005747	(B) Low Survivors
CEP55	10q23.33	7.81	9.04	1.27	1.14	-1.22	1.117e-05	0.006344	(B) Low Survivors
CCNB1	5q13.2	9.06	9.98	0.92	0.9	-0.92	1.123e-05	0.006344	(B) Low Survivors
PRC1	15q26.1	9.1	10.06	1.1	0.78	-0.96	1.176e-05	0.006461	(B) Low Survivors
ORC1	1p32.3	5.77	6.88	1.12	1.11	-1.11	1.234e-05	0.006598	(B) Low Survivors
WDR62	19q13.12	6.29	7.44	1.16	1.15	-1.15	1.358e-05	0.00707	(B) Low Survivors
CDC25A	3p21.31	5.44	6.54	0.96	1.23	-1.1	1.45e-05	0.007298	(B) Low Survivors
ANKRD34B	5q14.1	0.62	1.96	0.84	1.69	-1.35	1.533e-05	0.007298	(B) Low Survivors
CDCA8	1p34.3	7.25	8.41	1.22	1.12	-1.16	1.562e-05	0.007298	(B) Low Survivors
UBE2S	19q13.42	8.37	9.26	0.86	0.95	-0.9	1.583e-05	0.007298	(B) Low Survivors
IQGAP3	1q22	7.64	8.82	1.36	1.01	-1.19	1.6e-05	0.007298	(B) Low Survivors
KIF2C	1p34.1	7.35	8.6	1.29	1.25	-1.25	1.625e-05	0.007298	(B) Low Survivors
ORC6	16q11.2	6.42	7.33	1.05	0.78	-0.91	1.66e-05	0.007298	(B) Low Survivors
POLQ	3q13.33	5.81	6.87	1.17	0.96	-1.06	1.708e-05	0.007344	(B) Low Survivors
FOXM1	12p13.33	9	10.15	1.31	1	-1.15	1.858e-05	0.007818	(B) Low Survivors
PLK1	16p12.2	8.03	9.15	1.19	1.09	-1.12	1.92e-05	0.007911	(B) Low Survivors
DDIAS	11q14.1	5.87	6.76	1	0.8	-0.89	1.995e-05	0.008053	(B) Low Survivors
FANCD2	3p25.3	7.89	8.56	0.74	0.65	-0.68	2.147e-05	0.008338	(B) Low Survivors
CKS2	9q22.2	8.73	9.46	0.77	0.73	-0.73	2.17e-05	0.008338	(B) Low Survivors
RECQL4	8q24.3	7.61	8.54	0.89	1.01	-0.92	2.192e-05	0.008338	(B) Low Survivors
ANP32E	1q21.2	9.82	10.37	0.54	0.6	-0.55	2.245e-05	0.008379	(B) Low Survivors
CDCA3	12p13.31	6.71	7.76	1.17	0.99	-1.05	2.292e-05	0.008396	(B) Low Survivors
KIF4A	Xq13.1	7.41	8.62	1.4	1.08	-1.21	2.335e-05	0.008396	(B) Low Survivors
PKMYT1	16p13.3	7	8.08	1.12	1.12	-1.08	2.432e-05	0.00851	(B) Low Survivors
KRT14	17q21.2	5.91	9.26	3.42	3.52	-3.34	2.452e-05	0.00851	(B) Low Survivors
TUBA1B	12q13.12	14.32	14.79	0.42	0.56	-0.48	2.585e-05	0.008815	(B) Low Survivors
CENPA	2p23.3	5.71	6.84	1.26	1.09	-1.13	2.648e-05	0.008876	(B) Low Survivors
DTL	1q32.3	7.11	8.06	1.09	0.89	-0.96	2.761e-05	0.008951	(B) Low Survivors
PCLAF	15q22.31	7.56	8.55	1.15	0.9	-0.99	2.761e-05	0.008951	(B) Low Survivors
CENPF	1q41	9.14	10.29	1.43	0.9	-1.15	2.818e-05	0.008989	(B) Low Survivors
E2F1	20q11.22	8.11	8.92	0.84	0.87	-0.82	2.873e-05	0.00902	(B) Low Survivors
BLM	15q26.1	5.83	6.76	1.1	0.82	-0.93	3.047e-05	0.009418	(B) Low Survivors
KIF14	1q32.1	6.06	7.33	1.47	1.2	-1.27	3.32e-05	0.0101	(B) Low Survivors
H2AX	11q23.3	9.66	10.34	0.67	0.76	-0.68	3.538e-05	0.0102	(B) Low Survivors
REEP4	8p21.3	9.07	9.6	0.55	0.57	-0.52	3.709e-05	0.0102	(B) Low Survivors
HJURP	2q37.1	7.06	8.17	1.28	1.06	-1.11	3.81e-05	0.0102	(B) Low Survivors
IL11	19q13.42	4.4	5.67	1.26	1.42	-1.26	3.847e-05	0.0102	(B) Low Survivors
TOP2A	17q21.2	9.78	10.91	1.4	0.94	-1.12	3.864e-05	0.0102	(B) Low Survivors
NUF2	1q23.3	6.27	7.38	1.35	0.97	-1.11	3.888e-05	0.0102	(B) Low Survivors
TACC3	4p16.3	9.53	10.24	0.79	0.72	-0.71	3.933e-05	0.0102	(B) Low Survivors
LRFN4	11q13.2	8.34	9.12	0.78	0.9	-0.79	3.974e-05	0.0102	(B) Low Survivors
PPP6R1	19q13.42	11.02	11.36	0.39	0.32	-0.33	3.993e-05	0.0102	(B) Low Survivors
COLGALT1	19p13.11	11.94	12.5	0.53	0.67	-0.56	4.085e-05	0.0102	(B) Low Survivors
GMPS	3q25.31	10.04	10.44	0.4	0.46	-0.4	4.087e-05	0.0102	(B) Low Survivors
KRT80	12q13.13	7.77	9.82	2.27	2.13	-2.05	4.282e-05	0.0106	(B) Low Survivors
RAD54L	1p34.1	6.31	7.36	1.17	1.09	-1.05	4.453e-05	0.0106	(B) Low Survivors
AURKB	17p13.1	6.82	7.99	1.35	1.17	-1.17	4.549e-05	0.0106	(B) Low Survivors
SKA3	13q12.11	6.03	6.98	1.12	0.92	-0.95	4.564e-05	0.0106	(B) Low Survivors
KIFC1	6p21.32	8.08	8.99	1.11	0.82	-0.91	4.575e-05	0.0106	(B) Low Survivors
ASF1B	19p13.12	7.82	8.75	1.14	0.84	-0.93	4.612e-05	0.0106	(B) Low Survivors
DONSON	21q22.11	7.86	8.42	0.61	0.58	-0.56	4.656e-05	0.0106	(B) Low Survivors
ESCO2	8p21.1	5.45	6.54	1.29	1.04	-1.09	4.697e-05	0.0106	(B) Low Survivors
TYMS	18p11.32	9.1	10.01	1.03	0.94	-0.91	4.728e-05	0.0106	(B) Low Survivors
DPP9	19p13.3	10.5	10.97	0.48	0.55	-0.47	4.973e-05	0.0111	(B) Low Survivors
ZWINT	10q21.1	8.33	9.1	0.86	0.81	-0.77	5.132e-05	0.0112	(B) Low Survivors
EXO1	1q43	6	7.06	1.2	1.1	-1.06	5.467e-05	0.0118	(B) Low Survivors
TPX2	20q11.21	9.19	10.28	1.39	0.93	-1.09	5.539e-05	0.0118	(B) Low Survivors
BRCA1	17q21.31	7.28	8.17	0.99	0.96	-0.89	5.618e-05	0.0118	(B) Low Survivors
CDC25C	5q31.2	4.94	6.01	1.29	1.05	-1.08	5.78e-05	0.0118	(B) Low Survivors
KIF18B	17q21.31	6.95	8.13	1.48	1.04	-1.17	5.78e-05	0.0118	(B) Low Survivors
ANLN	7p14.2	8.5	9.93	1.63	1.5	-1.43	5.801e-05	0.0118	(B) Low Survivors
MGAT5B	17q25.2	3.97	5.69	1.99	1.75	-1.71	5.84e-05	0.0118	(B) Low Survivors
TICRR	15q26.1	6.11	7.14	1.29	0.95	-1.04	6.141e-05	0.0123	(B) Low Survivors
NUP62	19q13.33	10.74	11.04	0.37	0.29	-0.3	6.472e-05	0.0128	(B) Low Survivors
RAD51	15q15.1	6.37	7.27	0.99	1	-0.9	6.577e-05	0.0129	(B) Low Survivors
CPNE7	16q24.3	5.94	7.46	1.96	1.32	-1.52	6.738e-05	0.0129	(B) Low Survivors
ARHGEF26	3q25.2	6.84	8.33	1.69	1.59	-1.48	6.889e-05	0.0131	(B) Low Survivors
DEPDC1	1p31.3	6.31	7.5	1.38	1.24	-1.19	7.168e-05	0.0134	(B) Low Survivors
BCL2L12	19q13.33	7.75	8.39	0.64	0.78	-0.64	7.323e-05	0.0134	(B) Low Survivors
HMGB2	4q34.1	10.28	10.85	0.7	0.56	-0.57	7.329e-05	0.0134	(B) Low Survivors
SHCBP1	16q11.2	7.57	8.46	1.05	0.94	-0.89	7.463e-05	0.0135	(B) Low Survivors
GTSE1	22q13.31	6.64	7.67	1.25	1.02	-1.02	7.775e-05	0.0138	(B) Low Survivors
DEPDC1B	5q12.1	5.65	6.63	1.21	0.97	-0.98	7.826e-05	0.0138	(B) Low Survivors
ECT2	3q26.31	8.72	9.43	0.73	0.85	-0.71	7.829e-05	0.0138	(B) Low Survivors
FZR1	19p13.3	9.76	10.1	0.37	0.37	-0.33	8.147e-05	0.0141	(B) Low Survivors
AURKAP1	1q41	2.78	3.36	0.6	0.7	-0.58	8.224e-05	0.0141	(B) Low Survivors
RIN1	11q13.2	8.46	9.19	0.84	0.8	-0.73	8.337e-05	0.0141	(B) Low Survivors
CCNF	16p13.3	7.31	8.18	0.95	0.99	-0.86	8.395e-05	0.0141	(B) Low Survivors
ADAMTSL5	19p13.3	5.16	6.44	1.44	1.43	-1.28	8.396e-05	0.0141	(B) Low Survivors
MYBL1	8q13.1	6.13	7.07	0.96	1.13	-0.94	9.044e-05	0.0146	(B) Low Survivors
MYB	6q23.3	3.65	4.87	1.32	1.43	-1.22	9.101e-05	0.0146	(B) Low Survivors
CCNA2	4q27	7.53	8.4	1.01	0.93	-0.86	9.178e-05	0.0146	(B) Low Survivors
PRMT1	19q13.33	11.17	11.59	0.53	0.41	-0.42	9.376e-05	0.0146	(B) Low Survivors
EME1	17q21.33	5.86	6.67	0.97	0.87	-0.82	9.409e-05	0.0146	(B) Low Survivors
CENPN	16q23.2	7.83	8.6	0.75	0.99	-0.78	9.415e-05	0.0146	(B) Low Survivors
MTFR2	6q23.3	5.09	5.94	1.04	0.89	-0.86	9.418e-05	0.0146	(B) Low Survivors
BUB1B	15q15.1	7.25	8.28	1.31	1.02	-1.04	9.555e-05	0.0146	(B) Low Survivors
RAD18	3p25.3	7.5	8.08	0.52	0.76	-0.58	9.588e-05	0.0146	(B) Low Survivors
ZNF367	9q22.32	7.12	7.81	0.81	0.74	-0.69	9.619e-05	0.0146	(B) Low Survivors
CEP78	9q21.2	7.4	7.85	0.53	0.49	-0.45	9.772e-05	0.0148	(B) Low Survivors
CDK1	10q21.2	8.23	9.13	1.13	0.9	-0.9	0.0001004	0.0149	(B) Low Survivors
CENPI	Xq22.1	4.21	5.36	1.4	1.21	-1.15	0.0001063	0.0156	(B) Low Survivors
STIL	1p33	6.84	7.66	0.96	0.93	-0.82	0.0001157	0.0167	(B) Low Survivors
THOP1	19p13.3	9.01	9.6	0.67	0.7	-0.6	0.0001169	0.0168	(B) Low Survivors
TONSL	8q24.3	7.5	8.23	0.92	0.74	-0.73	0.0001195	0.0169	(B) Low Survivors
SPC25	2q31.1	5.68	6.69	1.34	0.92	-1.01	0.0001201	0.0169	(B) Low Survivors
POLD1	19q13.3	9.29	9.82	0.6	0.62	-0.53	0.0001202	0.0169	(B) Low Survivors
EZH2	7q36.1	7.76	8.46	0.83	0.79	-0.7	0.0001225	0.017	(B) Low Survivors
PACS1	11q13.1-q13.2	11.75	12.19	0.52	0.5	-0.44	0.0001231	0.017	(B) Low Survivors
NCLN	19p13.3	10.88	11.29	0.48	0.47	-0.41	0.0001248	0.0171	(B) Low Survivors
RUVBL2	19q13.33	10.59	11.07	0.54	0.57	-0.48	0.0001278	0.0173	(B) Low Survivors
TBXA2R	19p13.3	6	6.97	1.13	1.1	-0.97	0.0001285	0.0173	(B) Low Survivors
SKA1	18q21.1	6.18	7.27	1.3	1.21	-1.09	0.0001307	0.0175	(B) Low Survivors
TCF3	19p13.3	10.91	11.41	0.6	0.54	-0.49	0.0001369	0.018	(B) Low Survivors
CKAP2L	2q14.1	5.94	6.98	1.33	1.05	-1.03	0.0001371	0.018	(B) Low Survivors
GINS1	20p11.21	7.43	8.17	1	0.67	-0.74	0.0001446	0.0185	(B) Low Survivors
GINS4	8p11.21	6.73	7.48	0.91	0.84	-0.75	0.0001463	0.0185	(B) Low Survivors
PIF1	15q22.31	5.43	6.4	1.26	0.97	-0.97	0.000147	0.0185	(B) Low Survivors
FANCI	15q26.1	9.13	9.71	0.79	0.55	-0.59	0.0001472	0.0185	(B) Low Survivors
FSTL3	19p13.3	11.95	12.93	1.11	1.17	-0.97	0.0001577	0.0195	(B) Low Survivors
NME1	17q21.33	11.03	11.56	0.62	0.63	-0.53	0.0001586	0.0195	(B) Low Survivors
FAM72D	1q21.1	5.18	5.91	0.89	0.82	-0.73	0.0001591	0.0195	(B) Low Survivors
CNN2	19p13.3	11.63	12.43	1.02	0.86	-0.8	0.0001617	0.0197	(B) Low Survivors
XRCC2	7q36.1	4.76	5.66	1.15	0.96	-0.9	0.0001646	0.0198	(B) Low Survivors
ACTN4	19q13.2	13.46	13.88	0.56	0.42	-0.42	0.0001651	0.0198	(B) Low Survivors
CDH2	18q12.1	9.05	10.68	2	1.83	-1.63	0.0001653	0.0198	(B) Low Survivors
MCM10	10p13	5.73	6.76	1.28	1.15	-1.03	0.0001673	0.0199	(B) Low Survivors
CENPK	5q12.3	6.03	6.96	1.19	0.98	-0.93	0.0001714	0.0203	(B) Low Survivors
BUB1	2q13	7.39	8.41	1.3	1.1	-1.02	0.0001745	0.0205	(B) Low Survivors
UBE2T	1q32.1	7.2	7.94	0.93	0.82	-0.75	0.0001764	0.0206	(B) Low Survivors
POC1A	3p21.2	6.88	7.61	0.66	1.02	-0.73	0.000177	0.0206	(B) Low Survivors
NEIL3	4q34.3	4.76	5.86	1.36	1.25	-1.1	0.0001811	0.0209	(B) Low Survivors
ESPL1	12q13.13	6.97	7.86	1.12	0.98	-0.89	0.0001822	0.0209	(B) Low Survivors
RACGAP1P1	12q12	1.39	2.07	0.91	0.68	-0.68	0.0001825	0.0209	(B) Low Survivors
CDC45	22q11.21	6.25	7.26	1.15	1.25	-1.01	0.0001883	0.0212	(B) Low Survivors
FANCB	Xp22.2	4	4.86	1.02	1.03	-0.86	0.0001885	0.0212	(B) Low Survivors
SLC25A22	11p15.5	9.38	9.88	0.49	0.68	-0.5	0.0001885	0.0212	(B) Low Survivors
OXCT2	1p34.2	2.68	3.86	1.24	1.53	-1.18	0.0001918	0.0214	(B) Low Survivors
TRIM65	17q25.1	9.22	9.6	0.45	0.46	-0.38	0.0002009	0.0222	(B) Low Survivors
MCF2L2	3q27.1	2.18	2.93	0.99	0.78	-0.75	0.0002012	0.0222	(B) Low Survivors
GREB1L	18q11.1-q11.2	3.82	5.44	1.93	1.92	-1.61	0.0002016	0.0222	(B) Low Survivors
CHEK1	11q24.2	7.55	8.24	0.88	0.77	-0.69	0.0002066	0.0225	(B) Low Survivors
TUBA1C	12q13.12	12.26	12.85	0.68	0.72	-0.59	0.0002122	0.0228	(B) Low Survivors
QPCTL	19q13.32	7.67	8.26	0.66	0.74	-0.58	0.0002256	0.0239	(B) Low Survivors
ZWILCH	15q22.31	8.23	8.81	0.69	0.71	-0.58	0.0002279	0.0239	(B) Low Survivors
FAM111B	11q12.1	7.18	7.98	1.06	0.85	-0.8	0.0002287	0.0239	(B) Low Survivors
KIF15	3p21.31	6.28	7.28	1.3	1.11	-1.01	0.0002314	0.024	(B) Low Survivors
SAE1	19q13.32	10.71	11.19	0.59	0.58	-0.48	0.0002317	0.024	(B) Low Survivors
PBK	8p21.1	7.14	8.07	1.25	0.98	-0.93	0.000234	0.024	(B) Low Survivors
ST6GALNAC5	1p31.1	6.88	8.25	1.72	1.59	-1.38	0.0002341	0.024	(B) Low Survivors
FSCN1	7p22.1	12.15	12.83	0.87	0.76	-0.68	0.0002376	0.0242	(B) Low Survivors
MELK	9p13.2	7.19	8.16	1.31	1	-0.97	0.0002435	0.0244	(B) Low Survivors
ACOT7	1p36.31	9.06	9.71	0.7	0.87	-0.65	0.0002441	0.0244	(B) Low Survivors
ARHGAP11A	15q13.3	7.46	8.32	1.04	1.05	-0.86	0.0002445	0.0244	(B) Low Survivors
FEN1	11q12.2	9.44	9.95	0.59	0.64	-0.51	0.0002458	0.0244	(B) Low Survivors
UCK2	1q24.1	8.19	8.69	0.58	0.63	-0.5	0.0002478	0.0245	(B) Low Survivors
MKI67	10q26.2	9.79	10.73	1.27	0.98	-0.94	0.0002555	0.025	(B) Low Survivors
CCNE2	8q22.1	5.7	6.47	0.96	0.92	-0.77	0.0002588	0.0252	(B) Low Survivors
CDC6	17q21.2	8.01	8.83	1.01	0.98	-0.82	0.0002651	0.0255	(B) Low Survivors
PIMREG	17p13.2	5.57	6.68	1.38	1.3	-1.1	0.000266	0.0255	(B) Low Survivors
KIF20A	5q31.2	8.17	9.24	1.53	1.04	-1.08	0.0002689	0.0257	(B) Low Survivors
CDT1	16q24.3	7.82	8.7	1.12	1.02	-0.88	0.0002739	0.0258	(B) Low Survivors
B4GALNT1	12q13.3	5.68	7.02	1.73	1.55	-1.35	0.0002741	0.0258	(B) Low Survivors
DNAJC9	10q22.2	9.54	9.93	0.44	0.49	-0.38	0.0002759	0.0258	(B) Low Survivors
PSRC1	1p13.3	6.35	7.26	1.12	1.09	-0.91	0.0002802	0.0259	(B) Low Survivors
TIMM50	19q13.2	9.66	10.05	0.48	0.49	-0.4	0.0002826	0.0259	(B) Low Survivors
NCAPH	2q11.2	6.77	7.72	1.25	1.05	-0.94	0.0002833	0.0259	(B) Low Survivors
SLC16A3	17q25.3	11.08	11.99	1.25	0.97	-0.92	0.0002859	0.026	(B) Low Survivors
RHEBL1	12q13.12	3.97	4.74	0.91	0.98	-0.77	0.0002866	0.026	(B) Low Survivors
RAD51AP1	12p13.32	6.52	7.29	0.99	0.92	-0.78	0.0003011	0.0266	(B) Low Survivors
DLGAP5	14q22.3	6.84	7.92	1.41	1.24	-1.08	0.0003031	0.0266	(B) Low Survivors
MBOAT7	19q13.42	10.9	11.42	0.71	0.56	-0.52	0.0003037	0.0266	(B) Low Survivors
PTTG1	5q33.3	7.92	8.76	0.99	1.08	-0.84	0.0003172	0.0274	(B) Low Survivors
NUSAP1	15q14	8.65	9.46	1.16	0.8	-0.81	0.0003174	0.0274	(B) Low Survivors
KIF4B	5q33.2	2.15	2.88	1.02	0.74	-0.72	0.000319	0.0274	(B) Low Survivors
PA2G4	12q13.2	11.58	11.86	0.38	0.31	-0.28	0.0003226	0.0276	(B) Low Survivors
HAPLN1	5q14.3	3.2	5.92	2.75	3.86	-2.72	0.0003257	0.0278	(B) Low Survivors
LOXL2	8p21.3	10.06	11.49	1.85	1.69	-1.43	0.0003311	0.028	(B) Low Survivors
C5ORF34	5p12	5.87	6.4	0.69	0.62	-0.53	0.0003513	0.0294	(B) Low Survivors
FAF1	1p32.3	9.44	9.84	0.41	0.57	-0.4	0.0003648	0.0303	(B) Low Survivors
PBX4	19p13.11	4.37	5.26	1.03	1.19	-0.89	0.0003701	0.0306	(B) Low Survivors
FAM72B	1p11.2	6.54	7.15	0.75	0.79	-0.61	0.0003725	0.0307	(B) Low Survivors
ANKRD52	12q13.3	10.24	10.78	0.56	0.77	-0.54	0.0003796	0.0312	(B) Low Survivors
S100A2	1q21.3	5.53	6.69	1.45	1.46	-1.16	0.0003812	0.0312	(B) Low Survivors
SPIRE1	18p11.21	9.24	9.75	0.64	0.66	-0.52	0.0003848	0.0313	(B) Low Survivors
GINS2	16q24.1	7.17	7.96	1.08	0.91	-0.8	0.0003887	0.0315	(B) Low Survivors
PAQR4	16p13.3	8.38	9.03	0.79	0.84	-0.65	0.0003916	0.0316	(B) Low Survivors
AURKC	19q13.43	3.48	4.25	0.95	0.98	-0.77	0.0003946	0.0316	(B) Low Survivors
RRAD	16q22.1	7.61	9.07	1.57	2.07	-1.46	0.0004045	0.0322	(B) Low Survivors
HASPIN	17p13.2	4.89	5.61	0.96	0.83	-0.71	0.0004056	0.0322	(B) Low Survivors
TEDC2	16p13.3	6.18	7.11	1.24	1.11	-0.93	0.0004125	0.0326	(B) Low Survivors
AGAP2-AS1	12q14.1	8.44	9.26	1.08	0.98	-0.82	0.0004159	0.0328	(B) Low Survivors
RAC3	17q25.3	7.5	8.2	0.95	0.83	-0.71	0.0004176	0.0328	(B) Low Survivors
CDKN3	14q22.2	6.48	7.3	1.01	1.06	-0.82	0.0004373	0.034	(B) Low Survivors
PKP3	11p15.5	4.66	6.93	2.78	2.95	-2.26	0.0004378	0.034	(B) Low Survivors
MCM2	3q21.3	9.75	10.38	0.93	0.64	-0.63	0.0004522	0.0345	(B) Low Survivors
FAM216A	12q24.11	6.89	7.45	0.7	0.74	-0.57	0.0004527	0.0345	(B) Low Survivors
TMEM86B	19q13.42	6.61	7.16	0.76	0.62	-0.54	0.000454	0.0345	(B) Low Survivors
DKK1	10q21.1	5.71	7.94	2.97	2.7	-2.23	0.0004557	0.0345	(B) Low Survivors
LAYN	11q23.1	7.49	8.5	1.45	1.1	-1.02	0.0004558	0.0345	(B) Low Survivors
GAPDH	12p13.31	15.88	16.39	0.7	0.57	-0.5	0.0004575	0.0345	(B) Low Survivors
ULBP2	6q25.1	4.47	5.61	1.5	1.39	-1.14	0.0004588	0.0345	(B) Low Survivors
PPME1	11q13.4	10.29	10.81	0.39	0.83	-0.52	0.0004637	0.0347	(B) Low Survivors
CENPM	22q13.2	6.17	7.01	0.9	1.2	-0.83	0.0004748	0.0353	(B) Low Survivors
AXL	19q13.2	10.31	11.26	1.14	1.28	-0.95	0.0004837	0.0358	(B) Low Survivors
C8ORF58	8p21.3	7.82	8.32	0.62	0.66	-0.5	0.0004908	0.0361	(B) Low Survivors
THBS3	1q22	11.05	11.78	1.02	0.85	-0.73	0.0004982	0.0365	(B) Low Survivors
CIT	12q24.23	7.74	8.55	1.13	0.93	-0.81	0.0005013	0.0365	(B) Low Survivors
MND1	4q31.3	4.74	5.57	1.01	1.11	-0.83	0.0005024	0.0365	(B) Low Survivors
RAB26	16p13.3	2.81	3.84	1.2	1.44	-1.04	0.0005051	0.0366	(B) Low Survivors
REEP6	19p13.3	5.58	6.46	1.07	1.19	-0.88	0.000509	0.0367	(B) Low Survivors
NRG1	8p12	3.3	4.74	1.49	2.13	-1.44	0.0005169	0.0372	(B) Low Survivors
TRAF2	9q34.3	8.72	9.16	0.51	0.62	-0.44	0.0005438	0.0387	(B) Low Survivors
NADK2	5p13.2	8.86	9.43	0.75	0.73	-0.57	0.0005499	0.0387	(B) Low Survivors
TOMM40	19q13.32	10.02	10.47	0.65	0.5	-0.45	0.0005534	0.0388	(B) Low Survivors
DGKZ	11p11.2	9.72	10.06	0.44	0.44	-0.34	0.0005567	0.0389	(B) Low Survivors
MAST2	1p34.1	9.43	10.04	0.9	0.67	-0.61	0.0005651	0.0393	(B) Low Survivors
SGO2	2q33.1	6.92	7.62	0.99	0.81	-0.7	0.000588	0.0404	(B) Low Survivors
SLC7A5	16q24.2	9.37	10.42	1.35	1.37	-1.05	0.000594	0.0407	(B) Low Survivors
NPTX1	17q25.3	4.21	5.83	2	2.21	-1.62	0.0006015	0.0408	(B) Low Survivors
SNRPA1	15q26.3	8.68	8.98	0.44	0.35	-0.31	0.0006032	0.0408	(B) Low Survivors
CSE1L	20q13.13	10.96	11.27	0.41	0.4	-0.31	0.0006037	0.0408	(B) Low Survivors
PAX8	2q14.1	5.85	7.07	1.75	1.39	-1.22	0.0006045	0.0408	(B) Low Survivors
TRAIP	3p21.31	6.04	6.8	1.01	0.96	-0.75	0.0006149	0.0414	(B) Low Survivors
PHF19	9q33.2	9.01	9.51	0.64	0.67	-0.5	0.0006273	0.0421	(B) Low Survivors
KIF11	10q23.33	8.11	8.93	1.19	0.93	-0.82	0.0006375	0.0424	(B) Low Survivors
HROB	17q21.31	6.32	6.97	1.02	0.64	-0.66	0.0006415	0.0424	(B) Low Survivors
PSMD13	11p15.5	11.3	11.64	0.38	0.51	-0.35	0.0006429	0.0424	(B) Low Survivors
SNRPF	12q23.1	9.69	10.08	0.53	0.5	-0.39	0.0006799	0.0445	(B) Low Survivors
TMEM171	5q13.2	3.04	4.36	1.28	2.07	-1.32	0.0006835	0.0446	(B) Low Survivors
TCF19	6p21.33	8.69	9.22	0.75	0.65	-0.54	0.0006882	0.0447	(B) Low Survivors
CIP2A	3q13.13	6.83	7.55	0.97	0.95	-0.73	0.0006911	0.0447	(B) Low Survivors
MICALL2	7p22.3	8.37	9.11	0.94	1.01	-0.74	0.0006966	0.0447	(B) Low Survivors
ANXA2	15q22.2	14.87	15.33	0.61	0.61	-0.46	0.000699	0.0447	(B) Low Survivors
SLC1A5	19q13.32	10.47	11.11	0.79	0.91	-0.65	0.0007021	0.0448	(B) Low Survivors
KLF16	19p13.3	9.31	9.81	0.69	0.6	-0.49	0.0007041	0.0448	(B) Low Survivors
RASAL2-AS1	1q25.2	3.49	4.21	0.94	0.96	-0.72	0.0007255	0.0458	(B) Low Survivors
CSNK1G2	19p13.3	10.48	10.79	0.44	0.35	-0.3	0.0007267	0.0458	(B) Low Survivors
SLC1A3	5p13.2	8.65	9.62	1.06	1.45	-0.96	0.0007366	0.0463	(B) Low Survivors
PRR7	5q35.3	5.18	6.12	1.35	1.14	-0.94	0.0007437	0.0465	(B) Low Survivors
BAIAP2L2	22q13.1	5.31	6.35	1.31	1.43	-1.04	0.0007469	0.0466	(B) Low Survivors
PTPRR	12q15	2.62	3.63	1.37	1.3	-1.01	0.000752	0.0466	(B) Low Survivors
MFSD12	19p13.3	10.18	10.74	0.76	0.71	-0.55	0.0007772	0.0477	(B) Low Survivors
WDR76	15q15.3	6.71	7.44	0.99	0.94	-0.73	0.0007801	0.0477	(B) Low Survivors
CAMK2N2	3q27.1	4.77	5.63	1.21	1.06	-0.85	0.0007807	0.0477	(B) Low Survivors
GEMIN7	19q13.32	7.91	8.26	0.48	0.45	-0.35	0.0007984	0.0484	(B) Low Survivors
NSD2	4p16.3	10.11	10.57	0.58	0.65	-0.46	0.0008007	0.0484	(B) Low Survivors
C4ORF46	4q32.1	7.39	7.87	0.66	0.63	-0.48	0.0008027	0.0484	(B) Low Survivors
DHX34	19q13.32	8.73	9.04	0.45	0.4	-0.32	0.0008153	0.049	(B) Low Survivors
MRGBP	20q13.33	8.72	9.06	0.48	0.42	-0.34	0.0008195	0.0491	(B) Low Survivors
E2F8	11p15.1	5.89	6.99	1.73	1.14	-1.1	0.0008353	0.0498	(B) Low Survivors
RNF126	19p13.3	8.95	9.37	0.56	0.57	-0.42	0.0008378	0.0498	(B) Low Survivors
EMP3	19q13.33	10.62	11.3	0.83	0.97	-0.68	0.0008436	0.05	(B) Low Survivors

## Sheet: Enriched Annotations (HS Group)
Category	Term	RT	Genes	Count	%	P-Value	Benjamini
GOTERM_BP_DIRECT	brown fat cell differentiation	RT		3	5	0.0035	1
GOTERM_MF_DIRECT	oxidoreductase activity	RT		4	6.7	0.023	1
UP_SEQ_FEATURE	SITE:Cleavage; by furin	RT		2	3.3	0.032	1
UP_SEQ_FEATURE	TRANSMEM:Helical	RT		22	36.7	0.032	1
GOTERM_BP_DIRECT	cellular response to potassium ion	RT		2	3.3	0.038	1
UP_KW_DOMAIN	Transmembrane helix	RT		22	36.7	0.043	0.44
UP_KW_DOMAIN	Transmembrane	RT		22	36.7	0.049	0.44
KEGG_PATHWAY	Alcoholic liver disease	RT		3	5	0.051	1
GOTERM_CC_DIRECT	membrane	RT		12	20	0.057	1
UP_KW_MOLECULAR_FUNCTION	Oxidoreductase	RT		5	8.3	0.061	1
UP_KW_BIOLOGICAL_PROCESS	Biological rhythms	RT		3	5	0.063	1
INTERPRO	Armadillo-type fold	RT		4	6.7	0.069	1
GOTERM_CC_DIRECT	dendritic spine	RT		3	5	0.07	1
UP_SEQ_FEATURE	DOMAIN:BTB	RT		3	5	0.077	1
COG_ONTOLOGY	Energy production and conversion	RT		2	3.3	0.081	0.33
UP_KW_LIGAND	NAD	RT		3	5	0.085	1
GOTERM_CC_DIRECT	neuronal cell body	RT		4	6.7	0.088	1
GOTERM_BP_DIRECT	negative regulation of smooth muscle cell proliferation	RT		2	3.3	0.089	1
KEGG_PATHWAY	African trypanosomiasis	RT		2	3.3	0.091	1
INTERPRO	BTB/POZ fold	RT		3	5	0.091	1
GOTERM_BP_DIRECT	skin development	RT		2	3.3	0.094	1
UP_KW_CELLULAR_COMPONENT	Endosome	RT		5	8.3	0.097	0.88

## Sheet: Annotation Clusters (HS Group)
10 Cluster(s)
Annotation Cluster 1		Enrichment Score: 1.03			Count	P_Value	Benjamini
	GOTERM_MF_DIRECT	oxidoreductase activity	RT		4	0.023	1
	UP_KW_MOLECULAR_FUNCTION	Oxidoreductase	RT		5	0.061	1
	UP_KW_BIOLOGICAL_PROCESS	Lipid metabolism	RT		5	0.15	1
	KEGG_PATHWAY	Metabolic pathways	RT		6	0.36	1
Annotation Cluster 2		Enrichment Score: 1.02			Count	P_Value	Benjamini
	UP_SEQ_FEATURE	TRANSMEM:Helical	RT		22	0.032	1
	UP_KW_DOMAIN	Transmembrane helix	RT		22	0.043	0.44
	UP_KW_DOMAIN	Transmembrane	RT		22	0.049	0.44
	GOTERM_CC_DIRECT	integral component of membrane	RT		19	0.14	1
	UP_KW_CELLULAR_COMPONENT	Membrane	RT		27	0.18	0.88
	UP_SEQ_FEATURE	TOPO_DOM:Cytoplasmic	RT		12	0.44	1
Annotation Cluster 3		Enrichment Score: 0.69			Count	P_Value	Benjamini
	GOTERM_CC_DIRECT	postsynaptic density	RT		3	0.15	1
	UP_KW_CELLULAR_COMPONENT	Synapse	RT		4	0.16	0.88
	UP_KW_CELLULAR_COMPONENT	Cell projection	RT		6	0.21	0.88
	GOTERM_CC_DIRECT	anchoring junction	RT		3	0.35	1
Annotation Cluster 4		Enrichment Score: 0.5			Count	P_Value	Benjamini
	GOTERM_CC_DIRECT	Golgi apparatus	RT		6	0.17	1
	UP_SEQ_FEATURE	TOPO_DOM:Lumenal	RT		4	0.25	1
	UP_KW_DISEASE	Neurodegeneration	RT		3	0.29	1
	UP_KW_CELLULAR_COMPONENT	Golgi apparatus	RT		4	0.49	1
	GOTERM_CC_DIRECT	Golgi membrane	RT		3	0.5	1
Annotation Cluster 5		Enrichment Score: 0.35			Count	P_Value	Benjamini
	GOTERM_BP_DIRECT	protein transport	RT		3	0.32	1
	UP_KW_BIOLOGICAL_PROCESS	Protein transport	RT		3	0.53	1
	UP_KW_BIOLOGICAL_PROCESS	Transport	RT		7	0.54	1
Annotation Cluster 6		Enrichment Score: 0.29			Count	P_Value	Benjamini
	GOTERM_CC_DIRECT	extracellular exosome	RT		8	0.35	1
	GOTERM_CC_DIRECT	extracellular space	RT		7	0.38	1
	GOTERM_CC_DIRECT	extracellular region	RT		7	0.47	1
	UP_KW_CELLULAR_COMPONENT	Secreted	RT		6	0.7	1
	UP_KW_PTM	Disulfide bond	RT		9	0.82	1
Annotation Cluster 7		Enrichment Score: 0.23			Count	P_Value	Benjamini
	UP_KW_BIOLOGICAL_PROCESS	Biological rhythms	RT		3	0.063	1
	GOTERM_MF_DIRECT	sequence-specific DNA binding	RT		3	0.2	1
	GOTERM_MF_DIRECT	DNA binding	RT		5	0.44	1
	GOTERM_CC_DIRECT	chromatin	RT		4	0.52	1
	GOTERM_MF_DIRECT	RNA polymerase II core promoter proximal region sequence-specific DNA binding	RT		4	0.6	1
	GOTERM_BP_DIRECT	positive regulation of transcription from RNA polymerase II promoter	RT		4	0.61	1
	GOTERM_MF_DIRECT	RNA polymerase II transcription factor activity, sequence-specific DNA binding	RT		4	0.64	1
	GOTERM_CC_DIRECT	nucleoplasm	RT		10	0.72	1
	GOTERM_BP_DIRECT	regulation of transcription, DNA-templated	RT		3	0.73	1
	GOTERM_BP_DIRECT	regulation of transcription from RNA polymerase II promoter	RT		4	0.84	1
	UP_KW_MOLECULAR_FUNCTION	DNA-binding	RT		4	0.91	1
	UP_KW_BIOLOGICAL_PROCESS	Transcription regulation	RT		5	0.92	1
	UP_KW_BIOLOGICAL_PROCESS	Transcription	RT		5	0.93	1
	GOTERM_CC_DIRECT	nucleus	RT		11	0.97	1
	UP_KW_PTM	Ubl conjugation	RT		4	0.98	1
	UP_KW_CELLULAR_COMPONENT	Nucleus	RT		8	1	1
Annotation Cluster 8		Enrichment Score: 0.12			Count	P_Value	Benjamini
	UP_SEQ_FEATURE	TOPO_DOM:Cytoplasmic	RT		12	0.44	1
	UP_SEQ_FEATURE	CARBOHYD:N-linked (GlcNAc...) asparagine	RT		11	0.76	1
	UP_KW_PTM	Glycoprotein	RT		11	0.85	1
	UP_SEQ_FEATURE	TOPO_DOM:Extracellular	RT		6	0.91	1
	UP_KW_DISEASE	Disease variant	RT		9	0.93	1
Annotation Cluster 9		Enrichment Score: 0.08			Count	P_Value	Benjamini
	UP_KW_LIGAND	Metal-binding	RT		10	0.74	1
	GOTERM_MF_DIRECT	metal ion binding	RT		6	0.82	1
	UP_KW_LIGAND	Zinc	RT		4	0.98	1
Annotation Cluster 10		Enrichment Score: 0.07			Count	P_Value	Benjamini
	GOTERM_CC_DIRECT	integral component of plasma membrane	RT		4	0.76	1
	UP_SEQ_FEATURE	TOPO_DOM:Extracellular	RT		6	0.91	1
	UP_KW_CELLULAR_COMPONENT	Cell membrane	RT		8	0.93	1

## Sheet: Enriched Annotations (LS Group)
Category	Term	RT	Genes	Count	%	P-Value	Benjamini
UP_KW_BIOLOGICAL_PROCESS	Cell cycle	RT		86	31.4	1.3e-54	7.7e-53
UP_KW_BIOLOGICAL_PROCESS	Cell division	RT		63	23	2.4e-43	7e-42
UP_KW_BIOLOGICAL_PROCESS	Mitosis	RT		55	20.1	6.2e-43	1.2e-41
GOTERM_BP_DIRECT	cell division	RT		56	20.4	3.5e-41	5e-38
UP_KW_CELLULAR_COMPONENT	Chromosome	RT		57	20.8	1.3e-31	4.5e-30
GOTERM_CC_DIRECT	nucleoplasm	RT		133	48.5	7e-30	2.4e-27
UP_KW_CELLULAR_COMPONENT	Centromere	RT		29	10.6	1.9e-24	3.2e-23
GOTERM_BP_DIRECT	mitotic cell cycle	RT		29	10.6	4.5e-24	3.2e-21
UP_KW_CELLULAR_COMPONENT	Nucleus	RT		153	55.8	3.5e-23	4e-22
UP_KW_CELLULAR_COMPONENT	Kinetochore	RT		25	9.1	5.4e-23	4.6e-22
GOTERM_CC_DIRECT	kinetochore	RT		28	10.2	7.2e-23	1.2e-20
GOTERM_BP_DIRECT	mitotic spindle assembly checkpoint	RT		16	5.8	1.8e-20	8.6e-18
KEGG_PATHWAY	Cell cycle	RT		24	8.8	3.1e-20	5e-18
UP_KW_PTM	Phosphoprotein	RT		206	75.2	2.6e-19	4.9e-18
GOTERM_BP_DIRECT	mitotic spindle organization	RT		18	6.6	5.2e-19	1.8e-16
UP_KW_CELLULAR_COMPONENT	Cytoskeleton	RT		64	23.4	1.1e-18	7.6e-18
GOTERM_CC_DIRECT	nucleus	RT		145	52.9	1.4e-18	1.6e-16
GOTERM_BP_DIRECT	mitotic sister chromatid segregation	RT		15	5.5	5.8e-18	1.6e-15
GOTERM_BP_DIRECT	chromosome segregation	RT		18	6.6	1.1e-16	2.7e-14
UP_KW_BIOLOGICAL_PROCESS	DNA repair	RT		34	12.4	2e-16	2.9e-15
GOTERM_CC_DIRECT	centrosome	RT		37	13.5	7.2e-16	6.1e-14
UP_KW_BIOLOGICAL_PROCESS	DNA damage	RT		36	13.1	8e-16	9.4e-15
GOTERM_CC_DIRECT	cytosol	RT		132	48.2	1.2e-15	8e-14
GOTERM_BP_DIRECT	DNA repair	RT		28	10.2	2.2e-15	4.4e-13
GOTERM_CC_DIRECT	midbody	RT		23	8.4	2.7e-15	1.5e-13
GOTERM_BP_DIRECT	mitotic cytokinesis	RT		16	5.8	7.6e-15	1.3e-12
GOTERM_BP_DIRECT	DNA replication	RT		19	6.9	2.9e-14	4.5e-12
GOTERM_CC_DIRECT	chromosome, centromeric region	RT		15	5.5	4.7e-14	2.3e-12
GOTERM_CC_DIRECT	spindle	RT		20	7.3	5.4e-14	2.3e-12
GOTERM_BP_DIRECT	mitotic spindle midzone assembly	RT		9	3.3	1.3e-13	1.8e-11
UP_KW_PTM	Ubl conjugation	RT		93	33.9	1.5e-13	1.5e-12
GOTERM_MF_DIRECT	microtubule binding	RT		25	9.1	2.4e-13	6.7e-11
GOTERM_CC_DIRECT	mitotic spindle	RT		19	6.9	2.5e-13	9.5e-12
GOTERM_MF_DIRECT	protein binding	RT		222	81	3.1e-13	6.7e-11
GOTERM_CC_DIRECT	spindle pole	RT		18	6.6	7.7e-13	2.6e-11
GOTERM_BP_DIRECT	G2/M transition of mitotic cell cycle	RT		14	5.1	7.8e-13	9.9e-11
UP_KW_BIOLOGICAL_PROCESS	DNA replication	RT		17	6.2	3.8e-12	3.8e-11
UP_KW_LIGAND	ATP-binding	RT		53	19.3	6.4e-12	1.5e-10
GOTERM_CC_DIRECT	spindle microtubule	RT		12	4.4	8.4e-12	2.6e-10
UP_KW_CELLULAR_COMPONENT	Microtubule	RT		24	8.8	1.4e-11	7.9e-11
UP_KW_LIGAND	Nucleotide-binding	RT		60	21.9	1.6e-11	1.9e-10
UP_SEQ_FEATURE	MOTIF:KEN box	RT		8	2.9	3.8e-11	5.8e-08
GOTERM_CC_DIRECT	chromosome	RT		21	7.7	1.3e-10	3.6e-09
UP_KW_CELLULAR_COMPONENT	Cytoplasm	RT		124	45.3	2e-10	9.9e-10
GOTERM_MF_DIRECT	ATP binding	RT		54	19.7	2.4e-10	3.4e-08
UP_KW_PTM	Acetylation	RT		104	38	2.6e-10	1.6e-09
UP_SEQ_FEATURE	CROSSLNK:Glycyl lysine isopeptide (Lys-Gly) (interchain with G-Cter in SUMO2)	RT		46	16.8	3.6e-10	2.8e-07
GOTERM_BP_DIRECT	regulation of cyclin-dependent protein serine/threonine kinase activity	RT		11	4	1.5e-09	1.8e-07
GOTERM_BP_DIRECT	cell cycle	RT		23	8.4	2.5e-09	2.7e-07
GOTERM_CC_DIRECT	condensed chromosome outer kinetochore	RT		7	2.6	3.6e-09	9.5e-08
UP_SEQ_FEATURE	DOMAIN:Kinesin motor	RT		10	3.6	4.6e-09	2.4e-06
INTERPRO	Kinesin, motor domain	RT		10	3.6	4.9e-09	2.4e-06
GOTERM_CC_DIRECT	microtubule cytoskeleton	RT		17	6.2	5.4e-09	1.3e-07
SMART	KISc	RT		10	3.6	7.5e-09	9.6e-07
GOTERM_BP_DIRECT	DNA unwinding involved in DNA replication	RT		8	2.9	1.3e-08	1.3e-06
GOTERM_BP_DIRECT	mitotic G2 DNA damage checkpoint	RT		9	3.3	1.8e-08	1.7e-06
KEGG_PATHWAY	Oocyte meiosis	RT		14	5.1	2e-08	1.6e-06
GOTERM_CC_DIRECT	spindle midzone	RT		8	2.9	2e-08	4.7e-07
UP_KW_PTM	Isopeptide bond	RT		63	23	3.6e-08	1.7e-07
INTERPRO	Kinesin, motor region, conserved site	RT		9	3.3	4.4e-08	1.1e-05
GOTERM_CC_DIRECT	replication fork	RT		8	2.9	4.9e-08	1e-06
UP_SEQ_FEATURE	REGION:Disordered	RT		214	78.1	6e-08	2.3e-05
UP_KW_DOMAIN	Coiled coil	RT		57	20.8	7.3e-08	1.7e-06
GOTERM_MF_DIRECT	ATP-dependent microtubule motor activity	RT		9	3.3	8.2e-08	8.7e-06
GOTERM_MF_DIRECT	microtubule motor activity	RT		10	3.6	1.1e-07	9.4e-06
KEGG_PATHWAY	Progesterone-mediated oocyte maturation	RT		12	4.4	1.1e-07	6e-06
UP_KW_BIOLOGICAL_PROCESS	DNA recombination	RT		12	4.4	2.4e-07	2.1e-06
GOTERM_CC_DIRECT	cytoplasm	RT		110	40.1	3.1e-07	6.3e-06
GOTERM_CC_DIRECT	chromosome passenger complex	RT		5	1.8	3.8e-07	7.3e-06
UP_SEQ_FEATURE	COMPBIAS:Polar residues	RT		128	46.7	4e-07	0.00012
GOTERM_MF_DIRECT	chromatin binding	RT		23	8.4	4.6e-07	3.3e-05
GOTERM_MF_DIRECT	protein kinase binding	RT		24	8.8	5.4e-07	3.3e-05
UP_KW_DISEASE	Fanconi anemia	RT		7	2.6	6e-07	1.7e-05
GOTERM_BP_DIRECT	attachment of spindle microtubules to kinetochore	RT		6	2.2	6.9e-07	6e-05
GOTERM_BP_DIRECT	positive regulation of cytokinesis	RT		8	2.9	9.6e-07	8e-05
GOTERM_CC_DIRECT	condensed chromosome	RT		7	2.6	9.8e-07	1.8e-05
GOTERM_CC_DIRECT	microtubule	RT		18	6.6	1.1e-06	1.9e-05
GOTERM_BP_DIRECT	mitotic metaphase plate congression	RT		8	2.9	1.1e-06	8.9e-05
GOTERM_BP_DIRECT	DNA recombination	RT		10	3.6	1.4e-06	0.0001
GOTERM_BP_DIRECT	DNA replication initiation	RT		7	2.6	1.4e-06	0.0001
UP_SEQ_FEATURE	COMPBIAS:Basic and acidic residues	RT		108	39.4	1.7e-06	0.00043
GOTERM_BP_DIRECT	homologous chromosome segregation	RT		5	1.8	2e-06	0.00013
GOTERM_BP_DIRECT	spindle organization	RT		6	2.2	2.1e-06	0.00013
GOTERM_CC_DIRECT	chromosome, telomeric region	RT		13	4.7	2.4e-06	4e-05
GOTERM_BP_DIRECT	microtubule-based movement	RT		10	3.6	2.6e-06	0.00016
INTERPRO	P-loop containing nucleoside triphosphate hydrolase	RT		31	11.3	3.6e-06	0.00058
GOTERM_MF_DIRECT	single-stranded DNA binding	RT		11	4	3.8e-06	0.00019
GOTERM_MF_DIRECT	anaphase-promoting complex binding	RT		5	1.8	4e-06	0.00019
GOTERM_BP_DIRECT	double-strand break repair via homologous recombination	RT		10	3.6	4.1e-06	0.00024
GOTERM_CC_DIRECT	kinesin complex	RT		8	2.9	4.2e-06	6.6e-05
GOTERM_BP_DIRECT	cellular response to DNA damage stimulus	RT		16	5.8	4.5e-06	0.00025
GOTERM_BP_DIRECT	double-strand break repair	RT		9	3.3	5.2e-06	0.00028
GOTERM_MF_DIRECT	damaged DNA binding	RT		9	3.3	6.5e-06	0.00028
KEGG_PATHWAY	Fanconi anemia pathway	RT		8	2.9	7.4e-06	0.0003
UP_KW_BIOLOGICAL_PROCESS	Chromosome partition	RT		8	2.9	7.9e-06	5.8e-05
GOTERM_CC_DIRECT	CMG complex	RT		5	1.8	8e-06	0.00012
GOTERM_BP_DIRECT	meiotic cell cycle	RT		9	3.3	8.5e-06	0.00044
GOTERM_BP_DIRECT	positive regulation of ubiquitin protein ligase activity	RT		5	1.8	9e-06	0.00045
GOTERM_BP_DIRECT	interstrand cross-link repair	RT		7	2.6	9.5e-06	0.00046
GOTERM_CC_DIRECT	cyclin-dependent protein kinase holoenzyme complex	RT		7	2.6	1.1e-05	0.00016
GOTERM_BP_DIRECT	mitotic cell cycle phase transition	RT		6	2.2	1.3e-05	0.00058
GOTERM_BP_DIRECT	regulation of chromosome segregation	RT		5	1.8	1.3e-05	0.00058
GOTERM_BP_DIRECT	positive regulation of mitotic cell cycle spindle assembly checkpoint	RT		5	1.8	1.3e-05	0.00058
GOTERM_CC_DIRECT	membrane	RT		58	21.2	1.5e-05	0.00021
KEGG_PATHWAY	Homologous recombination	RT		7	2.6	1.7e-05	0.00054
UP_SEQ_FEATURE	CROSSLNK:Glycyl lysine isopeptide (Lys-Gly) (interchain with G-Cter in ubiquitin)	RT		14	5.1	2.2e-05	0.0048
BIOCARTA	Cell Cycle	RT		7	2.6	2.6e-05	0.0017
GOTERM_CC_DIRECT	nuclear body	RT		16	5.8	3.5e-05	0.00046
GOTERM_BP_DIRECT	kinetochore assembly	RT		5	1.8	3.6e-05	0.0015
GOTERM_BP_DIRECT	cell proliferation	RT		12	4.4	3.7e-05	0.0015
GOTERM_CC_DIRECT	centriole	RT		11	4	4.2e-05	0.00053
GOTERM_BP_DIRECT	DNA biosynthetic process	RT		6	2.2	5.7e-05	0.0023
GOTERM_MF_DIRECT	DNA binding	RT		37	13.5	5.9e-05	0.0023
INTERPRO	Serine/threonine-protein kinase, active site	RT		15	5.5	6.4e-05	0.0078
GOTERM_BP_DIRECT	mitotic chromosome condensation	RT		5	1.8	7.7e-05	0.003
GOTERM_MF_DIRECT	ATPase activity	RT		16	5.8	9.6e-05	0.0034
UP_KW_MOLECULAR_FUNCTION	Serine/threonine-protein kinase	RT		17	6.2	9.8e-05	0.0025
GOTERM_CC_DIRECT	condensed nuclear chromosome	RT		6	2.2	0.0001	0.0013
UP_KW_MOLECULAR_FUNCTION	Motor protein	RT		10	3.6	0.00011	0.0025
INTERPRO	Cyclin, C-terminal domain	RT		5	1.8	0.00011	0.011
GOTERM_BP_DIRECT	regulation of attachment of spindle microtubules to kinetochore	RT		4	1.5	0.00012	0.0043
GOTERM_BP_DIRECT	mitotic cell cycle checkpoint	RT		4	1.5	0.00012	0.0043
GOTERM_BP_DIRECT	regulation of mitotic spindle organization	RT		5	1.8	0.00012	0.0043
UP_KW_MOLECULAR_FUNCTION	Transferase	RT		48	17.5	0.00013	0.0025
SMART	S_TKc	RT		16	5.8	0.00014	0.0058
SMART	SM01332	RT		5	1.8	0.00014	0.0058
GOTERM_MF_DIRECT	DNA helicase activity	RT		7	2.6	0.00017	0.0058
GOTERM_CC_DIRECT	anaphase-promoting complex	RT		5	1.8	0.00019	0.0023
GOTERM_BP_DIRECT	mitotic spindle assembly	RT		6	2.2	0.00019	0.0068
UP_KW_DISEASE	Primary microcephaly	RT		6	2.2	0.0002	0.0029
UP_KW_MOLECULAR_FUNCTION	Kinase	RT		24	8.8	0.00021	0.0029
GOTERM_BP_DIRECT	regulation of mitotic nuclear division	RT		5	1.8	0.00021	0.0072
GOTERM_BP_DIRECT	regulation of cytokinesis	RT		6	2.2	0.00022	0.0072
UP_SEQ_FEATURE	MOTIF:Nuclear localization signal	RT		17	6.2	0.00022	0.042
GOTERM_CC_DIRECT	NMS complex	RT		4	1.5	0.00023	0.0027
GOTERM_MF_DIRECT	DNA replication origin binding	RT		5	1.8	0.00024	0.0073
KEGG_PATHWAY	Cellular senescence	RT		10	3.6	0.00026	0.0069
GOTERM_CC_DIRECT	macromolecular complex	RT		22	8	0.0003	0.0033
UP_SEQ_FEATURE	DOMAIN:Protein kinase	RT		18	6.6	0.0003	0.052
GOTERM_BP_DIRECT	centrosome cycle	RT		6	2.2	0.0003	0.0098
UP_KW_DISEASE	Dwarfism	RT		12	4.4	0.00031	0.003
GOTERM_BP_DIRECT	positive regulation of chromosome segregation	RT		4	1.5	0.00034	0.011
GOTERM_CC_DIRECT	perinuclear region of cytoplasm	RT		23	8.4	0.00035	0.0038
GOTERM_BP_DIRECT	protein phosphorylation	RT		18	6.6	0.00036	0.011
GOTERM_BP_DIRECT	attachment of mitotic spindle microtubules to kinetochore	RT		4	1.5	0.00045	0.013
GOTERM_BP_DIRECT	double-strand break repair via break-induced replication	RT		4	1.5	0.00045	0.013
GOTERM_BP_DIRECT	protein localization to kinetochore	RT		4	1.5	0.00045	0.013
GOTERM_CC_DIRECT	centralspindlin complex	RT		3	1.1	0.00048	0.005
INTERPRO	C-myb, C-terminal	RT		3	1.1	0.00049	0.04
GOTERM_BP_DIRECT	DNA duplex unwinding	RT		7	2.6	0.00049	0.014
GOTERM_BP_DIRECT	spindle elongation	RT		3	1.1	0.00051	0.014
UP_SEQ_FEATURE	REGION:Globular	RT		4	1.5	0.00053	0.082
GOTERM_BP_DIRECT	positive regulation of G2/M transition of mitotic cell cycle	RT		5	1.8	0.00054	0.015
GOTERM_CC_DIRECT	cleavage furrow	RT		6	2.2	0.00068	0.0069
INTERPRO	Protein kinase-like domain	RT		18	6.6	0.00076	0.051
GOTERM_CC_DIRECT	cytoplasmic microtubule	RT		6	2.2	0.0008	0.0078
INTERPRO	Protein kinase, catalytic domain	RT		17	6.2	0.00083	0.051
GOTERM_CC_DIRECT	XY body	RT		4	1.5	0.00084	0.0078
GOTERM_CC_DIRECT	spindle pole centrosome	RT		4	1.5	0.00084	0.0078
KEGG_PATHWAY	Human T-cell leukemia virus 1 infection	RT		11	4	0.00084	0.019
GOTERM_CC_DIRECT	site of DNA damage	RT		5	1.8	0.0009	0.008
BIOCARTA	CDK Regulation of DNA Replication	RT		5	1.8	0.00091	0.027
UP_SEQ_FEATURE	DOMAIN:HTH myb-type 3	RT		3	1.1	0.00095	0.13
GOTERM_CC_DIRECT	mitotic checkpoint complex	RT		3	1.1	0.00096	0.008
GOTERM_CC_DIRECT	GINS complex	RT		3	1.1	0.00096	0.008
GOTERM_CC_DIRECT	Ndc80 complex	RT		3	1.1	0.00096	0.008
GOTERM_MF_DIRECT	protein serine/threonine kinase activity	RT		15	5.5	0.00097	0.028
GOTERM_BP_DIRECT	establishment of mitotic spindle orientation	RT		5	1.8	0.00099	0.026
GOTERM_BP_DIRECT	spindle assembly involved in female meiosis I	RT		3	1.1	0.001	0.026
GOTERM_BP_DIRECT	positive regulation of mitotic sister chromatid separation	RT		3	1.1	0.001	0.026
INTERPRO	Cyclin, N-terminal	RT		5	1.8	0.001	0.056
GOTERM_CC_DIRECT	condensed chromosome, centromeric region	RT		4	1.5	0.001	0.0084
GOTERM_BP_DIRECT	spermatogenesis	RT		16	5.8	0.0011	0.028
GOTERM_BP_DIRECT	replication fork processing	RT		5	1.8	0.0011	0.028
GOTERM_MF_DIRECT	cyclin-dependent protein serine/threonine kinase regulator activity	RT		5	1.8	0.0011	0.029
GOTERM_CC_DIRECT	Flemming body	RT		5	1.8	0.0011	0.0089
PIR_SUPERFAMILY	cyclin, A/B/D/E types	RT		3	1.1	0.0011	0.028
GOTERM_MF_DIRECT	histone binding	RT		10	3.6	0.0011	0.029
GOTERM_CC_DIRECT	chromatin	RT		27	9.9	0.0011	0.0089
GOTERM_CC_DIRECT	intercellular bridge	RT		7	2.6	0.0012	0.009
BIOCARTA	cdc25 and chk1 Regulatory Pathway in response to DNA damage	RT		4	1.5	0.0012	0.027
GOTERM_CC_DIRECT	cell cortex	RT		9	3.3	0.0013	0.0098
GOTERM_CC_DIRECT	nuclear matrix	RT		8	2.9	0.0014	0.01
GOTERM_BP_DIRECT	regulation of mitotic cell cycle	RT		6	2.2	0.0014	0.035
UP_SEQ_FEATURE	DOMAIN:HTH myb-type 1	RT		3	1.1	0.0016	0.19
UP_SEQ_FEATURE	DOMAIN:HTH myb-type 2	RT		3	1.1	0.0016	0.19
GOTERM_CC_DIRECT	pronucleus	RT		3	1.1	0.0016	0.011
UP_KW_BIOLOGICAL_PROCESS	Meiosis	RT		8	2.9	0.0016	0.011
GOTERM_BP_DIRECT	meiotic sister chromatid cohesion, centromeric	RT		3	1.1	0.0017	0.039
GOTERM_BP_DIRECT	positive regulation of DNA primase activity	RT		3	1.1	0.0017	0.039
GOTERM_BP_DIRECT	regulation of mitotic centrosome separation	RT		3	1.1	0.0017	0.039
GOTERM_BP_DIRECT	positive regulation of mitotic cytokinesis	RT		3	1.1	0.0017	0.039
INTERPRO	Protein kinase, ATP binding site	RT		14	5.1	0.0017	0.076
INTERPRO	Cyclin-like	RT		5	1.8	0.0017	0.076
SMART	CYCLIN	RT		5	1.8	0.0017	0.055
GOTERM_MF_DIRECT	histone serine kinase activity	RT		3	1.1	0.0018	0.043
GOTERM_BP_DIRECT	mitotic sister chromatid cohesion	RT		4	1.5	0.0019	0.042
GOTERM_BP_DIRECT	cellular response to ionizing radiation	RT		5	1.8	0.002	0.045
GOTERM_MF_DIRECT	protein kinase activity	RT		14	5.1	0.0021	0.048
BIOCARTA	Role of Ran in mitotic spindle regulation	RT		4	1.5	0.0023	0.03
BIOCARTA	Sonic Hedgehog (SHH) Receptor Ptc1 Regulates cell cycle	RT		4	1.5	0.0023	0.03
BBID	84.Ubiquitination_Pathways_Cell_Cycle	RT		4	1.5	0.0024	0.025
GOTERM_BP_DIRECT	kinetochore organization	RT		3	1.1	0.0025	0.053
GOTERM_BP_DIRECT	mitotic centrosome separation	RT		3	1.1	0.0025	0.053
GOTERM_BP_DIRECT	positive regulation of exit from mitosis	RT		3	1.1	0.0025	0.053
UP_KW_MOLECULAR_FUNCTION	Cyclin	RT		5	1.8	0.0025	0.028
GOTERM_MF_DIRECT	enzyme binding	RT		14	5.1	0.0027	0.056
GOTERM_MF_DIRECT	single-stranded DNA-dependent ATP-dependent DNA helicase activity	RT		4	1.5	0.0027	0.056
GOTERM_BP_DIRECT	response to ionizing radiation	RT		5	1.8	0.0029	0.059
GOTERM_BP_DIRECT	protein monoubiquitination	RT		5	1.8	0.0029	0.059
GOTERM_BP_DIRECT	G1/S transition of mitotic cell cycle	RT		6	2.2	0.0029	0.059
BIOCARTA	Activation of Src by Protein-tyrosine phosphatase alpha	RT		4	1.5	0.003	0.033
KEGG_PATHWAY	p53 signaling pathway	RT		6	2.2	0.0031	0.062
GOTERM_MF_DIRECT	DNA polymerase binding	RT		4	1.5	0.0031	0.061
UP_SEQ_FEATURE	MOTIF:DEAH box	RT		5	1.8	0.0032	0.36
GOTERM_BP_DIRECT	protein autoubiquitination	RT		6	2.2	0.0033	0.066
GOTERM_BP_DIRECT	protein localization to chromosome, centromeric region	RT		3	1.1	0.0035	0.069
BIOCARTA	RB Tumor Suppressor/Checkpoint Signaling in response to DNA damage	RT		4	1.5	0.0038	0.036
BBID	1.RBphosphoE2F	RT		4	1.5	0.0039	0.025
GOTERM_BP_DIRECT	regulation of cell cycle	RT		12	4.4	0.0039	0.076
GOTERM_CC_DIRECT	centriolar satellite	RT		7	2.6	0.004	0.028
GOTERM_BP_DIRECT	anaphase-promoting complex-dependent catabolic process	RT		4	1.5	0.0042	0.08
UP_KW_MOLECULAR_FUNCTION	Helicase	RT		8	2.9	0.0044	0.041
GOTERM_BP_DIRECT	positive regulation of attachment of mitotic spindle microtubules to kinetochore	RT		3	1.1	0.0046	0.087
GOTERM_CC_DIRECT	male germ cell nucleus	RT		5	1.8	0.0047	0.032
GOTERM_MF_DIRECT	bubble DNA binding	RT		3	1.1	0.0049	0.091
GOTERM_CC_DIRECT	nuclear chromosome	RT		5	1.8	0.005	0.034
GOTERM_MF_DIRECT	double-stranded DNA binding	RT		7	2.6	0.0053	0.094
UP_SEQ_FEATURE	DOMAIN:Cyclin N-terminal	RT		4	1.5	0.0053	0.55
GOTERM_CC_DIRECT	nuclear origin of replication recognition complex	RT		3	1.1	0.0055	0.036
GOTERM_BP_DIRECT	protein K6-linked ubiquitination	RT		3	1.1	0.0058	0.11
GOTERM_BP_DIRECT	telomere maintenance	RT		5	1.8	0.0063	0.12
GOTERM_BP_DIRECT	positive regulation of fibroblast proliferation	RT		5	1.8	0.0067	0.12
GOTERM_MF_DIRECT	protein serine/threonine/tyrosine kinase activity	RT		4	1.5	0.007	0.12
GOTERM_BP_DIRECT	protein K11-linked ubiquitination	RT		4	1.5	0.007	0.13
GOTERM_BP_DIRECT	DNA replication checkpoint	RT		3	1.1	0.0072	0.13
GOTERM_BP_DIRECT	mitotic DNA replication checkpoint	RT		3	1.1	0.0072	0.13
GOTERM_BP_DIRECT	cellular response to UV	RT		5	1.8	0.0076	0.13
GOTERM_MF_DIRECT	core promoter proximal region sequence-specific DNA binding	RT		5	1.8	0.0079	0.13
GOTERM_BP_DIRECT	microtubule bundle formation	RT		4	1.5	0.0084	0.14
GOTERM_BP_DIRECT	microtubule cytoskeleton organization	RT		7	2.6	0.0087	0.14
GOTERM_BP_DIRECT	postsynapse to nucleus signaling pathway	RT		3	1.1	0.0088	0.14
GOTERM_BP_DIRECT	regulation of G2/M transition of mitotic cell cycle	RT		3	1.1	0.0088	0.14
UP_KW_MOLECULAR_FUNCTION	DNA-binding	RT		42	15.3	0.0088	0.07
GOTERM_BP_DIRECT	reciprocal meiotic recombination	RT		4	1.5	0.0092	0.15
KEGG_PATHWAY	Base excision repair	RT		4	1.5	0.0099	0.18
GOTERM_BP_DIRECT	base-excision repair	RT		4	1.5	0.01	0.16
GOTERM_BP_DIRECT	DNA damage checkpoint	RT		4	1.5	0.01	0.16
UP_KW_MOLECULAR_FUNCTION	Chromatin regulator	RT		11	4	0.01	0.072
UP_KW_DISEASE	Proto-oncogene	RT		10	3.6	0.011	0.078
GOTERM_CC_DIRECT	chromocenter	RT		3	1.1	0.012	0.074
GOTERM_CC_DIRECT	DNA repair complex	RT		3	1.1	0.012	0.074
GOTERM_BP_DIRECT	positive regulation of DNA-directed DNA polymerase activity	RT		3	1.1	0.012	0.19
GOTERM_BP_DIRECT	protein localization to chromatin	RT		3	1.1	0.012	0.19
GOTERM_BP_DIRECT	negative regulation of ubiquitin-protein transferase activity	RT		3	1.1	0.012	0.19
GOTERM_CC_DIRECT	mitotic spindle pole	RT		4	1.5	0.013	0.078
KEGG_PATHWAY	DNA replication	RT		4	1.5	0.013	0.2
GOTERM_MF_DIRECT	3'-5' DNA helicase activity	RT		3	1.1	0.013	0.21
UP_SEQ_FEATURE	MOTIF:D-box	RT		3	1.1	0.013	1
GOTERM_CC_DIRECT	lateral element	RT		3	1.1	0.013	0.081
GOTERM_CC_DIRECT	mitotic spindle midzone	RT		3	1.1	0.013	0.081
GOTERM_BP_DIRECT	nucleosome assembly	RT		7	2.6	0.014	0.21
GOTERM_BP_DIRECT	metaphase plate congression	RT		3	1.1	0.014	0.21
GOTERM_BP_DIRECT	base-excision repair, gap-filling	RT		3	1.1	0.014	0.21
GOTERM_BP_DIRECT	regulation of DNA-dependent DNA replication initiation	RT		3	1.1	0.014	0.21
GOTERM_BP_DIRECT	inner cell mass cell proliferation	RT		3	1.1	0.014	0.21
UP_SEQ_FEATURE	ACT_SITE:Proton acceptor	RT		20	7.3	0.014	1
UP_SEQ_FEATURE	DOMAIN:RING-type	RT		8	2.9	0.014	1
GOTERM_BP_DIRECT	positive regulation of double-strand break repair via homologous recombination	RT		4	1.5	0.015	0.21
UP_KW_DISEASE	Oncogene	RT		3	1.1	0.015	0.087
UP_SEQ_FEATURE	DOMAIN:Helicase C-terminal	RT		6	2.2	0.015	1
INTERPRO	Helicase, C-terminal	RT		6	2.2	0.015	0.63
GOTERM_BP_DIRECT	regulation of DNA damage checkpoint	RT		3	1.1	0.016	0.23
GOTERM_BP_DIRECT	cellular response to hydrogen peroxide	RT		5	1.8	0.016	0.23
GOTERM_MF_DIRECT	DNA-dependent ATPase activity	RT		4	1.5	0.017	0.26
INTERPRO	Helicase, superfamily 1/2, ATP-binding domain	RT		6	2.2	0.017	0.65
BIOCARTA	Role of BRCA1, BRCA2 and ATR in Cancer Susceptibility	RT		4	1.5	0.018	0.15
GOTERM_BP_DIRECT	liver regeneration	RT		4	1.5	0.018	0.25
GOTERM_CC_DIRECT	site of double-strand break	RT		5	1.8	0.018	0.11
GOTERM_BP_DIRECT	cerebral cortex development	RT		5	1.8	0.018	0.25
UP_KW_BIOLOGICAL_PROCESS	DNA synthesis	RT		3	1.1	0.019	0.11
SMART	HELICc	RT		6	2.2	0.019	0.38
SMART	DEXDc	RT		6	2.2	0.021	0.38
SMART	SANT	RT		4	1.5	0.021	0.38
UP_SEQ_FEATURE	DOMAIN:Helicase ATP-binding	RT		6	2.2	0.021	1
GOTERM_BP_DIRECT	protein K63-linked ubiquitination	RT		4	1.5	0.021	0.29
GOTERM_MF_DIRECT	neutral amino acid transmembrane transporter activity	RT		3	1.1	0.022	0.3
GOTERM_MF_DIRECT	ATP-dependent microtubule motor activity, plus-end-directed	RT		3	1.1	0.022	0.3
GOTERM_MF_DIRECT	four-way junction DNA binding	RT		3	1.1	0.022	0.3
GOTERM_BP_DIRECT	neutral amino acid transport	RT		3	1.1	0.023	0.31
GOTERM_BP_DIRECT	regulation of double-strand break repair via homologous recombination	RT		3	1.1	0.023	0.31
GOTERM_MF_DIRECT	protein C-terminus binding	RT		8	2.9	0.024	0.32
BIOCARTA	Cyclins and Cell Cycle Regulation	RT		4	1.5	0.025	0.18
INTERPRO	SANT/Myb domain	RT		4	1.5	0.025	0.7
UP_SEQ_FEATURE	REGION:CRD; required for [4Fe-4S] cluster binding and localization to the spindle midzone and midbody during anaphase and telophase	RT		2	0.7	0.025	1
UP_SEQ_FEATURE	DOMAIN:BUB1 N-terminal	RT		2	0.7	0.025	1
UP_SEQ_FEATURE	REGION:Autoinhibitory region	RT		2	0.7	0.025	1
UP_SEQ_FEATURE	REGION:Negative regulatory domain	RT		2	0.7	0.025	1
UP_SEQ_FEATURE	REGION:Necessary for interaction with KNL1	RT		2	0.7	0.025	1
UP_SEQ_FEATURE	DOMAIN:PP1-binding	RT		2	0.7	0.025	1
GOTERM_CC_DIRECT	cyclin B1-CDK1 complex	RT		2	0.7	0.025	0.15
INTERPRO	Proline/serine-rich coiled-coil protein 1/G2 and S phase-expressed protein 1	RT		2	0.7	0.026	0.7
INTERPRO	Mad3/BUB1 homology region 1	RT		2	0.7	0.026	0.7
INTERPRO	Transcription regulator Wos2-domain	RT		2	0.7	0.026	0.7
INTERPRO	CDC6, C-terminal domain	RT		2	0.7	0.026	0.7
GOTERM_BP_DIRECT	mitotic spindle elongation	RT		2	0.7	0.026	0.35
GOTERM_BP_DIRECT	meiotic G2/MI transition	RT		2	0.7	0.026	0.35
GOTERM_MF_DIRECT	flap endonuclease activity	RT		2	0.7	0.027	0.35
SMART	Mad3_BUB1_I	RT		2	0.7	0.027	0.38
SMART	SM01074	RT		2	0.7	0.027	0.38
GOTERM_BP_DIRECT	response to X-ray	RT		3	1.1	0.028	0.37
KEGG_PATHWAY	Nucleotide metabolism	RT		5	1.8	0.028	0.41
GOTERM_BP_DIRECT	apoptotic process	RT		15	5.5	0.03	0.4
GOTERM_CC_DIRECT	ribonucleoprotein complex	RT		7	2.6	0.031	0.17
GOTERM_BP_DIRECT	positive regulation of cyclin-dependent protein serine/threonine kinase activity	RT		4	1.5	0.031	0.4
BIOCARTA	BTG family proteins and cell cycle regulation	RT		3	1.1	0.031	0.2
GOTERM_BP_DIRECT	peptidyl-serine phosphorylation	RT		7	2.6	0.033	0.42
UP_SEQ_FEATURE	CROSSLNK:Glycyl lysine isopeptide (Lys-Gly) (interchain with G-Cter in SUMO2); alternate	RT		10	3.6	0.033	1
GOTERM_BP_DIRECT	protein localization to centrosome	RT		3	1.1	0.033	0.42
GOTERM_BP_DIRECT	regulation of protein complex assembly	RT		3	1.1	0.033	0.42
INTERPRO	Rho GTPase activation protein	RT		5	1.8	0.034	0.81
GOTERM_CC_DIRECT	microtubule plus-end	RT		3	1.1	0.035	0.19
GOTERM_BP_DIRECT	positive regulation of glial cell proliferation	RT		3	1.1	0.036	0.45
GOTERM_CC_DIRECT	integral component of postsynaptic density membrane	RT		4	1.5	0.036	0.2
GOTERM_BP_DIRECT	intracellular signal transduction	RT		12	4.4	0.037	0.46
GOTERM_CC_DIRECT	cell-cell junction	RT		7	2.6	0.037	0.2
UP_SEQ_FEATURE	REGION:I-domain	RT		2	0.7	0.038	1
UP_SEQ_FEATURE	REGION:Nuclear localization	RT		2	0.7	0.038	1
UP_SEQ_FEATURE	REGION:Interaction with PALB2	RT		2	0.7	0.038	1
UP_SEQ_FEATURE	DOMAIN:Sld5	RT		2	0.7	0.038	1
INTERPRO	Anaphase-promoting complex subunit 4, WD40 domain	RT		3	1.1	0.038	0.81
GOTERM_MF_DIRECT	protein phosphatase binding	RT		5	1.8	0.038	0.48
GOTERM_CC_DIRECT	CAF-1 complex	RT		2	0.7	0.038	0.2
INTERPRO	Mitotic checkpoint serine/threonine protein kinase Bub1/Mitotic spindle checkpoint component Mad3	RT		2	0.7	0.038	0.81
INTERPRO	M-phase inducer phosphatase	RT		2	0.7	0.038	0.81
INTERPRO	GINS complex	RT		2	0.7	0.038	0.81
KEGG_PATHWAY	Mismatch repair	RT		3	1.1	0.038	0.51
GOTERM_BP_DIRECT	positive regulation of anaphase-promoting complex-dependent catabolic process	RT		2	0.7	0.039	0.48
GOTERM_BP_DIRECT	regulation of apoptotic process	RT		8	2.9	0.04	0.48
GOTERM_BP_DIRECT	response to xenobiotic stimulus	RT		8	2.9	0.04	0.48
UP_SEQ_FEATURE	DNA_BIND:H-T-H motif	RT		3	1.1	0.04	1
GOTERM_BP_DIRECT	response to drug	RT		9	3.3	0.041	0.48
GOTERM_MF_DIRECT	ubiquitin-like protein ligase binding	RT		3	1.1	0.042	0.51
KEGG_PATHWAY	Ubiquitin mediated proteolysis	RT		6	2.2	0.044	0.51
KEGG_PATHWAY	Pyrimidine metabolism	RT		4	1.5	0.044	0.51
UP_SEQ_FEATURE	REPEAT:WD 7	RT		7	2.6	0.045	1
SMART	FHA	RT		3	1.1	0.045	0.56
UP_SEQ_FEATURE	DOMAIN:Myb-like	RT		3	1.1	0.046	1
INTERPRO	Ubiquitin-conjugating enzyme, active site	RT		3	1.1	0.047	0.92
UP_SEQ_FEATURE	DOMAIN:XPGI	RT		2	0.7	0.05	1
UP_SEQ_FEATURE	REGION:Interaction with CDK2	RT		2	0.7	0.05	1
INTERPRO	Myb domain	RT		3	1.1	0.05	0.92
INTERPRO	Protein FAM72	RT		2	0.7	0.05	0.92
INTERPRO	XPG conserved site	RT		2	0.7	0.05	0.92
GOTERM_BP_DIRECT	female meiosis chromosome segregation	RT		2	0.7	0.052	0.58
GOTERM_BP_DIRECT	strand invasion	RT		2	0.7	0.052	0.58
GOTERM_BP_DIRECT	actomyosin contractile ring assembly	RT		2	0.7	0.052	0.58
GOTERM_BP_DIRECT	meiotic chromosome segregation	RT		2	0.7	0.052	0.58
GOTERM_BP_DIRECT	cellular response to camptothecin	RT		2	0.7	0.052	0.58
GOTERM_BP_DIRECT	positive regulation of mitochondrial ATP synthesis coupled electron transport	RT		2	0.7	0.052	0.58
GOTERM_BP_DIRECT	positive regulation of protein localization to kinetochore	RT		2	0.7	0.052	0.58
GOTERM_BP_DIRECT	cellular response to fatty acid	RT		3	1.1	0.052	0.58
GOTERM_CC_DIRECT	pericentric heterochromatin	RT		3	1.1	0.053	0.28
GOTERM_MF_DIRECT	telomeric D-loop binding	RT		2	0.7	0.053	0.6
GOTERM_MF_DIRECT	DNA/DNA annealing activity	RT		2	0.7	0.053	0.6
GOTERM_MF_DIRECT	ubiquitin ligase activator activity	RT		2	0.7	0.053	0.6
GOTERM_BP_DIRECT	DNA-dependent DNA replication	RT		3	1.1	0.055	0.61
GOTERM_BP_DIRECT	positive regulation of transcription, DNA-templated	RT		16	5.8	0.056	0.61
UP_KW_BIOLOGICAL_PROCESS	Amino-acid transport	RT		4	1.5	0.057	0.3
GOTERM_MF_DIRECT	ubiquitin-protein transferase activity	RT		8	2.9	0.058	0.62
GOTERM_MF_DIRECT	protein tyrosine phosphatase activity	RT		5	1.8	0.058	0.62
GOTERM_BP_DIRECT	synapsis	RT		3	1.1	0.059	0.64
GOTERM_BP_DIRECT	positive regulation of mitotic nuclear division	RT		3	1.1	0.059	0.64
KEGG_PATHWAY	Viral carcinogenesis	RT		7	2.6	0.059	0.6
KEGG_PATHWAY	MicroRNAs in cancer	RT		9	3.3	0.06	0.6
GOTERM_MF_DIRECT	identical protein binding	RT		32	11.7	0.061	0.63
GOTERM_BP_DIRECT	proteasome-mediated ubiquitin-dependent protein catabolic process	RT		7	2.6	0.061	0.65
UP_SEQ_FEATURE	ZN_FING:RING-type	RT		7	2.6	0.061	1
SMART	CH	RT		4	1.5	0.061	0.56
BIOCARTA	Estrogen-responsive protein Efp controls cell cycle and breast tumors growth	RT		3	1.1	0.062	0.37
SMART	RING	RT		8	2.9	0.063	0.56
INTERPRO	Helix-hairpin-helix motif, class 2	RT		2	0.7	0.063	0.97
INTERPRO	XPG/Rad2 endonuclease	RT		2	0.7	0.063	0.97
INTERPRO	DNA helicase, ATP-dependent, RecQ type	RT		2	0.7	0.063	0.97
INTERPRO	XPG-I domain	RT		2	0.7	0.063	0.97
INTERPRO	Zinc finger, C3HC4 RING-type	RT		3	1.1	0.063	0.97
GOTERM_BP_DIRECT	positive regulation of centriole replication	RT		2	0.7	0.064	0.66
GOTERM_BP_DIRECT	meiotic sister chromatid cohesion	RT		2	0.7	0.064	0.66
GOTERM_BP_DIRECT	establishment of mitotic spindle localization	RT		2	0.7	0.064	0.66
GOTERM_BP_DIRECT	positive regulation of chromosome condensation	RT		2	0.7	0.064	0.66
GOTERM_BP_DIRECT	telomere maintenance via semi-conservative replication	RT		2	0.7	0.064	0.66
UP_SEQ_FEATURE	DOMAIN:Rho-GAP	RT		4	1.5	0.064	1
GOTERM_CC_DIRECT	ciliary basal body	RT		6	2.2	0.065	0.34
GOTERM_MF_DIRECT	DNA translocase activity	RT		2	0.7	0.066	0.66
GOTERM_MF_DIRECT	Y-form DNA binding	RT		2	0.7	0.066	0.66
GOTERM_BP_DIRECT	microtubule-based process	RT		3	1.1	0.066	0.67
GOTERM_BP_DIRECT	DNA replication-dependent nucleosome assembly	RT		3	1.1	0.066	0.67
GOTERM_BP_DIRECT	positive regulation of DNA replication	RT		3	1.1	0.066	0.67
SMART	HhH2	RT		2	0.7	0.067	0.56
SMART	XPGN	RT		2	0.7	0.067	0.56
SMART	XPGI	RT		2	0.7	0.067	0.56
GOTERM_CC_DIRECT	stress fiber	RT		4	1.5	0.067	0.34
GOTERM_BP_DIRECT	peptidyl-threonine phosphorylation	RT		4	1.5	0.067	0.67
KEGG_PATHWAY	Human immunodeficiency virus 1 infection	RT		7	2.6	0.069	0.65
GOTERM_BP_DIRECT	positive regulation of cardiac muscle cell proliferation	RT		3	1.1	0.07	0.69
GOTERM_CC_DIRECT	RNA polymerase II transcription factor complex	RT		5	1.8	0.07	0.35
UP_SEQ_FEATURE	DOMAIN:FHA	RT		3	1.1	0.073	1
GOTERM_BP_DIRECT	regulation of synaptic transmission, glutamatergic	RT		3	1.1	0.073	0.72
GOTERM_BP_DIRECT	fibroblast proliferation	RT		3	1.1	0.073	0.72
UP_SEQ_FEATURE	MOTIF:D-box 2	RT		2	0.7	0.074	1
UP_SEQ_FEATURE	DOMAIN:XPGN	RT		2	0.7	0.074	1
UP_SEQ_FEATURE	REGION:N-domain	RT		2	0.7	0.074	1
UP_SEQ_FEATURE	MOTIF:D-box 1	RT		2	0.7	0.074	1
UP_SEQ_FEATURE	REGION:Interaction with RAD51	RT		2	0.7	0.074	1
UP_SEQ_FEATURE	SITE:Involved in polymerization	RT		2	0.7	0.074	1
GOTERM_CC_DIRECT	condensed chromosome inner kinetochore	RT		2	0.7	0.074	0.36
GOTERM_CC_DIRECT	nuclear ubiquitin ligase complex	RT		2	0.7	0.074	0.36
GOTERM_CC_DIRECT	origin recognition complex	RT		2	0.7	0.074	0.36
INTERPRO	XPG N-terminal	RT		2	0.7	0.075	1
GOTERM_BP_DIRECT	hematopoietic progenitor cell differentiation	RT		4	1.5	0.076	0.73
GOTERM_BP_DIRECT	negative regulation of cell aging	RT		2	0.7	0.076	0.73
GOTERM_BP_DIRECT	positive regulation of cell cycle G2/M phase transition	RT		2	0.7	0.076	0.73
GOTERM_BP_DIRECT	regulation of meiotic nuclear division	RT		2	0.7	0.076	0.73
GOTERM_BP_DIRECT	regulation of mitotic metaphase/anaphase transition	RT		3	1.1	0.077	0.73
INTERPRO	Forkhead-associated (FHA) domain	RT		3	1.1	0.078	1
GOTERM_MF_DIRECT	four-way junction helicase activity	RT		2	0.7	0.079	0.77
GOTERM_BP_DIRECT	protein polyubiquitination	RT		6	2.2	0.079	0.74
SMART	SM01114	RT		2	0.7	0.079	0.63
UP_KW_BIOLOGICAL_PROCESS	DNA excision	RT		2	0.7	0.08	0.39
UP_KW_DOMAIN	WD repeat	RT		7	2.6	0.08	0.92
UP_SEQ_FEATURE	DOMAIN:Calponin-homology (CH)	RT		4	1.5	0.08	1
GOTERM_BP_DIRECT	rhythmic process	RT		4	1.5	0.081	0.76
INTERPRO	Nucleic acid-binding, OB-fold	RT		4	1.5	0.082	1
GOTERM_MF_DIRECT	transferase activity	RT		6	2.2	0.083	0.78
GOTERM_MF_DIRECT	symporter activity	RT		4	1.5	0.084	0.78
GOTERM_MF_DIRECT	ubiquitin conjugating enzyme activity	RT		3	1.1	0.086	0.78
UP_SEQ_FEATURE	MUTAGEN:T->A: Loss of kinase activity.	RT		2	0.7	0.086	1
INTERPRO	Calponin homology domain	RT		4	1.5	0.087	1
INTERPRO	Sodium	RT		2	0.7	0.087	1
INTERPRO	TB2/DP1/HVA22-related protein	RT		2	0.7	0.087	1
INTERPRO	Sodium	RT		2	0.7	0.087	1
GOTERM_CC_DIRECT	cytoskeleton	RT		12	4.4	0.088	0.42
GOTERM_BP_DIRECT	cleavage furrow formation	RT		2	0.7	0.089	0.78
GOTERM_BP_DIRECT	cerebellar cortex development	RT		2	0.7	0.089	0.78
GOTERM_BP_DIRECT	regulation of centrosome cycle	RT		2	0.7	0.089	0.78
GOTERM_BP_DIRECT	protein K29-linked ubiquitination	RT		2	0.7	0.089	0.78
GOTERM_BP_DIRECT	free ubiquitin chain polymerization	RT		2	0.7	0.089	0.78
GOTERM_BP_DIRECT	positive regulation of histone H3-K9 methylation	RT		2	0.7	0.089	0.78
GOTERM_BP_DIRECT	negative regulation of cytokinesis	RT		2	0.7	0.089	0.78
GOTERM_BP_DIRECT	meiosis I	RT		2	0.7	0.089	0.78
GOTERM_BP_DIRECT	DNA ligation	RT		2	0.7	0.089	0.78
GOTERM_BP_DIRECT	positive regulation of viral life cycle	RT		2	0.7	0.089	0.78
GOTERM_BP_DIRECT	cell death	RT		3	1.1	0.089	0.78
GOTERM_BP_DIRECT	negative regulation of transcription, DNA-templated	RT		13	4.7	0.091	0.78
GOTERM_BP_DIRECT	protein autophosphorylation	RT		6	2.2	0.091	0.78
GOTERM_MF_DIRECT	annealing helicase activity	RT		2	0.7	0.091	0.82
GOTERM_CC_DIRECT	nuclear membrane	RT		7	2.6	0.091	0.43
GOTERM_BP_DIRECT	cell-cell junction assembly	RT		3	1.1	0.093	0.8
COG_ONTOLOGY	DNA replication, recombination, and repair	RT		4	1.5	0.093	1
GOTERM_MF_DIRECT	small GTPase binding	RT		8	2.9	0.094	0.82
KEGG_PATHWAY	Drug metabolism - other enzymes	RT		4	1.5	0.095	0.85
UP_SEQ_FEATURE	MOTIF:MREC motif	RT		2	0.7	0.098	1
GOTERM_CC_DIRECT	condensin complex	RT		2	0.7	0.098	0.45
GOTERM_CC_DIRECT	axon hillock	RT		2	0.7	0.098	0.45
INTERPRO	E2F Family	RT		2	0.7	0.098	1

## Sheet: Annotation Clusters (LS Group)
64 Cluster(s)
Annotation Cluster 1		Enrichment Score: 44.79			Count	P_Value	Benjamini
	UP_KW_BIOLOGICAL_PROCESS	Cell cycle	RT		86	1.3e-54	7.7e-53
	UP_KW_BIOLOGICAL_PROCESS	Cell division	RT		63	2.4e-43	7e-42
	UP_KW_BIOLOGICAL_PROCESS	Mitosis	RT		55	6.2e-43	1.2e-41
	GOTERM_BP_DIRECT	cell division	RT		56	3.5e-41	5e-38
Annotation Cluster 2		Enrichment Score: 22.45			Count	P_Value	Benjamini
	UP_KW_CELLULAR_COMPONENT	Chromosome	RT		57	1.3e-31	4.5e-30
	UP_KW_CELLULAR_COMPONENT	Centromere	RT		29	1.9e-24	3.2e-23
	UP_KW_CELLULAR_COMPONENT	Kinetochore	RT		25	5.4e-23	4.6e-22
	GOTERM_CC_DIRECT	kinetochore	RT		28	7.2e-23	1.2e-20
	GOTERM_BP_DIRECT	mitotic spindle assembly checkpoint	RT		16	1.8e-20	8.6e-18
	GOTERM_BP_DIRECT	chromosome segregation	RT		18	1.1e-16	2.7e-14
Annotation Cluster 3		Enrichment Score: 15.16			Count	P_Value	Benjamini
	UP_KW_BIOLOGICAL_PROCESS	DNA repair	RT		34	2e-16	2.9e-15
	UP_KW_BIOLOGICAL_PROCESS	DNA damage	RT		36	8e-16	9.4e-15
	GOTERM_BP_DIRECT	DNA repair	RT		28	2.2e-15	4.4e-13
Annotation Cluster 4		Enrichment Score: 11.38			Count	P_Value	Benjamini
	KEGG_PATHWAY	Cell cycle	RT		24	3.1e-20	5e-18
	KEGG_PATHWAY	Oocyte meiosis	RT		14	2e-08	1.6e-06
	KEGG_PATHWAY	Progesterone-mediated oocyte maturation	RT		12	1.1e-07	6e-06
Annotation Cluster 5		Enrichment Score: 9.9			Count	P_Value	Benjamini
	UP_KW_PTM	Ubl conjugation	RT		93	1.5e-13	1.5e-12
	UP_SEQ_FEATURE	CROSSLNK:Glycyl lysine isopeptide (Lys-Gly) (interchain with G-Cter in SUMO2)	RT		46	3.6e-10	2.8e-07
	UP_KW_PTM	Isopeptide bond	RT		63	3.6e-08	1.7e-07
Annotation Cluster 6		Enrichment Score: 9.26			Count	P_Value	Benjamini
	UP_KW_LIGAND	ATP-binding	RT		53	6.4e-12	1.5e-10
	UP_KW_LIGAND	Nucleotide-binding	RT		60	1.6e-11	1.9e-10
	GOTERM_MF_DIRECT	ATP binding	RT		54	2.4e-10	3.4e-08
	INTERPRO	P-loop containing nucleoside triphosphate hydrolase	RT		31	3.6e-06	0.00058
Annotation Cluster 7		Enrichment Score: 7.88			Count	P_Value	Benjamini
	GOTERM_BP_DIRECT	G2/M transition of mitotic cell cycle	RT		14	7.8e-13	9.9e-11
	KEGG_PATHWAY	Progesterone-mediated oocyte maturation	RT		12	1.1e-07	6e-06
	BIOCARTA	Cell Cycle	RT		7	2.6e-05	0.0017
Annotation Cluster 8		Enrichment Score: 6.99			Count	P_Value	Benjamini
	GOTERM_MF_DIRECT	microtubule binding	RT		25	2.4e-13	6.7e-11
	UP_KW_CELLULAR_COMPONENT	Microtubule	RT		24	1.4e-11	7.9e-11
	UP_SEQ_FEATURE	DOMAIN:Kinesin motor	RT		10	4.6e-09	2.4e-06
	INTERPRO	Kinesin, motor domain	RT		10	4.9e-09	2.4e-06
	SMART	KISc	RT		10	7.5e-09	9.6e-07
	INTERPRO	Kinesin, motor region, conserved site	RT		9	4.4e-08	1.1e-05
	GOTERM_MF_DIRECT	ATP-dependent microtubule motor activity	RT		9	8.2e-08	8.7e-06
	GOTERM_MF_DIRECT	microtubule motor activity	RT		10	1.1e-07	9.4e-06
	GOTERM_CC_DIRECT	microtubule	RT		18	1.1e-06	1.9e-05
	GOTERM_BP_DIRECT	microtubule-based movement	RT		10	2.6e-06	0.00016
	GOTERM_CC_DIRECT	kinesin complex	RT		8	4.2e-06	6.6e-05
	GOTERM_MF_DIRECT	ATPase activity	RT		16	9.6e-05	0.0034
	UP_KW_MOLECULAR_FUNCTION	Motor protein	RT		10	0.00011	0.0025
	UP_SEQ_FEATURE	REGION:Globular	RT		4	0.00053	0.082
Annotation Cluster 9		Enrichment Score: 4.29			Count	P_Value	Benjamini
	GOTERM_CC_DIRECT	spindle midzone	RT		8	2e-08	4.7e-07
	GOTERM_CC_DIRECT	chromosome passenger complex	RT		5	3.8e-07	7.3e-06
	GOTERM_BP_DIRECT	regulation of cytokinesis	RT		6	0.00022	0.0072
	GOTERM_CC_DIRECT	spindle pole centrosome	RT		4	0.00084	0.0078
	GOTERM_MF_DIRECT	histone serine kinase activity	RT		3	0.0018	0.043
	GOTERM_MF_DIRECT	protein serine/threonine/tyrosine kinase activity	RT		4	0.007	0.12
Annotation Cluster 10		Enrichment Score: 4.27			Count	P_Value	Benjamini
	GOTERM_BP_DIRECT	attachment of spindle microtubules to kinetochore	RT		6	6.9e-07	6e-05
	GOTERM_CC_DIRECT	NMS complex	RT		4	0.00023	0.0027
	GOTERM_CC_DIRECT	Ndc80 complex	RT		3	0.00096	0.008
Annotation Cluster 11		Enrichment Score: 4.16			Count	P_Value	Benjamini
	UP_KW_DISEASE	Fanconi anemia	RT		7	6e-07	1.7e-05
	KEGG_PATHWAY	Fanconi anemia pathway	RT		8	7.4e-06	0.0003
	GOTERM_BP_DIRECT	interstrand cross-link repair	RT		7	9.5e-06	0.00046
	GOTERM_MF_DIRECT	DNA polymerase binding	RT		4	0.0031	0.061
	GOTERM_CC_DIRECT	DNA repair complex	RT		3	0.012	0.074
Annotation Cluster 12		Enrichment Score: 4.01			Count	P_Value	Benjamini
	GOTERM_BP_DIRECT	DNA unwinding involved in DNA replication	RT		8	1.3e-08	1.3e-06
	GOTERM_CC_DIRECT	CMG complex	RT		5	8e-06	0.00012
	GOTERM_BP_DIRECT	double-strand break repair via break-induced replication	RT		4	0.00045	0.013
	GOTERM_CC_DIRECT	GINS complex	RT		3	0.00096	0.008
	GOTERM_BP_DIRECT	positive regulation of DNA primase activity	RT		3	0.0017	0.039
	GOTERM_BP_DIRECT	positive regulation of DNA-directed DNA polymerase activity	RT		3	0.012	0.19
Annotation Cluster 13		Enrichment Score: 3.93			Count	P_Value	Benjamini
	KEGG_PATHWAY	Fanconi anemia pathway	RT		8	7.4e-06	0.0003
	KEGG_PATHWAY	Homologous recombination	RT		7	1.7e-05	0.00054
	GOTERM_CC_DIRECT	lateral element	RT		3	0.013	0.081
Annotation Cluster 14		Enrichment Score: 3.69			Count	P_Value	Benjamini
	GOTERM_BP_DIRECT	DNA replication initiation	RT		7	1.4e-06	0.0001
	GOTERM_MF_DIRECT	DNA replication origin binding	RT		5	0.00024	0.0073
	BIOCARTA	CDK Regulation of DNA Replication	RT		5	0.00091	0.027
	GOTERM_CC_DIRECT	nuclear origin of replication recognition complex	RT		3	0.0055	0.036
Annotation Cluster 15		Enrichment Score: 3.39			Count	P_Value	Benjamini
	GOTERM_BP_DIRECT	regulation of cyclin-dependent protein serine/threonine kinase activity	RT		11	1.5e-09	1.8e-07
	GOTERM_CC_DIRECT	cyclin-dependent protein kinase holoenzyme complex	RT		7	1.1e-05	0.00016
	GOTERM_BP_DIRECT	mitotic cell cycle phase transition	RT		6	1.3e-05	0.00058
	INTERPRO	Cyclin, C-terminal domain	RT		5	0.00011	0.011
	SMART	SM01332	RT		5	0.00014	0.0058
	KEGG_PATHWAY	Cellular senescence	RT		10	0.00026	0.0069
	INTERPRO	Cyclin, N-terminal	RT		5	0.001	0.056
	GOTERM_MF_DIRECT	cyclin-dependent protein serine/threonine kinase regulator activity	RT		5	0.0011	0.029
	PIR_SUPERFAMILY	cyclin, A/B/D/E types	RT		3	0.0011	0.028
	INTERPRO	Cyclin-like	RT		5	0.0017	0.076
	SMART	CYCLIN	RT		5	0.0017	0.055
	UP_KW_MOLECULAR_FUNCTION	Cyclin	RT		5	0.0025	0.028
	KEGG_PATHWAY	p53 signaling pathway	RT		6	0.0031	0.062
	UP_SEQ_FEATURE	DOMAIN:Cyclin N-terminal	RT		4	0.0053	0.55
	BIOCARTA	Estrogen-responsive protein Efp controls cell cycle and breast tumors growth	RT		3	0.062	0.37
	KEGG_PATHWAY	Human immunodeficiency virus 1 infection	RT		7	0.069	0.65
Annotation Cluster 16		Enrichment Score: 3.32			Count	P_Value	Benjamini
	GOTERM_CC_DIRECT	chromosome passenger complex	RT		5	3.8e-07	7.3e-06
	GOTERM_BP_DIRECT	positive regulation of mitotic cell cycle spindle assembly checkpoint	RT		5	1.3e-05	0.00058
	GOTERM_BP_DIRECT	positive regulation of mitotic sister chromatid separation	RT		3	0.001	0.026
	GOTERM_BP_DIRECT	positive regulation of mitotic cytokinesis	RT		3	0.0017	0.039
	GOTERM_BP_DIRECT	positive regulation of attachment of mitotic spindle microtubules to kinetochore	RT		3	0.0046	0.087
	GOTERM_BP_DIRECT	positive regulation of protein phosphorylation	RT		5	0.3	1
Annotation Cluster 17		Enrichment Score: 3.27			Count	P_Value	Benjamini
	GOTERM_MF_DIRECT	anaphase-promoting complex binding	RT		5	4e-06	0.00019
	GOTERM_BP_DIRECT	positive regulation of ubiquitin protein ligase activity	RT		5	9e-06	0.00045
	GOTERM_CC_DIRECT	anaphase-promoting complex	RT		5	0.00019	0.0023
	GOTERM_BP_DIRECT	regulation of mitotic cell cycle	RT		6	0.0014	0.035
	GOTERM_BP_DIRECT	anaphase-promoting complex-dependent catabolic process	RT		4	0.0042	0.08
	GOTERM_BP_DIRECT	protein K11-linked ubiquitination	RT		4	0.007	0.13
	KEGG_PATHWAY	Ubiquitin mediated proteolysis	RT		6	0.044	0.51
Annotation Cluster 18		Enrichment Score: 3.04			Count	P_Value	Benjamini
	INTERPRO	Serine/threonine-protein kinase, active site	RT		15	6.4e-05	0.0078
	UP_KW_MOLECULAR_FUNCTION	Serine/threonine-protein kinase	RT		17	9.8e-05	0.0025
	UP_KW_MOLECULAR_FUNCTION	Transferase	RT		48	0.00013	0.0025
	SMART	S_TKc	RT		16	0.00014	0.0058
	UP_KW_MOLECULAR_FUNCTION	Kinase	RT		24	0.00021	0.0029
	UP_SEQ_FEATURE	DOMAIN:Protein kinase	RT		18	0.0003	0.052
	GOTERM_BP_DIRECT	protein phosphorylation	RT		18	0.00036	0.011
	INTERPRO	Protein kinase-like domain	RT		18	0.00076	0.051
	INTERPRO	Protein kinase, catalytic domain	RT		17	0.00083	0.051
	GOTERM_MF_DIRECT	protein serine/threonine kinase activity	RT		15	0.00097	0.028
	INTERPRO	Protein kinase, ATP binding site	RT		14	0.0017	0.076
	GOTERM_MF_DIRECT	protein kinase activity	RT		14	0.0021	0.048
	UP_SEQ_FEATURE	ACT_SITE:Proton acceptor	RT		20	0.014	1
	GOTERM_BP_DIRECT	peptidyl-serine phosphorylation	RT		7	0.033	0.42
	GOTERM_BP_DIRECT	protein autophosphorylation	RT		6	0.091	0.78
Annotation Cluster 19		Enrichment Score: 2.7			Count	P_Value	Benjamini
	KEGG_PATHWAY	Homologous recombination	RT		7	1.7e-05	0.00054
	GOTERM_MF_DIRECT	DNA-dependent ATPase activity	RT		4	0.017	0.26
	GOTERM_BP_DIRECT	response to X-ray	RT		3	0.028	0.37
Annotation Cluster 20		Enrichment Score: 2.42			Count	P_Value	Benjamini
	BIOCARTA	Cell Cycle	RT		7	2.6e-05	0.0017
	GOTERM_BP_DIRECT	positive regulation of G2/M transition of mitotic cell cycle	RT		5	0.00054	0.015
	BIOCARTA	cdc25 and chk1 Regulatory Pathway in response to DNA damage	RT		4	0.0012	0.027
	BIOCARTA	Sonic Hedgehog (SHH) Receptor Ptc1 Regulates cell cycle	RT		4	0.0023	0.03
	BIOCARTA	Activation of Src by Protein-tyrosine phosphatase alpha	RT		4	0.003	0.033
	BIOCARTA	RB Tumor Suppressor/Checkpoint Signaling in response to DNA damage	RT		4	0.0038	0.036
	BIOCARTA	Cyclins and Cell Cycle Regulation	RT		4	0.025	0.18
	KEGG_PATHWAY	Human immunodeficiency virus 1 infection	RT		7	0.069	0.65
	BIOCARTA	How Progesterone Initiates the Oocyte Maturation	RT		3	0.22	0.9
Annotation Cluster 21		Enrichment Score: 2.24			Count	P_Value	Benjamini
	GOTERM_BP_DIRECT	DNA recombination	RT		10	1.4e-06	0.0001
	GOTERM_MF_DIRECT	DNA helicase activity	RT		7	0.00017	0.0058
	GOTERM_BP_DIRECT	DNA duplex unwinding	RT		7	0.00049	0.014
	UP_SEQ_FEATURE	MOTIF:DEAH box	RT		5	0.0032	0.36
	UP_KW_MOLECULAR_FUNCTION	Helicase	RT		8	0.0044	0.041
	GOTERM_BP_DIRECT	telomere maintenance	RT		5	0.0063	0.12
	GOTERM_MF_DIRECT	3'-5' DNA helicase activity	RT		3	0.013	0.21
	UP_SEQ_FEATURE	DOMAIN:Helicase C-terminal	RT		6	0.015	1
	INTERPRO	Helicase, C-terminal	RT		6	0.015	0.63
	INTERPRO	Helicase, superfamily 1/2, ATP-binding domain	RT		6	0.017	0.65
	SMART	HELICc	RT		6	0.019	0.38
	SMART	DEXDc	RT		6	0.021	0.38
	UP_SEQ_FEATURE	DOMAIN:Helicase ATP-binding	RT		6	0.021	1
	GOTERM_MF_DIRECT	helicase activity	RT		3	0.23	1
	INTERPRO	DNA/RNA helicase, DEAD/DEAH box type, N-terminal	RT		3	0.23	1
Annotation Cluster 22		Enrichment Score: 1.92			Count	P_Value	Benjamini
	KEGG_PATHWAY	Base excision repair	RT		4	0.0099	0.18
	KEGG_PATHWAY	DNA replication	RT		4	0.013	0.2
	GOTERM_BP_DIRECT	base-excision repair, gap-filling	RT		3	0.014	0.21
Annotation Cluster 23		Enrichment Score: 1.77			Count	P_Value	Benjamini
	INTERPRO	C-myb, C-terminal	RT		3	0.00049	0.04
	UP_SEQ_FEATURE	DOMAIN:HTH myb-type 3	RT		3	0.00095	0.13
	UP_SEQ_FEATURE	DOMAIN:HTH myb-type 1	RT		3	0.0016	0.19
	UP_SEQ_FEATURE	DOMAIN:HTH myb-type 2	RT		3	0.0016	0.19
	SMART	SANT	RT		4	0.021	0.38
	INTERPRO	SANT/Myb domain	RT		4	0.025	0.7
	UP_SEQ_FEATURE	DNA_BIND:H-T-H motif	RT		3	0.04	1
	UP_SEQ_FEATURE	DOMAIN:Myb-like	RT		3	0.046	1
	INTERPRO	Myb domain	RT		3	0.05	0.92
	INTERPRO	Homeodomain-like	RT		5	0.68	1
	GOTERM_MF_DIRECT	transcriptional activator activity, RNA polymerase II transcription regulatory region sequence-specific binding	RT		5	0.89	1
Annotation Cluster 24		Enrichment Score: 1.35			Count	P_Value	Benjamini
	GOTERM_MF_DIRECT	neutral amino acid transmembrane transporter activity	RT		3	0.022	0.3
	GOTERM_BP_DIRECT	neutral amino acid transport	RT		3	0.023	0.31
	UP_KW_BIOLOGICAL_PROCESS	Amino-acid transport	RT		4	0.057	0.3
	GOTERM_CC_DIRECT	basal plasma membrane	RT		3	0.14	0.61
Annotation Cluster 25		Enrichment Score: 1.31			Count	P_Value	Benjamini
	KEGG_PATHWAY	Nucleotide metabolism	RT		5	0.028	0.41
	KEGG_PATHWAY	Pyrimidine metabolism	RT		4	0.044	0.51
	KEGG_PATHWAY	Drug metabolism - other enzymes	RT		4	0.095	0.85
Annotation Cluster 26		Enrichment Score: 1.23			Count	P_Value	Benjamini
	GOTERM_BP_DIRECT	protein K6-linked ubiquitination	RT		3	0.0058	0.11
	GOTERM_BP_DIRECT	protein K11-linked ubiquitination	RT		4	0.007	0.13
	INTERPRO	Ubiquitin-conjugating enzyme, active site	RT		3	0.047	0.92
	GOTERM_MF_DIRECT	ubiquitin-protein transferase activity	RT		8	0.058	0.62
	GOTERM_BP_DIRECT	protein polyubiquitination	RT		6	0.079	0.74
	GOTERM_MF_DIRECT	transferase activity	RT		6	0.083	0.78
	GOTERM_MF_DIRECT	ubiquitin conjugating enzyme activity	RT		3	0.086	0.78
	UP_SEQ_FEATURE	DOMAIN:UBC core	RT		3	0.11	1
	INTERPRO	Ubiquitin-conjugating enzyme, E2	RT		3	0.11	1
	INTERPRO	Ubiquitin-conjugating enzyme/RWD-like	RT		3	0.18	1
	UP_SEQ_FEATURE	ACT_SITE:Glycyl thioester intermediate	RT		3	0.24	1
Annotation Cluster 27		Enrichment Score: 1.1			Count	P_Value	Benjamini
	SMART	FHA	RT		3	0.045	0.56
	UP_SEQ_FEATURE	DOMAIN:FHA	RT		3	0.073	1
	INTERPRO	Forkhead-associated (FHA) domain	RT		3	0.078	1
	INTERPRO	SMAD/FHA domain	RT		3	0.16	1
Annotation Cluster 28		Enrichment Score: 1.03			Count	P_Value	Benjamini
	GOTERM_CC_DIRECT	cell-cell junction	RT		7	0.037	0.2
	SMART	CH	RT		4	0.061	0.56
	GOTERM_CC_DIRECT	stress fiber	RT		4	0.067	0.34
	UP_SEQ_FEATURE	DOMAIN:Calponin-homology (CH)	RT		4	0.08	1
	INTERPRO	Calponin homology domain	RT		4	0.087	1
	GOTERM_MF_DIRECT	actin filament binding	RT		4	0.59	1
Annotation Cluster 29		Enrichment Score: 1.03			Count	P_Value	Benjamini
	GOTERM_BP_DIRECT	protein autoubiquitination	RT		6	0.0033	0.066
	UP_SEQ_FEATURE	DOMAIN:RING-type	RT		8	0.014	1
	UP_SEQ_FEATURE	ZN_FING:RING-type	RT		7	0.061	1
	SMART	RING	RT		8	0.063	0.56
	INTERPRO	Zinc finger, C3HC4 RING-type	RT		3	0.063	0.97
	INTERPRO	Zinc finger, RING-type	RT		8	0.11	1
	INTERPRO	Zinc finger, RING/FYVE/PHD-type	RT		10	0.17	1
	INTERPRO	Zinc finger, RING-type, conserved site	RT		5	0.21	1
	UP_KW_BIOLOGICAL_PROCESS	Ubl conjugation pathway	RT		15	0.33	1
	UP_KW_DOMAIN	Zinc-finger	RT		20	0.54	1
	GOTERM_MF_DIRECT	ubiquitin protein ligase activity	RT		5	0.66	1
Annotation Cluster 30		Enrichment Score: 0.9			Count	P_Value	Benjamini
	GOTERM_CC_DIRECT	cell-cell junction	RT		7	0.037	0.2
	GOTERM_BP_DIRECT	cell-cell junction assembly	RT		3	0.093	0.8
	GOTERM_MF_DIRECT	cadherin binding	RT		8	0.14	1
	UP_KW_CELLULAR_COMPONENT	Cell junction	RT		8	0.52	1
Annotation Cluster 31		Enrichment Score: 0.87			Count	P_Value	Benjamini
	GOTERM_MF_DIRECT	protein tyrosine phosphatase activity	RT		5	0.058	0.62
	GOTERM_MF_DIRECT	phosphoprotein phosphatase activity	RT		3	0.13	1
	GOTERM_BP_DIRECT	protein dephosphorylation	RT		5	0.15	1
	UP_KW_MOLECULAR_FUNCTION	Protein phosphatase	RT		4	0.3	1
Annotation Cluster 32		Enrichment Score: 0.87			Count	P_Value	Benjamini
	INTERPRO	Rho GTPase activation protein	RT		5	0.034	0.81
	UP_SEQ_FEATURE	DOMAIN:Rho-GAP	RT		4	0.064	1
	GOTERM_MF_DIRECT	GTPase activator activity	RT		7	0.19	1
	GOTERM_BP_DIRECT	regulation of catalytic activity	RT		8	0.23	1
	INTERPRO	Rho GTPase-activating protein domain	RT		3	0.23	1
	UP_KW_MOLECULAR_FUNCTION	GTPase activation	RT		5	0.28	1
Annotation Cluster 33		Enrichment Score: 0.85			Count	P_Value	Benjamini
	INTERPRO	Anaphase-promoting complex subunit 4, WD40 domain	RT		3	0.038	0.81
	UP_SEQ_FEATURE	REPEAT:WD 7	RT		7	0.045	1
	UP_KW_DOMAIN	WD repeat	RT		7	0.08	0.92
	UP_SEQ_FEATURE	REPEAT:WD 6	RT		7	0.11	1
	UP_SEQ_FEATURE	REPEAT:WD 5	RT		7	0.12	1
	UP_SEQ_FEATURE	REPEAT:WD 4	RT		7	0.13	1
	UP_SEQ_FEATURE	REPEAT:WD 3	RT		7	0.13	1
	UP_SEQ_FEATURE	REPEAT:WD 1	RT		7	0.14	1
	UP_SEQ_FEATURE	REPEAT:WD 2	RT		7	0.14	1
	INTERPRO	WD40 repeat	RT		7	0.15	1
	SMART	WD40	RT		7	0.18	1
	INTERPRO	WD40 repeat, conserved site	RT		4	0.3	1
	INTERPRO	WD40/YVTN repeat-like-containing domain	RT		7	0.31	1
	UP_SEQ_FEATURE	REPEAT:WD	RT		3	0.75	1
Annotation Cluster 34		Enrichment Score: 0.82			Count	P_Value	Benjamini
	INTERPRO	Zinc finger, FYVE/PHD-type	RT		5	0.11	1
	INTERPRO	Zinc finger, PHD-type	RT		4	0.11	1
	GOTERM_BP_DIRECT	chromatin organization	RT		7	0.12	0.9
	SMART	PHD	RT		4	0.13	0.91
	INTERPRO	Zinc finger, RING/FYVE/PHD-type	RT		10	0.17	1
	INTERPRO	Zinc finger, PHD-type, conserved site	RT		3	0.22	1
	INTERPRO	Zinc finger, PHD-finger	RT		3	0.27	1
Annotation Cluster 35		Enrichment Score: 0.77			Count	P_Value	Benjamini
	KEGG_PATHWAY	Ubiquitin mediated proteolysis	RT		6	0.044	0.51
	UP_KW_BIOLOGICAL_PROCESS	Ubl conjugation pathway	RT		15	0.33	1
	GOTERM_BP_DIRECT	protein ubiquitination	RT		9	0.33	1
Annotation Cluster 36		Enrichment Score: 0.7			Count	P_Value	Benjamini
	GOTERM_BP_DIRECT	rhythmic process	RT		4	0.081	0.76
	GOTERM_BP_DIRECT	regulation of circadian rhythm	RT		3	0.22	1
	UP_KW_BIOLOGICAL_PROCESS	Biological rhythms	RT		4	0.44	1
Annotation Cluster 37		Enrichment Score: 0.69			Count	P_Value	Benjamini
	UP_SEQ_FEATURE	DOMAIN:Phorbol-ester/DAG-type	RT		3	0.17	1
	INTERPRO	Protein kinase C-like, phorbol ester/diacylglycerol binding	RT		3	0.21	1
	SMART	C1	RT		3	0.23	1
Annotation Cluster 38		Enrichment Score: 0.63			Count	P_Value	Benjamini
	UP_SEQ_FEATURE	REGION:Coil 2	RT		3	0.19	1
	UP_SEQ_FEATURE	REGION:Coil 1B	RT		3	0.21	1
	UP_SEQ_FEATURE	REGION:Linker 1	RT		3	0.22	1
	UP_SEQ_FEATURE	REGION:Coil 1A	RT		3	0.22	1
	UP_SEQ_FEATURE	REGION:Head	RT		3	0.23	1
	GOTERM_CC_DIRECT	intermediate filament	RT		4	0.24	0.9
	UP_SEQ_FEATURE	REGION:Tail	RT		3	0.24	1
	UP_SEQ_FEATURE	DOMAIN:IF rod	RT		3	0.25	1
	SMART	SM01391	RT		3	0.27	1
	UP_KW_CELLULAR_COMPONENT	Intermediate filament	RT		3	0.29	1
Annotation Cluster 39		Enrichment Score: 0.57			Count	P_Value	Benjamini
	GOTERM_MF_DIRECT	endonuclease activity	RT		3	0.17	1
	UP_KW_MOLECULAR_FUNCTION	Nuclease	RT		4	0.34	1
	UP_KW_MOLECULAR_FUNCTION	Endonuclease	RT		3	0.35	1
Annotation Cluster 40		Enrichment Score: 0.52			Count	P_Value	Benjamini
	GOTERM_MF_DIRECT	transmembrane receptor protein tyrosine kinase activity	RT		4	0.21	1
	GOTERM_BP_DIRECT	peptidyl-tyrosine phosphorylation	RT		4	0.29	1
	GOTERM_MF_DIRECT	protein tyrosine kinase activity	RT		3	0.45	1
Annotation Cluster 41		Enrichment Score: 0.46			Count	P_Value	Benjamini
	KEGG_PATHWAY	Small cell lung cancer	RT		4	0.13	0.99
	KEGG_PATHWAY	Epstein-Barr virus infection	RT		5	0.3	1
	KEGG_PATHWAY	Hepatitis B	RT		4	0.38	1
	KEGG_PATHWAY	Pathways in cancer	RT		9	0.44	1
	KEGG_PATHWAY	Human papillomavirus infection	RT		4	0.83	1
Annotation Cluster 42		Enrichment Score: 0.44			Count	P_Value	Benjamini
	GOTERM_CC_DIRECT	adherens junction	RT		5	0.19	0.76
	GOTERM_BP_DIRECT	protein localization to plasma membrane	RT		4	0.36	1
	GOTERM_BP_DIRECT	cell-cell adhesion	RT		3	0.72	1
Annotation Cluster 43		Enrichment Score: 0.39			Count	P_Value	Benjamini
	UP_SEQ_FEATURE	DOMAIN:DH	RT		3	0.24	1
	INTERPRO	Dbl homology (DH) domain	RT		3	0.24	1
	SMART	RhoGEF	RT		3	0.25	1
	UP_SEQ_FEATURE	DOMAIN:PH	RT		6	0.29	1
	GOTERM_MF_DIRECT	guanyl-nucleotide exchange factor activity	RT		5	0.39	1
	INTERPRO	Pleckstrin homology domain	RT		5	0.48	1
	UP_KW_MOLECULAR_FUNCTION	Guanine-nucleotide releasing factor	RT		3	0.67	1
	SMART	PH	RT		4	0.71	1
	INTERPRO	Pleckstrin homology-like domain	RT		5	0.83	1
Annotation Cluster 44		Enrichment Score: 0.39			Count	P_Value	Benjamini
	UP_KW_MOLECULAR_FUNCTION	Host cell receptor for virus entry	RT		3	0.25	1
	GOTERM_MF_DIRECT	virus receptor activity	RT		3	0.28	1
	GOTERM_BP_DIRECT	viral entry into host cell	RT		3	0.39	1
	UP_KW_MOLECULAR_FUNCTION	Receptor	RT		8	1	1
Annotation Cluster 45		Enrichment Score: 0.37			Count	P_Value	Benjamini
	UP_SEQ_FEATURE	LIPID:S-farnesyl cysteine	RT		3	0.18	1
	INTERPRO	Small GTPase superfamily	RT		4	0.28	1
	UP_KW_PTM	Prenylation	RT		5	0.34	1
	UP_SEQ_FEATURE	MOTIF:Effector region	RT		3	0.35	1
	INTERPRO	Small GTP-binding protein domain	RT		4	0.4	1
	GOTERM_MF_DIRECT	GTP binding	RT		7	0.45	1
	GOTERM_BP_DIRECT	small GTPase mediated signal transduction	RT		3	0.47	1
	UP_SEQ_FEATURE	PROPEP:Removed in mature form	RT		5	0.5	1
	GOTERM_MF_DIRECT	GTPase activity	RT		6	0.53	1
	UP_KW_LIGAND	GTP-binding	RT		6	0.62	1
	UP_KW_PTM	Lipoprotein	RT		7	1	1
Annotation Cluster 46		Enrichment Score: 0.33			Count	P_Value	Benjamini
	UP_KW_CELLULAR_COMPONENT	Tight junction	RT		3	0.41	1
	GOTERM_CC_DIRECT	bicellular tight junction	RT		3	0.5	1
	UP_KW_CELLULAR_COMPONENT	Cell junction	RT		8	0.52	1
Annotation Cluster 47		Enrichment Score: 0.29			Count	P_Value	Benjamini
	KEGG_PATHWAY	Apoptosis	RT		5	0.11	0.96
	KEGG_PATHWAY	Amyotrophic lateral sclerosis	RT		7	0.37	1
	GOTERM_MF_DIRECT	structural molecule activity	RT		4	0.47	1
	KEGG_PATHWAY	Pathogenic Escherichia coli infection	RT		4	0.5	1
	KEGG_PATHWAY	Huntington disease	RT		5	0.6	1
	KEGG_PATHWAY	Alzheimer disease	RT		6	0.6	1
	KEGG_PATHWAY	Pathways of neurodegeneration - multiple diseases	RT		6	0.78	1
	KEGG_PATHWAY	Parkinson disease	RT		3	0.88	1
	KEGG_PATHWAY	Prion disease	RT		3	0.89	1
Annotation Cluster 48		Enrichment Score: 0.25			Count	P_Value	Benjamini
	GOTERM_BP_DIRECT	actin cytoskeleton organization	RT		4	0.43	1
	UP_KW_MOLECULAR_FUNCTION	Actin-binding	RT		5	0.56	1
	GOTERM_CC_DIRECT	actin cytoskeleton	RT		4	0.64	1
	GOTERM_MF_DIRECT	actin binding	RT		5	0.68	1
Annotation Cluster 49		Enrichment Score: 0.24			Count	P_Value	Benjamini
	GOTERM_BP_DIRECT	positive regulation of transcription, DNA-templated	RT		16	0.056	0.61
	GOTERM_BP_DIRECT	negative regulation of transcription, DNA-templated	RT		13	0.091	0.78
	GOTERM_BP_DIRECT	negative regulation of transcription from RNA polymerase II promoter	RT		15	0.4	1
	GOTERM_BP_DIRECT	positive regulation of transcription from RNA polymerase II promoter	RT		17	0.52	1
	GOTERM_MF_DIRECT	transcription factor activity, sequence-specific DNA binding	RT		8	0.63	1
	UP_KW_MOLECULAR_FUNCTION	Activator	RT		10	0.64	1
	GOTERM_MF_DIRECT	sequence-specific DNA binding	RT		5	0.65	1
	INTERPRO	Homeodomain-like	RT		5	0.68	1
	GOTERM_MF_DIRECT	transcriptional activator activity, RNA polymerase II transcription regulatory region sequence-specific binding	RT		5	0.89	1
	GOTERM_BP_DIRECT	regulation of transcription, DNA-templated	RT		10	0.9	1
	GOTERM_MF_DIRECT	RNA polymerase II core promoter proximal region sequence-specific DNA binding	RT		12	0.94	1
	GOTERM_MF_DIRECT	sequence-specific double-stranded DNA binding	RT		5	0.95	1
	GOTERM_MF_DIRECT	RNA polymerase II transcription factor activity, sequence-specific DNA binding	RT		11	0.98	1
	GOTERM_BP_DIRECT	regulation of transcription from RNA polymerase II promoter	RT		14	0.99	1
	UP_KW_BIOLOGICAL_PROCESS	Transcription regulation	RT		27	1	1
	UP_KW_BIOLOGICAL_PROCESS	Transcription	RT		27	1	1
Annotation Cluster 50		Enrichment Score: 0.21			Count	P_Value	Benjamini
	INTERPRO	Leucine-rich repeat	RT		5	0.46	1
	UP_SEQ_FEATURE	DOMAIN:LRRCT	RT		3	0.47	1
	UP_KW_DOMAIN	Leucine-rich repeat	RT		4	0.65	1
	UP_SEQ_FEATURE	REPEAT:LRR 4	RT		4	0.66	1
	UP_SEQ_FEATURE	REPEAT:LRR 3	RT		4	0.69	1
	UP_SEQ_FEATURE	REPEAT:LRR 2	RT		4	0.71	1
	UP_SEQ_FEATURE	REPEAT:LRR 1	RT		4	0.72	1
Annotation Cluster 51		Enrichment Score: 0.2			Count	P_Value	Benjamini
	UP_KW_DOMAIN	ANK repeat	RT		4	0.53	1
	INTERPRO	Ankyrin repeat-containing domain	RT		4	0.58	1
	UP_SEQ_FEATURE	REPEAT:ANK 1	RT		4	0.63	1
	INTERPRO	Ankyrin repeat	RT		4	0.63	1
	UP_SEQ_FEATURE	REPEAT:ANK 2	RT		4	0.64	1
	SMART	ANK	RT		4	0.66	1
	UP_SEQ_FEATURE	REPEAT:ANK 3	RT		3	0.77	1
Annotation Cluster 52		Enrichment Score: 0.2			Count	P_Value	Benjamini
	UP_KW_BIOLOGICAL_PROCESS	Neurogenesis	RT		6	0.51	1
	GOTERM_BP_DIRECT	nervous system development	RT		6	0.64	1
	GOTERM_BP_DIRECT	cell differentiation	RT		9	0.68	1
	UP_KW_BIOLOGICAL_PROCESS	Differentiation	RT		12	0.72	1
Annotation Cluster 53		Enrichment Score: 0.17			Count	P_Value	Benjamini
	UP_SEQ_FEATURE	REPEAT:1	RT		4	0.62	1
	UP_SEQ_FEATURE	REPEAT:2	RT		4	0.63	1
	UP_SEQ_FEATURE	REPEAT:4	RT		3	0.7	1
	UP_SEQ_FEATURE	REPEAT:3	RT		3	0.78	1
Annotation Cluster 54		Enrichment Score: 0.14			Count	P_Value	Benjamini
	GOTERM_MF_DIRECT	metal ion binding	RT		37	0.52	1
	UP_KW_DOMAIN	Zinc-finger	RT		20	0.54	1
	UP_KW_LIGAND	Metal-binding	RT		49	0.98	1
	UP_KW_LIGAND	Zinc	RT		27	0.99	1
Annotation Cluster 55		Enrichment Score: 0.09			Count	P_Value	Benjamini
	GOTERM_CC_DIRECT	apical plasma membrane	RT		6	0.54	1
	GOTERM_CC_DIRECT	integral component of plasma membrane	RT		9	1	1
	UP_SEQ_FEATURE	TOPO_DOM:Extracellular	RT		13	1	1
Annotation Cluster 56		Enrichment Score: 0.08			Count	P_Value	Benjamini
	UP_KW_MOLECULAR_FUNCTION	Glycosyltransferase	RT		4	0.64	1
	GOTERM_CC_DIRECT	Golgi membrane	RT		7	0.84	1
	UP_KW_DOMAIN	Signal-anchor	RT		4	0.87	1
	UP_SEQ_FEATURE	TOPO_DOM:Lumenal	RT		6	0.92	1
	UP_SEQ_FEATURE	TRANSMEM:Helical; Signal-anchor for type II membrane protein	RT		3	0.96	1
Annotation Cluster 57		Enrichment Score: 0.06			Count	P_Value	Benjamini
	UP_KW_BIOLOGICAL_PROCESS	Symport	RT		4	0.29	1
	UP_SEQ_FEATURE	TRANSMEM:Helical; Name=6	RT		5	1	1
	GOTERM_CC_DIRECT	integral component of plasma membrane	RT		9	1	1
	UP_SEQ_FEATURE	TRANSMEM:Helical; Name=5	RT		5	1	1
	UP_SEQ_FEATURE	TRANSMEM:Helical; Name=3	RT		5	1	1
	UP_SEQ_FEATURE	TRANSMEM:Helical; Name=4	RT		5	1	1
	UP_SEQ_FEATURE	TRANSMEM:Helical; Name=1	RT		5	1	1
	UP_SEQ_FEATURE	TRANSMEM:Helical; Name=2	RT		5	1	1
	UP_SEQ_FEATURE	TRANSMEM:Helical; Name=7	RT		4	1	1
Annotation Cluster 58		Enrichment Score: 0.05			Count	P_Value	Benjamini
	GOTERM_BP_DIRECT	mRNA splicing, via spliceosome	RT		3	0.75	1
	UP_KW_BIOLOGICAL_PROCESS	mRNA splicing	RT		3	0.96	1
	UP_KW_BIOLOGICAL_PROCESS	mRNA processing	RT		3	0.99	1
Annotation Cluster 59		Enrichment Score: 0.04			Count	P_Value	Benjamini
	GOTERM_CC_DIRECT	Golgi membrane	RT		7	0.84	1
	GOTERM_CC_DIRECT	Golgi apparatus	RT		11	0.92	1
	UP_KW_CELLULAR_COMPONENT	Golgi apparatus	RT		9	0.95	1
Annotation Cluster 60		Enrichment Score: 0.01			Count	P_Value	Benjamini
	INTERPRO	Immunoglobulin subtype	RT		4	0.96	1
	SMART	IG	RT		4	0.98	1
	UP_KW_DOMAIN	Immunoglobulin domain	RT		4	0.99	1
	INTERPRO	Immunoglobulin-like domain	RT		4	1	1
	UP_SEQ_FEATURE	DOMAIN:Ig-like	RT		3	1	1
	INTERPRO	Immunoglobulin-like fold	RT		4	1	1
Annotation Cluster 61		Enrichment Score: 0			Count	P_Value	Benjamini
	GOTERM_CC_DIRECT	extracellular space	RT		13	1	1
	GOTERM_CC_DIRECT	extracellular region	RT		13	1	1
	UP_KW_CELLULAR_COMPONENT	Secreted	RT		10	1	1
Annotation Cluster 62		Enrichment Score: 0			Count	P_Value	Benjamini
	GOTERM_CC_DIRECT	plasma membrane	RT		40	1	1
	UP_KW_CELLULAR_COMPONENT	Cell membrane	RT		25	1	1
	UP_KW_CELLULAR_COMPONENT	Membrane	RT		57	1	1
Annotation Cluster 63		Enrichment Score: 0			Count	P_Value	Benjamini
	UP_KW_DOMAIN	Signal	RT		24	1	1
	UP_SEQ_FEATURE	CARBOHYD:N-linked (GlcNAc...) asparagine	RT		24	1	1
	UP_KW_PTM	Disulfide bond	RT		22	1	1
	UP_KW_PTM	Glycoprotein	RT		29	1	1
Annotation Cluster 64		Enrichment Score: 0			Count	P_Value	Benjamini
	UP_KW_DOMAIN	Transmembrane	RT		36	1	1
	UP_KW_DOMAIN	Transmembrane helix	RT		35	1	1
	UP_SEQ_FEATURE	TOPO_DOM:Extracellular	RT		13	1	1
	GOTERM_CC_DIRECT	integral component of membrane	RT		35	1	1
	UP_SEQ_FEATURE	TRANSMEM:Helical	RT		34	1	1
	UP_SEQ_FEATURE	TOPO_DOM:Cytoplasmic	RT		19	1	1
	UP_KW_CELLULAR_COMPONENT	Membrane	RT		57	1	1
