# Supplementary material for: Intratumor microbiota as a novel potential prognostic indicator in mesothelioma
Source: Front Immunol. 2023 Mar 14;14:1129513. doi: 10.3389/fimmu.2023.1129513 (PMC10043377; doi:10.3389/fimmu.2023.1129513)
Supplement: Supplementary File 2 — Excel file of multiple linear regression inputs and iterations, as well as clinical data for the patients. [file DataSheet_2.xlsx]

## Sheet: All Clinical Data (Raw)
Study ID	Patient ID	Sample ID	Diagnosis Age	Stage	Neoplasm Disease Stage American Joint Committee on Cancer Code	American Joint Committee on Cancer Publication Version Type	Aneuploidy Score	Cancer Type	TCGA PanCanAtlas Cancer Type Acronym	Histology	Cancer Type Detailed	Last Communication Contact from Initial Pathologic Diagnosis Date	Birth from Initial Pathologic Diagnosis Date	Last Alive Less Initial Pathologic Diagnosis Date Calculated Day Value	Disease Free (Months)	Disease Free Status	Months of disease-specific survival	Disease-specific Survival status	Ethnicity Category	Form completion date	Fraction Genome Altered	Neoplasm Histologic Grade	Neoadjuvant Therapy Type Administered Prior To Resection Text	ICD-10 Classification	International Classification of Diseases for Oncology, Third Edition ICD-O-3 Histology Code	International Classification of Diseases for Oncology, Third Edition ICD-O-3 Site Code	Informed consent verified	In PanCan Pathway Analysis	MSI MANTIS Score	MSIsensor Score	Mutation Count	New Neoplasm Event Post Initial Therapy Indicator	Oncotree Code	Overall Survival (Months)	Overall Survival Status	Other Patient ID	American Joint Committee on Cancer Metastasis Stage Code	Neoplasm Disease Lymph Node Stage American Joint Committee on Cancer Code	American Joint Committee on Cancer Tumor Stage Code	Person Neoplasm Cancer Status	Progress Free Survival (Months)	Progression Free Status	Primary Lymph Node Presentation Assessment	Prior Diagnosis	Race Category	Radiation Therapy	Number of Samples Per Patient	Sample Type	Sex
meso_tcga_pan_can_atlas_2018	TCGA-3H-AB3K	TCGA-3H-AB3K-01	64	2	STAGE II	6TH	4	Pleural Mesothelioma	MESO	0	Pleural Mesothelioma, Epithelioid Type	NA	-23591	0	NA	NA	56.3829	1:DEAD WITH TUMOR	Not Hispanic Or Latino	2014-11-08	0.0967	NA	No	C45.0	9050/3	C38.4	Yes	Yes	0.2923	0	16	Yes	PLEMESO	56.3829	1:DECEASED	E90BFE17-2E5B-47ED-B986-B3D4181F2BF6	M0	N0	T2	With Tumor	27.649	1:PROGRESSION	NA	No	White	Yes	1	Primary	Male
meso_tcga_pan_can_atlas_2018	TCGA-3H-AB3L	TCGA-3H-AB3L-01	60	3	STAGE III	6TH	11	Pleural Mesothelioma	MESO	0	Pleural Mesothelioma, Epithelioid Type	NA	-21972	0	NA	NA	11.8684	1:DEAD WITH TUMOR	Not Hispanic Or Latino	8/13/14	0.3618	NA	No	C45.0	9052/3	C38.4	Yes	Yes	0.2963	0.03	21	Yes	PLEMESO	11.8684	1:DECEASED	AAACE369-0A47-4176-811B-61CD42BF647F	M0	N2	TX	With Tumor	7.29855	1:PROGRESSION	NA	No	White	No	1	Primary	Male
meso_tcga_pan_can_atlas_2018	TCGA-3H-AB3M	TCGA-3H-AB3M-01	53	3	STAGE III	6TH	6	Pleural Mesothelioma	MESO	0	Pleural Mesothelioma, Epithelioid Type	NA	-19503	0	NA	NA	29.0956	1:DEAD WITH TUMOR	Not Hispanic Or Latino	2014-11-06	0.7046	NA	No	C45.0	9052/3	C38.4	Yes	Yes	0.3176	0.18	28	Yes	PLEMESO	29.0956	1:DECEASED	EBE927E6-0A7E-4C97-AD73-F3C302CCA7BC	M0	N2	T3	With Tumor	3.51777	1:PROGRESSION	NA	No	White	No	1	Primary	Female
meso_tcga_pan_can_atlas_2018	TCGA-3H-AB3O	TCGA-3H-AB3O-01	58	3	STAGE III	6TH	NA	Pleural Mesothelioma	MESO	0	Pleural Mesothelioma, Epithelioid Type	NA	-21423	0	NA	NA	42.805	1:DEAD WITH TUMOR	NA	2014-10-06	0	NA	No	C45.0	9052/3	C38.4	Yes	Yes	0.3245	0.03	1	Yes	PLEMESO	42.805	1:DECEASED	2B715EB2-055E-4BC5-BC98-128E8BF6954F	M0	N0	T3	With Tumor	20.6135	1:PROGRESSION	NA	Yes	White	Yes	1	Primary	Male
meso_tcga_pan_can_atlas_2018	TCGA-3H-AB3S	TCGA-3H-AB3S-01	69	2	STAGE II	6TH	3	Pleural Mesothelioma	MESO	0	Pleural Mesothelioma, Epithelioid Type	NA	-25471	0	NA	NA	12.6574	1:DEAD WITH TUMOR	NA	2014-09-06	0.1163	NA	No	C45.0	9052/3	C38.4	Yes	Yes	0.3048	0.01	42	No	PLEMESO	12.6574	1:DECEASED	1C848577-C3A4-4830-ABFA-549992172396	M0	N0	T2	With Tumor	6.115	1:PROGRESSION	NA	Yes	White	Yes	1	Primary	Male
meso_tcga_pan_can_atlas_2018	TCGA-3H-AB3T	TCGA-3H-AB3T-01	79	1	STAGE I	6TH	9	Pleural Mesothelioma	MESO	1	Pleural Mesothelioma, Biphasic Type	NA	-28925	0	NA	NA	13.6108	1:DEAD WITH TUMOR	NA	2014-09-06	0.2426	NA	No	C45.0	9053/3	C38.4	Yes	Yes	0.3204	0.02	32	Yes	PLBMESO	13.6108	1:DECEASED	3210027D-A9C7-4EBB-8497-E3705BED7E40	M0	N0	T1	With Tumor	10.2574	1:PROGRESSION	NA	No	White	Yes	1	Primary	Male
meso_tcga_pan_can_atlas_2018	TCGA-3H-AB3U	TCGA-3H-AB3U-01	71	3	STAGE III	6TH	19	Pleural Mesothelioma	MESO	0	Pleural Mesothelioma, Epithelioid Type	NA	-26220	0	NA	NA	27.1559	1:DEAD WITH TUMOR	NA	5/30/14	0.8602	NA	No	C45.0	9052/3	C38.4	Yes	Yes	0.3081	0	26	Yes	PLEMESO	27.1559	1:DECEASED	C328F661-C109-4E01-B819-299A75BD4348	M0	N0	T3	With Tumor	3.55065	1:PROGRESSION	NA	No	White	No	1	Primary	Male
meso_tcga_pan_can_atlas_2018	TCGA-3H-AB3X	TCGA-3H-AB3X-01	62	3	STAGE III	7TH	6	Pleural Mesothelioma	MESO	0	Pleural Mesothelioma, Epithelioid Type	1490	-22702	0	NA	NA	48.9858	0:ALIVE OR DEAD TUMOR FREE	Not Hispanic Or Latino	5/29/14	0.2961	NA	No	C34.90	9052/3	C34.9	Yes	Yes	0.3116	0.14	21	No	PLEMESO	48.9858	0:LIVING	C739FD61-22B2-412D-BCF3-89BDA45A2C0F	M0	N0	T3	Tumor Free	48.9858	0:CENSORED	NA	No	White	Yes	1	Primary	Male
meso_tcga_pan_can_atlas_2018	TCGA-3U-A98D	TCGA-3U-A98D-01	80	3	STAGE III	7TH	11	Pleural Mesothelioma	MESO	1	Pleural Mesothelioma, Biphasic Type	125	-29500	0	NA	NA	4.66844	NA	NA	2014-08-04	0.3849	NA	No	C45.0	9053/3	C38.4	Yes	Yes	0.3188	0	29	No	PLBMESO	4.66844	1:DECEASED	C5D4D4B4-2C9E-4865-8860-68327356D461	M0	N2	T2	NA	4.10954	1:PROGRESSION	NA	No	White	No	1	Primary	Male
meso_tcga_pan_can_atlas_2018	TCGA-3U-A98E	TCGA-3U-A98E-01	71	4	STAGE IV	7TH	4	Pleural Mesothelioma	MESO	0	Pleural Mesothelioma, Epithelioid Type	1684	-26264	0	NA	NA	62.9911	0:ALIVE OR DEAD TUMOR FREE	Not Hispanic Or Latino	2014-08-04	0.1127	NA	No	C45.0	9052/3	C38.4	Yes	Yes	0.3156	0.05	31	Yes	PLEMESO	62.9911	0:LIVING	E0DF1FEF-C650-4088-A974-26F712ED4F64	M0	N2	T4	With Tumor	41.3256	1:PROGRESSION	NA	Yes	White	No	1	Primary	Female
meso_tcga_pan_can_atlas_2018	TCGA-3U-A98F	TCGA-3U-A98F-01	73	3	STAGE III	7TH	28	Pleural Mesothelioma	MESO	1	Pleural Mesothelioma, Biphasic Type	463	-26926	0	NA	NA	17.6217	1:DEAD WITH TUMOR	Not Hispanic Or Latino	2014-09-04	0.7484	NA	No	C45.0	9053/3	C38.4	Yes	Yes	0.3257	0.09	33	Yes	PLBMESO	17.6217	1:DECEASED	24EA3CD5-C2E6-44F7-9658-78AF7BEFEEF7	M0	N0	T3	With Tumor	11.9999	1:PROGRESSION	NA	No	White	Yes	1	Primary	Male
meso_tcga_pan_can_atlas_2018	TCGA-3U-A98G	TCGA-3U-A98G-01	71	4	STAGE IV	7TH	0	Pleural Mesothelioma	MESO	1	Pleural Mesothelioma, Biphasic Type	501	-26185	0	NA	NA	20.7121	1:DEAD WITH TUMOR	Not Hispanic Or Latino	2014-10-04	0	NA	No	C45.0	9053/3	C38.4	Yes	Yes	0.3156	0	3	Yes	PLBMESO	20.7121	1:DECEASED	BBABCD40-0A6C-430F-8325-EE1ED1D08AFA	M0	N0	T4	With Tumor	16.3395	1:PROGRESSION	NA	Yes	White	No	1	Primary	Male
meso_tcga_pan_can_atlas_2018	TCGA-3U-A98H	TCGA-3U-A98H-01	57	4	STAGE IV	7TH	3	Pleural Mesothelioma	MESO	1	Pleural Mesothelioma, Biphasic Type	1150	-21034	0	NA	NA	38.0051	1:DEAD WITH TUMOR	Not Hispanic Or Latino	2014-09-04	0.0861	NA	No	C45.0	9052/3	C38.4	Yes	Yes	0.3113	0	14	Yes	PLBMESO	38.0051	1:DECEASED	3D8B4046-822A-4A00-B79E-393BD3F5F5B5	M0	N2	T4	With Tumor	26.2353	1:PROGRESSION	NA	No	White	No	1	Primary	Male
meso_tcga_pan_can_atlas_2018	TCGA-3U-A98I	TCGA-3U-A98I-01	68	4	STAGE IV	7TH	9	Pleural Mesothelioma	MESO	1	Pleural Mesothelioma, Biphasic Type	671	-25108	0	NA	NA	28.2737	1:DEAD WITH TUMOR	Not Hispanic Or Latino	2014-10-04	0.2392	NA	No	C45.0	9053/3	C38.4	Yes	Yes	0.3156	0.03	40	Yes	PLBMESO	28.2737	1:DECEASED	C5AD9AEF-27C6-4101-BEFB-6227CD1266BA	M0	N3	T4	With Tumor	13.282	1:PROGRESSION	NA	No	White	NA	1	Primary	Male
meso_tcga_pan_can_atlas_2018	TCGA-3U-A98J	TCGA-3U-A98J-01	55	3	STAGE III	7TH	7	Pleural Mesothelioma	MESO	0	Pleural Mesothelioma, Epithelioid Type	485	-20338	0	NA	NA	24.3614	1:DEAD WITH TUMOR	Not Hispanic Or Latino	2014-10-04	0.2116	NA	No	C45.0	9052/3	C38.4	Yes	Yes	0.2943	0	22	Yes	PLEMESO	24.3614	1:DECEASED	A61EA4C7-2506-4D56-AEB5-EDF83199D421	M0	N2	T3	With Tumor	24.3614	1:PROGRESSION	NA	No	White	No	1	Primary	Male
meso_tcga_pan_can_atlas_2018	TCGA-LK-A4NW	TCGA-LK-A4NW-01	60	4	STAGE IV	6TH	11	Pleural Mesothelioma	MESO	0	Pleural Mesothelioma, Epithelioid Type	NA	-21922	0	NA	NA	17.9505	1:DEAD WITH TUMOR	Not Hispanic Or Latino	2013-06-02	0.2758	NA	No	C45.0	9050/3	C38.4	Yes	Yes	0.3173	0	25	No	PLEMESO	17.9505	1:DECEASED	2B3B0CA8-14C6-493E-921A-CD43BA7D080A	M0	N2	T4	With Tumor	17.9505	1:PROGRESSION	NA	No	White	No	1	Primary	Male
meso_tcga_pan_can_atlas_2018	TCGA-LK-A4NY	TCGA-LK-A4NY-01	66	3	STAGE III	6TH	2	Pleural Mesothelioma	MESO	1	Pleural Mesothelioma, Biphasic Type	NA	-24391	0	5.52323	0:DiseaseFree	5.52323	0:ALIVE OR DEAD TUMOR FREE	Not Hispanic Or Latino	2013-06-02	0.2014	NA	No	C45.0	9053/3	C38.4	Yes	Yes	0.3182	0.05	47	No	PLBMESO	5.52323	1:DECEASED	D4D2B087-B7B4-4E53-A0B6-0190380C5A48	M0	N0	T3	Tumor Free	5.52323	0:CENSORED	NA	No	White	No	1	Primary	Female
meso_tcga_pan_can_atlas_2018	TCGA-LK-A4NZ	TCGA-LK-A4NZ-01	75	2	STAGE II	6TH	4	Pleural Mesothelioma	MESO	0	Pleural Mesothelioma, Epithelioid Type	NA	-27720	0	NA	NA	8.02183	1:DEAD WITH TUMOR	Not Hispanic Or Latino	2013-06-02	0.1033	NA	No	C45.0	9052/3	C38.4	Yes	Yes	0.3223	0.01	26	No	PLEMESO	8.02183	1:DECEASED	D4D3C554-BAB2-47E7-A1C8-8890DB28ABF8	M0	N0	T2	With Tumor	8.02183	1:PROGRESSION	NA	No	White	No	1	Primary	Male
meso_tcga_pan_can_atlas_2018	TCGA-LK-A4O0	TCGA-LK-A4O0-01	81	1	STAGE IA	6TH	17	Pleural Mesothelioma	MESO	1	Pleural Mesothelioma, Sarcomatoid Type	NA	-29798	0	6.08213	0:DiseaseFree	6.08213	0:ALIVE OR DEAD TUMOR FREE	Not Hispanic Or Latino	2013-06-02	0.1177	NA	No	C45.0	9050/3	C38.4	Yes	Yes	0.3302	0	29	No	PLSMESO	6.08213	1:DECEASED	1F91F13C-BC22-4A5B-9C8F-54782D3909A0	M0	N0	T1A	Tumor Free	6.08213	0:CENSORED	NA	No	White	No	1	Primary	Male
meso_tcga_pan_can_atlas_2018	TCGA-LK-A4O2	TCGA-LK-A4O2-01	56	3	STAGE III	7TH	10	Pleural Mesothelioma	MESO	0	Pleural Mesothelioma, Epithelioid Type	NA	-20757	0	NA	NA	1.87395	1:DEAD WITH TUMOR	Not Hispanic Or Latino	2013-07-02	0.3345	NA	No	C45.0	9052/3	C38.4	Yes	Yes	0.3192	0	26	No	PLEMESO	1.87395	1:DECEASED	827D74A2-0331-434C-AEF6-2D15B634CCB8	M0	N0	T3	With Tumor	1.87395	1:PROGRESSION	NA	No	White	No	1	Primary	Female
meso_tcga_pan_can_atlas_2018	TCGA-LK-A4O4	TCGA-LK-A4O4-01	69	3	STAGE III	6TH	0	Pleural Mesothelioma	MESO	0	Pleural Mesothelioma, Epithelioid Type	NA	-25298	0	31.1997	0:DiseaseFree	31.1997	0:ALIVE OR DEAD TUMOR FREE	Not Hispanic Or Latino	2013-07-02	0	NA	No	C45.0	9052/3	C38.4	Yes	Yes	0.3197	0	1	No	PLEMESO	31.1997	1:DECEASED	6821F2B2-1B21-4046-B7D6-8979FE36ADD6	M0	N1	T2	Tumor Free	31.1997	0:CENSORED	NA	Yes	White	No	1	Primary	Male
meso_tcga_pan_can_atlas_2018	TCGA-LK-A4O5	TCGA-LK-A4O5-01	68	3	STAGE III	7TH	3	Pleural Mesothelioma	MESO	0	Pleural Mesothelioma, Epithelioid Type	371	-25000	0	NA	NA	12.7231	1:DEAD WITH TUMOR	Not Hispanic Or Latino	2013-07-02	0.1049	NA	No	C45.0	9052/3	C38.4	Yes	Yes	0.3171	0	35	Yes	PLEMESO	12.7231	1:DECEASED	9AD7575D-2AD4-4FDA-8176-55145396F04A	M0	N0	T3	With Tumor	12.7231	1:PROGRESSION	NA	No	White	No	1	Primary	Female
meso_tcga_pan_can_atlas_2018	TCGA-LK-A4O6	TCGA-LK-A4O6-01	66	3	STAGE III	7TH	9	Pleural Mesothelioma	MESO	1	Pleural Mesothelioma, Biphasic Type	49	-24449	0	NA	NA	14.7286	1:DEAD WITH TUMOR	Not Hispanic Or Latino	2013-07-02	0.1427	NA	No	C45.0	9053/3	C38.4	Yes	Yes	0.3149	0	28	Yes	PLBMESO	14.7286	1:DECEASED	D940E476-FB0A-4CC3-8AB5-691156E7C09B	M0	N1	T3	With Tumor	14.7286	1:PROGRESSION	NA	No	White	No	1	Primary	Female
meso_tcga_pan_can_atlas_2018	TCGA-LK-A4O7	TCGA-LK-A4O7-01	64	3	STAGE III	7TH	10	Pleural Mesothelioma	MESO	0	Pleural Mesothelioma, Epithelioid Type	108	-23606	0	NA	NA	11.5067	1:DEAD WITH TUMOR	Not Hispanic Or Latino	2013-07-02	0.6305	NA	No	C45.0	9052/3	C38.4	Yes	Yes	0.3266	0.14	35	Yes	PLEMESO	11.5067	1:DECEASED	E4469259-2504-4987-88A4-02CAE33F46F2	M0	N1	T3	With Tumor	11.5067	1:PROGRESSION	NA	No	White	Yes	1	Primary	Male
meso_tcga_pan_can_atlas_2018	TCGA-MQ-A4KX	TCGA-MQ-A4KX-01	55	1	STAGE I	5TH	3	Pleural Mesothelioma	MESO	0	Pleural Mesothelioma, Epithelioid Type	NA	-20336	0	15.4848	1:Recurred/Progressed	80.8429	NA	Not Hispanic Or Latino	2013-09-08	0.0815	NA	No	C45.0	9052/3	C38.4	Yes	Yes	0.3228	0.01	17	Yes	PLEMESO	80.8429	1:DECEASED	A3C28058-D305-4F85-B42B-A221E5234EC8	M0	N0	T1	NA	15.4848	1:PROGRESSION	NA	No	White	No	1	Primary	Male
meso_tcga_pan_can_atlas_2018	TCGA-MQ-A4LC	TCGA-MQ-A4LC-01	54	2	STAGE II	6TH	2	Pleural Mesothelioma	MESO	0	Pleural Mesothelioma, Epithelioid Type	NA	-19866	0	62.7281	1:Recurred/Progressed	91.725	0:ALIVE OR DEAD TUMOR FREE	Not Hispanic Or Latino	2013-09-08	0.1018	NA	No	C45.0	9052/3	C38.4	Yes	Yes	0.3112	0	22	No	PLEMESO	91.725	1:DECEASED	E6633347-A907-4A6C-9343-A207FDB05169	M0	N0	T2	Tumor Free	62.7281	1:PROGRESSION	NA	No	White	No	1	Primary	Male
meso_tcga_pan_can_atlas_2018	TCGA-MQ-A4LI	TCGA-MQ-A4LI-01	60	2	STAGE II	6TH	12	Pleural Mesothelioma	MESO	0	Pleural Mesothelioma, Epithelioid Type	NA	-21951	0	NA	NA	18.8053	1:DEAD WITH TUMOR	Not Hispanic Or Latino	2013-01-05	0.3491	NA	No	C45.0	9052/3	C38.4	Yes	Yes	0.3309	0.07	32	Yes	PLEMESO	18.8053	1:DECEASED	340FEF21-55D8-433F-B00A-51276B849356	M0	N0	T2	With Tumor	13.6766	1:PROGRESSION	NA	No	White	No	1	Primary	Female
meso_tcga_pan_can_atlas_2018	TCGA-MQ-A4LJ	TCGA-MQ-A4LJ-01	53	3	STAGE III	6TH	5	Pleural Mesothelioma	MESO	0	Pleural Mesothelioma, Epithelioid Type	NA	-19437	0	NA	NA	23.3093	NA	Not Hispanic Or Latino	2013-09-08	0.1855	NA	No	C45.0	9052/3	C38.4	Yes	Yes	0.3165	0.05	18	Yes	PLEMESO	23.3093	1:DECEASED	C61937AB-01FF-42E5-A534-3B33D6A9F582	M0	N1	T2	NA	13.4464	1:PROGRESSION	NA	No	White	NA	1	Primary	Male
meso_tcga_pan_can_atlas_2018	TCGA-MQ-A4LM	TCGA-MQ-A4LM-01	67	3	STAGE III	5TH	9	Pleural Mesothelioma	MESO	1	Pleural Mesothelioma, Biphasic Type	NA	-24704	0	NA	NA	5.19446	NA	Not Hispanic Or Latino	2013-09-08	0.0032	NA	No	C45.0	9053/3	C38.4	Yes	Yes	0.3201	0	33	Yes	PLBMESO	5.19446	1:DECEASED	0AB19AE8-C095-48D6-B1AA-0F5AE75C6E68	M0	N0	T3	NA	3.71503	1:PROGRESSION	NA	No	White	NA	1	Primary	Male
meso_tcga_pan_can_atlas_2018	TCGA-MQ-A4LP	TCGA-MQ-A4LP-01	67	3	STAGE III	5TH	8	Pleural Mesothelioma	MESO	1	Pleural Mesothelioma, Biphasic Type	NA	-24652	0	NA	NA	17.3258	NA	Not Hispanic Or Latino	2013-09-08	0.2448	NA	No	C45.0	9053/3	C38.4	Yes	Yes	0.321	0.13	43	NA	PLBMESO	17.3258	1:DECEASED	DE7C2F09-B840-4071-A1F1-558D1FB28576	M0	N0	T3	NA	17.3258	0:CENSORED	NA	No	White	NA	1	Primary	Male
meso_tcga_pan_can_atlas_2018	TCGA-MQ-A4LV	TCGA-MQ-A4LV-01	63	3	STAGE III	5TH	3	Pleural Mesothelioma	MESO	1	Pleural Mesothelioma, Biphasic Type	NA	-23110	0	3.25476	1:Recurred/Progressed	3.51777	0:ALIVE OR DEAD TUMOR FREE	Not Hispanic Or Latino	2013-09-08	0.1945	NA	No	C45.0	9052/3	C38.4	Yes	Yes	0.3207	0	42	Yes	PLBMESO	3.51777	1:DECEASED	B100C424-90C6-4E16-9D9E-40AD38606B5D	M0	N0	T3	Tumor Free	3.25476	1:PROGRESSION	NA	No	White	No	1	Primary	Male
meso_tcga_pan_can_atlas_2018	TCGA-MQ-A6BL	TCGA-MQ-A6BL-01	78	2	STAGE II	6TH	6	Pleural Mesothelioma	MESO	1	Pleural Mesothelioma, Biphasic Type	NA	-28590	0	NA	NA	10.9478	NA	Not Hispanic Or Latino	2013-09-08	0.0017	NA	No	C45.0	9053/3	C38.4	Yes	Yes	0.3241	0	39	NA	PLBMESO	10.9478	1:DECEASED	0C8BD0EB-9C26-4FB0-A365-26354129F0DA	M0	N0	T2	NA	6.115	1:PROGRESSION	NA	No	White	No	1	Primary	Male
meso_tcga_pan_can_atlas_2018	TCGA-MQ-A6BN	TCGA-MQ-A6BN-01	73	3	STAGE III	6TH	NA	Pleural Mesothelioma	MESO	0	Pleural Mesothelioma, Epithelioid Type	NA	-26790	0	15.945	1:Recurred/Progressed	24.8874	0:ALIVE OR DEAD TUMOR FREE	Not Hispanic Or Latino	2013-09-08	0.0766	NA	No	C45.0	9052/3	C38.4	Yes	No	NA	NA	NA	Yes	PLEMESO	24.8874	1:DECEASED	4D9F1899-4A41-4E57-BDAD-B12EB0D47629	MX	N1	T2	Tumor Free	15.945	1:PROGRESSION	NA	No	White	No	1	Primary	Female
meso_tcga_pan_can_atlas_2018	TCGA-MQ-A6BQ	TCGA-MQ-A6BQ-01	58	2	STAGE II	6TH	5	Pleural Mesothelioma	MESO	0	Pleural Mesothelioma, Epithelioid Type	2024	-21236	0	NA	NA	77.5553	0:ALIVE OR DEAD TUMOR FREE	Not Hispanic Or Latino	2013-09-08	0.1041	NA	No	C45.0	9052/3	C38.4	Yes	Yes	0.3135	0	24	No	PLEMESO	77.5553	0:LIVING	D3A6ACCC-5C45-4E70-BAF5-2188AF53E0DB	MX	N0	T2	With Tumor	77.5553	0:CENSORED	NA	No	White	Yes	1	Primary	Male
meso_tcga_pan_can_atlas_2018	TCGA-MQ-A6BR	TCGA-MQ-A6BR-01	55	3	STAGE III	6TH	5	Pleural Mesothelioma	MESO	0	Pleural Mesothelioma, Epithelioid Type	1894	-20134	0	NA	NA	68.7116	0:ALIVE OR DEAD TUMOR FREE	Not Hispanic Or Latino	2013-09-08	0.1604	NA	No	C45.0	9052/3	C38.4	Yes	Yes	0.3482	0.63	13	No	PLEMESO	68.7116	0:LIVING	00397CE0-A931-46DD-9407-C1C6A14C39F1	MX	N1	T1B	With Tumor	21.8628	1:PROGRESSION	NA	No	White	Yes	1	Primary	Female
meso_tcga_pan_can_atlas_2018	TCGA-MQ-A6BS	TCGA-MQ-A6BS-01	55	2	STAGE II	7TH	21	Pleural Mesothelioma	MESO	0	Pleural Mesothelioma, Epithelioid Type	414	-20384	0	19.9888	0:DiseaseFree	19.9888	0:ALIVE OR DEAD TUMOR FREE	Not Hispanic Or Latino	2013-09-08	0.7705	NA	No	C45.0	9052/3	C38.4	Yes	Yes	0.3297	0.11	36	NA	PLEMESO	19.9888	1:DECEASED	50921CA1-5D70-4162-8847-74E874114284	MX	N0	T2	Tumor Free	19.9888	0:CENSORED	NA	No	White	No	1	Primary	Male
meso_tcga_pan_can_atlas_2018	TCGA-NQ-A57I	TCGA-NQ-A57I-01	71	1	STAGE IB	7TH	17	Pleural Mesothelioma	MESO	1	Pleural Mesothelioma, Biphasic Type	7	-26212	0	NA	NA	0.657527	1:DEAD WITH TUMOR	Not Hispanic Or Latino	5/31/13	0.4041	NA	No	C45.0	9053/3	C38.4	Yes	Yes	0.3256	0.05	38	No	PLBMESO	0.657527	1:DECEASED	0C5AE0F7-B2AC-4B1B-AABB-83994EBB9326	MX	NX	T1B	With Tumor	0.657527	1:PROGRESSION	NA	No	White	No	1	Primary	Male
meso_tcga_pan_can_atlas_2018	TCGA-NQ-A638	TCGA-NQ-A638-01	66	2	STAGE II	7TH	15	Pleural Mesothelioma	MESO	0	Pleural Mesothelioma, Epithelioid Type	-8	-24410	0	0	0:DiseaseFree	0	0:ALIVE OR DEAD TUMOR FREE	Not Hispanic Or Latino	10/15/13	0.3745	NA	No	C45.0	9050/3	C38.4	Yes	Yes	0.3194	0.02	42	NA	PLEMESO	0	0:LIVING	5A197D56-E835-4F96-AD85-04AE9F6AFF32	M0	NX	T2	Tumor Free	0	0:CENSORED	NA	No	White	NA	1	Primary	Male
meso_tcga_pan_can_atlas_2018	TCGA-SC-A6LM	TCGA-SC-A6LM-01	64	4	STAGE IV	7TH	3	Pleural Mesothelioma	MESO	0	Pleural Mesothelioma, Epithelioid Type	NA	-23400	0	NA	NA	28.9641	1:DEAD WITH TUMOR	Not Hispanic Or Latino	10/23/13	0.1716	NA	No	C45.0	9052/3	C38.4	Yes	Yes	0.3144	0	30	No	PLEMESO	28.9641	1:DECEASED	E656CF38-2F5D-4306-90D9-ECB504D86351	M0	NX	T4	With Tumor	11.9341	1:PROGRESSION	NA	No	White	Yes	1	Primary	Female
meso_tcga_pan_can_atlas_2018	TCGA-SC-A6LN	TCGA-SC-A6LN-01	76	3	STAGE III	7TH	9	Pleural Mesothelioma	MESO	1	Pleural Mesothelioma, Biphasic Type	200	-27917	0	13.6108	0:DiseaseFree	13.6108	0:ALIVE OR DEAD TUMOR FREE	Not Hispanic Or Latino	10/23/13	0.3914	NA	No	C45.0	9053/3	C38.4	Yes	Yes	0.3172	0	25	No	PLBMESO	13.6108	1:DECEASED	2D2D8421-18A7-4822-BA37-69FBF48DA225	M0	N2	T2	Tumor Free	13.6108	0:CENSORED	NA	No	Asian	Yes	1	Primary	Male
meso_tcga_pan_can_atlas_2018	TCGA-SC-A6LP	TCGA-SC-A6LP-01	58	2	STAGE II	7TH	3	Pleural Mesothelioma	MESO	1	Pleural Mesothelioma, Biphasic Type	NA	-21411	0	NA	NA	2.56436	1:DEAD WITH TUMOR	Not Hispanic Or Latino	10/23/13	0.0622	NA	No	C45.0	9053/3	C38.4	Yes	Yes	0.3423	0.22	16	No	PLBMESO	2.56436	1:DECEASED	DC6720DD-5028-49D3-8508-A7936E7B3FAA	M0	N0	T2	With Tumor	2.56436	1:PROGRESSION	NA	No	White	No	1	Primary	Male
meso_tcga_pan_can_atlas_2018	TCGA-SC-A6LQ	TCGA-SC-A6LQ-01	60	3	STAGE III	7TH	4	Pleural Mesothelioma	MESO	0	Pleural Mesothelioma, Epithelioid Type	NA	-22014	0	7.82457	1:Recurred/Progressed	9.76428	1:DEAD WITH TUMOR	Not Hispanic Or Latino	10/23/13	0.0918	NA	No	C45.0	9052/3	C38.4	Yes	Yes	0.3149	0.01	30	Yes	PLEMESO	9.76428	1:DECEASED	500B86B2-3AC3-4745-AF84-3DD28F38DAEB	M0	N2	T3	With Tumor	7.82457	1:PROGRESSION	NA	No	White	Yes	1	Primary	Female
meso_tcga_pan_can_atlas_2018	TCGA-SC-A6LR	TCGA-SC-A6LR-01	73	3	STAGE III	7TH	25	Pleural Mesothelioma	MESO	0	Pleural Mesothelioma, Epithelioid Type	895	-26773	0	NA	NA	38.3996	0:ALIVE OR DEAD TUMOR FREE	Not Hispanic Or Latino	10/23/13	0.1758	NA	No	C45.0	9052/3	C38.4	Yes	Yes	0.3173	0.02	40	No	PLEMESO	38.3996	0:LIVING	B106D71C-7809-4EFA-A969-EE1F93A44720	M0	N2	T1B	Tumor Free	38.3996	0:CENSORED	NA	No	White	Yes	1	Primary	Male
meso_tcga_pan_can_atlas_2018	TCGA-SC-AA5Z	TCGA-SC-AA5Z-01	54	4	STAGE IV	7TH	31	Pleural Mesothelioma	MESO	0	Pleural Mesothelioma, Epithelioid Type	651	-19746	0	NA	NA	21.8299	0:ALIVE OR DEAD TUMOR FREE	Not Hispanic Or Latino	9/25/14	0.1354	NA	No	C45.0	9052/3	C38.4	Yes	Yes	0.3155	0	18	Yes	PLEMESO	21.8299	0:LIVING	0C7B4B9C-D497-41FC-A2B9-014BB5E07985	M0	N2	T4	With Tumor	21.8299	0:CENSORED	NA	Yes	White	Yes	1	Primary	Male
meso_tcga_pan_can_atlas_2018	TCGA-SH-A7BC	TCGA-SH-A7BC-01	66	3	STAGE III	7TH	11	Pleural Mesothelioma	MESO	0	Pleural Mesothelioma, Epithelioid Type	NA	-24459	0	NA	NA	23.9011	1:DEAD WITH TUMOR	Not Hispanic Or Latino	2013-02-12	0.2837	NA	No	C45.0	9052/3	C38.4	Yes	Yes	0.3134	0	25	No	PLEMESO	23.9011	1:DECEASED	CCF7073E-B224-497A-A476-C67AFF5226BD	M0	N2	T3	With Tumor	16.6683	1:PROGRESSION	NA	No	White	Yes	1	Primary	Male
meso_tcga_pan_can_atlas_2018	TCGA-SH-A7BD	TCGA-SH-A7BD-01	68	4	STAGE IV	7TH	1	Pleural Mesothelioma	MESO	0	Pleural Mesothelioma, Epithelioid Type	NA	-25019	0	NA	NA	15.0902	1:DEAD WITH TUMOR	Not Hispanic Or Latino	2013-02-12	0.1174	NA	No	C45.0	9052/3	C38.4	Yes	Yes	0.3138	0.01	21	No	PLEMESO	15.0902	1:DECEASED	83B97927-A1BE-441A-97A1-4363E1F2D530	M1	N0	T2	With Tumor	6.57527	1:PROGRESSION	NA	No	White	Yes	1	Primary	Male
meso_tcga_pan_can_atlas_2018	TCGA-SH-A7BH	TCGA-SH-A7BH-01	65	3	STAGE III	7TH	30	Pleural Mesothelioma	MESO	1	Pleural Mesothelioma, Biphasic Type	NA	-23850	0	NA	NA	7.98895	1:DEAD WITH TUMOR	Not Hispanic Or Latino	11/20/13	0.7737	NA	No	C45.0	9053/3	C38.4	Yes	Yes	0.3372	0.37	40	No	PLBMESO	7.98895	1:DECEASED	E611EE05-92C8-41D6-A052-18DD749F8779	M0	N0	T3	With Tumor	4.10954	1:PROGRESSION	NA	No	White	No	1	Primary	Female
meso_tcga_pan_can_atlas_2018	TCGA-SH-A9CT	TCGA-SH-A9CT-01	67	2	STAGE II	7TH	8	Pleural Mesothelioma	MESO	0	Pleural Mesothelioma, Epithelioid Type	256	-24528	0	NA	NA	14.7615	1:DEAD WITH TUMOR	Not Hispanic Or Latino	4/30/14	0.3048	NA	No	C45.0	9052/3	C38.4	Yes	Yes	0.3243	0.11	25	NA	PLEMESO	14.7615	1:DECEASED	EF8B1E2C-9623-44FE-B591-8C8E6A232DA5	M0	N0	T2	With Tumor	14.7615	1:PROGRESSION	NA	No	White	No	1	Primary	Male
meso_tcga_pan_can_atlas_2018	TCGA-SH-A9CU	TCGA-SH-A9CU-01	60	4	STAGE IV	7TH	24	Pleural Mesothelioma	MESO	0	Pleural Mesothelioma, Epithelioid Type	602	-22135	0	NA	NA	24.0655	1:DEAD WITH TUMOR	Not Hispanic Or Latino	4/30/14	0.6796	NA	No	C45.0	9052/3	C38.4	Yes	Yes	0.3313	0.11	36	NA	PLEMESO	24.0655	1:DECEASED	F544C652-8EE2-4BFE-A42C-41AB4B3697D1	M0	N2	T4	With Tumor	24.0655	1:PROGRESSION	NA	No	White	NA	1	Primary	Male
meso_tcga_pan_can_atlas_2018	TCGA-TS-A7OU	TCGA-TS-A7OU-01	56	4	STAGE IV	6TH	2	Pleural Mesothelioma	MESO	0	Pleural Mesothelioma, Epithelioid Type	NA	-20747	0	NA	NA	55.0679	NA	Not Hispanic Or Latino	10/14/14	0.1015	NA	No	C45.0	9052/3	C38.4	Yes	Yes	0.3105	0.01	31	NA	PLEMESO	55.0679	1:DECEASED	880BEFCF-2BB1-4D37-B65B-5F2970BFB18B	MX	N0	T4	NA	55.0679	0:CENSORED	NA	No	White	No	1	Primary	Male
meso_tcga_pan_can_atlas_2018	TCGA-TS-A7OY	TCGA-TS-A7OY-01	62	4	STAGE IV	6TH	4	Pleural Mesothelioma	MESO	0	Pleural Mesothelioma, Epithelioid Type	NA	-22720	0	NA	NA	8.38347	NA	NA	2014-02-04	0.0024	NA	No	C45.0	9052/3	C38.4	Yes	Yes	0.32	0	19	NA	PLEMESO	8.38347	1:DECEASED	28C6D24E-BE1E-484D-948D-55EA51BD8EC0	MX	N3	T3	NA	8.38347	0:CENSORED	NA	No	White	No	1	Primary	Male
meso_tcga_pan_can_atlas_2018	TCGA-TS-A7OZ	TCGA-TS-A7OZ-01	67	3	STAGE III	6TH	5	Pleural Mesothelioma	MESO	0	Pleural Mesothelioma, Epithelioid Type	NA	-24745	0	NA	NA	27.7476	NA	Not Hispanic Or Latino	10/21/14	0.2289	NA	No	C45.0	9052/3	C38.4	Yes	Yes	0.3142	0	44	NA	PLEMESO	27.7476	1:DECEASED	E9C61BD8-8E3B-4E2D-B878-1EF285FC6292	MX	N1	T3	NA	27.7476	0:CENSORED	NA	No	White	No	1	Primary	Male
meso_tcga_pan_can_atlas_2018	TCGA-TS-A7P0	TCGA-TS-A7P0-01	42	3	STAGE III	6TH	16	Pleural Mesothelioma	MESO	0	Pleural Mesothelioma, Epithelioid Type	NA	-15656	0	NA	NA	41.4571	NA	NA	2014-02-04	0.4653	NA	No	C45.0	9052/3	C38.4	Yes	Yes	0.3211	0.16	53	No	PLEMESO	41.4571	1:DECEASED	E23BC730-B369-4D6A-90CE-7223E234CD4D	MX	N0	T3	NA	9.10675	1:PROGRESSION	NA	No	White	No	1	Primary	Male
meso_tcga_pan_can_atlas_2018	TCGA-TS-A7P1	TCGA-TS-A7P1-01	52	1	STAGE I	6TH	5	Pleural Mesothelioma	MESO	0	Pleural Mesothelioma, Epithelioid Type	NA	-19191	0	NA	NA	18.5094	NA	NA	2014-02-04	0.1783	NA	No	C45.0	9052/3	C38.4	Yes	Yes	0.307	0.03	20	NA	PLEMESO	18.5094	1:DECEASED	554F4424-BB94-4958-A316-6D7D4EB4181B	MX	N0	T1	NA	16.2409	1:PROGRESSION	NA	No	White	No	1	Primary	Male
meso_tcga_pan_can_atlas_2018	TCGA-TS-A7P3	TCGA-TS-A7P3-01	57	3	STAGE III	6TH	2	Pleural Mesothelioma	MESO	0	Pleural Mesothelioma, Epithelioid Type	NA	-20964	0	NA	NA	22.6518	NA	NA	4/25/14	0.0675	NA	No	C45.0	9052/3	C38.4	Yes	Yes	0.3156	0	19	NA	PLEMESO	22.6518	1:DECEASED	7D93F1B4-3460-4917-9F33-2A9C6DF773F2	MX	N2	T3	NA	22.6518	0:CENSORED	NA	No	White	No	1	Primary	Male
meso_tcga_pan_can_atlas_2018	TCGA-TS-A7P6	TCGA-TS-A7P6-01	61	3	STAGE III	6TH	8	Pleural Mesothelioma	MESO	0	Pleural Mesothelioma, Epithelioid Type	NA	-22338	0	NA	NA	9.30401	NA	Not Hispanic Or Latino	4/25/14	0.4057	NA	No	C45.0	9052/3	C38.4	Yes	Yes	0.3314	0.01	20	NA	PLEMESO	9.30401	1:DECEASED	74F63637-CC7C-4539-A57E-783C8F62FB95	MX	N2	T3	NA	9.30401	0:CENSORED	NA	No	White	No	1	Primary	Male
meso_tcga_pan_can_atlas_2018	TCGA-TS-A7P7	TCGA-TS-A7P7-01	62	3	STAGE III	7TH	NA	Pleural Mesothelioma	MESO	0	Pleural Mesothelioma, Epithelioid Type	NA	-22670	0	NA	NA	19.4299	NA	Not Hispanic Or Latino	10/21/14	0.2113	NA	No	C45.0	9052/3	C38.4	Yes	No	NA	NA	NA	NA	PLEMESO	19.4299	1:DECEASED	C9C7366B-8826-4BD2-A3DC-5883E34C1502	MX	N2	T3	NA	19.4299	0:CENSORED	NA	No	White	No	1	Primary	Male
meso_tcga_pan_can_atlas_2018	TCGA-TS-A7P8	TCGA-TS-A7P8-01	80	3	STAGE III	7TH	0	Pleural Mesothelioma	MESO	0	Pleural Mesothelioma, Epithelioid Type	NA	-29464	0	NA	NA	15.0245	NA	Not Hispanic Or Latino	4/25/14	0	NA	No	C45.0	9053/3	C38.4	Yes	Yes	0.3155	0	42	NA	PLEMESO	15.0245	1:DECEASED	92C1F122-2F48-47A7-B3B8-C1792A1F4F32	MX	N1	TX	NA	9.89578	1:PROGRESSION	NA	No	White	No	1	Primary	Male
meso_tcga_pan_can_atlas_2018	TCGA-TS-A7PB	TCGA-TS-A7PB-01	62	3	STAGE III	6TH	1	Pleural Mesothelioma	MESO	1	Pleural Mesothelioma, Biphasic Type	NA	-22822	0	NA	NA	32.2846	NA	Not Hispanic Or Latino	4/25/14	0.1017	NA	No	C45.0	9053/3	C38.4	Yes	Yes	0.313	0	32	NA	PLBMESO	32.2846	1:DECEASED	CAA9B7D9-E900-4E18-A5F0-6DD4C202B40C	MX	N2	T3	NA	32.2846	0:CENSORED	NA	No	White	No	1	Primary	Male
meso_tcga_pan_can_atlas_2018	TCGA-TS-A8AF	TCGA-TS-A8AF-01	69	3	STAGE III	6TH	NA	Pleural Mesothelioma	MESO	0	Pleural Mesothelioma, Epithelioid Type	NA	-25486	0	NA	NA	11.7697	NA	NA	4/25/14	0.3565	NA	No	C45.0	9052/3	C38.4	Yes	No	NA	NA	NA	NA	PLEMESO	11.7697	1:DECEASED	AF5BDE54-D20C-41A1-9537-69AED5562F08	MX	N2	T2	NA	10.6848	1:PROGRESSION	NA	No	White	No	1	Primary	Male
meso_tcga_pan_can_atlas_2018	TCGA-TS-A8AI	TCGA-TS-A8AI-01	58	4	STAGE IV	6TH	4	Pleural Mesothelioma	MESO	0	Pleural Mesothelioma, Epithelioid Type	NA	-21323	0	NA	NA	10.7834	NA	Not Hispanic Or Latino	4/25/14	0.2554	NA	No	C45.0	9052/3	C38.4	Yes	Yes	0.3276	0	24	NA	PLEMESO	10.7834	1:DECEASED	8BA34BCC-DAAD-4D69-9F02-E6A1C18DE68B	MX	N1	T4	NA	10.7834	0:CENSORED	NA	No	White	No	1	Primary	Male
meso_tcga_pan_can_atlas_2018	TCGA-TS-A8AS	TCGA-TS-A8AS-01	77	1	STAGE IA	7TH	3	Pleural Mesothelioma	MESO	0	Pleural Mesothelioma, Epithelioid Type	NA	-28273	0	NA	NA	26.1367	NA	Not Hispanic Or Latino	4/25/14	0.0074	NA	No	C45.0	9052/3	C38.4	Yes	Yes	0.3309	0	17	NA	PLEMESO	26.1367	1:DECEASED	7A92421E-4860-41C7-AFD2-FA715357F023	MX	N0	T1A	NA	26.1367	0:CENSORED	NA	Yes	White	No	1	Primary	Male
meso_tcga_pan_can_atlas_2018	TCGA-TS-A8AV	TCGA-TS-A8AV-01	55	3	STAGE III	6TH	NA	Pleural Mesothelioma	MESO	1	Pleural Mesothelioma, Sarcomatoid Type	NA	-20437	0	NA	NA	NA	NA	NA	4/25/14	0.0001	NA	No	C38.4	9051/3	C38.4	Yes	Yes	0.3224	0	10	NA	PLSMESO	NA	1:DECEASED	E93761B9-E0A2-48D5-8B21-A6670021CAE4	MX	N2	T2	NA	NA	0:CENSORED	NA	No	White	No	1	Primary	Male
meso_tcga_pan_can_atlas_2018	TCGA-TS-A8AY	TCGA-TS-A8AY-01	48	3	STAGE III	7TH	7	Pleural Mesothelioma	MESO	0	Pleural Mesothelioma, Epithelioid Type	NA	-17894	0	NA	NA	15.419	NA	Not Hispanic Or Latino	4/25/14	0.2808	NA	No	C45.0	9052/3	C38.4	Yes	Yes	0.3242	0.01	14	NA	PLEMESO	15.419	1:DECEASED	04A1F2DC-1B1A-4328-B35D-CDC1B99E7B5B	MX	N1	T3	NA	15.419	0:CENSORED	NA	No	Black or African American	No	1	Primary	Female
meso_tcga_pan_can_atlas_2018	TCGA-UD-AABY	TCGA-UD-AABY-01	50	3	STAGE III	5TH	NA	Pleural Mesothelioma	MESO	0	Pleural Mesothelioma, Epithelioid Type	NA	-18315	0	NA	NA	27.7148	1:DEAD WITH TUMOR	Not Hispanic Or Latino	2014-06-06	0.0564	NA	No	C45.0	9052/3	C38.4	Yes	No	NA	NA	NA	Yes	PLEMESO	27.7148	1:DECEASED	A20FB646-2A9E-42AC-A2CC-FF3D6A0625FA	M0	N0	T3	With Tumor	1.54519	1:PROGRESSION	NA	No	White	No	1	Primary	Male
meso_tcga_pan_can_atlas_2018	TCGA-UD-AABZ	TCGA-UD-AABZ-01	46	2	STAGE II	6TH	9	Pleural Mesothelioma	MESO	0	Pleural Mesothelioma, Epithelioid Type	NA	-16913	0	NA	NA	6.47664	1:DEAD WITH TUMOR	Not Hispanic Or Latino	2014-06-06	0.3122	NA	No	C45.0	9052/3	C38.4	Yes	Yes	0.3025	0.05	39	NA	PLEMESO	6.47664	1:DECEASED	97408569-EF36-46D6-941A-ACA9E0AB297E	M0	N0	T2	With Tumor	6.47664	1:PROGRESSION	NA	No	White	Yes	1	Primary	Male
meso_tcga_pan_can_atlas_2018	TCGA-UD-AAC1	TCGA-UD-AAC1-01	71	3	STAGE III	6TH	4	Pleural Mesothelioma	MESO	0	Pleural Mesothelioma, Epithelioid Type	NA	-26057	0	NA	NA	25.9394	1:DEAD WITH TUMOR	Not Hispanic Or Latino	2014-06-06	0.1165	NA	No	C45.0	9052/3	C38.4	Yes	Yes	0.4192	2.4	261	Yes	PLEMESO	25.9394	1:DECEASED	F235C37F-CE8D-42EA-9B3F-065FC7E0C8B8	M0	N2	T2	With Tumor	2.79449	1:PROGRESSION	NA	No	White	No	1	Primary	Female
meso_tcga_pan_can_atlas_2018	TCGA-UD-AAC4	TCGA-UD-AAC4-01	65	3	STAGE III	6TH	3	Pleural Mesothelioma	MESO	0	Pleural Mesothelioma, Epithelioid Type	NA	-23949	0	NA	NA	23.6381	1:DEAD WITH TUMOR	Not Hispanic Or Latino	2014-06-06	0.095	NA	No	C45.0	9050/3	C38.4	Yes	Yes	0.3183	0.05	34	Yes	PLEMESO	23.6381	1:DECEASED	2B740646-7CD4-4C7F-890A-7B3DB6EBC1B8	M0	N2	T2	With Tumor	8.77799	1:PROGRESSION	NA	Yes	White	No	1	Primary	Male
meso_tcga_pan_can_atlas_2018	TCGA-UD-AAC5	TCGA-UD-AAC5-01	66	1	STAGE I	6TH	11	Pleural Mesothelioma	MESO	0	Pleural Mesothelioma, Epithelioid Type	NA	-24314	0	NA	NA	8.31772	1:DEAD WITH TUMOR	Not Hispanic Or Latino	2014-06-06	0.431	NA	Yes	C45.0	9052/3	C38.4	Yes	Yes	0.3286	0.15	22	Yes	PLEMESO	8.31772	1:DECEASED	CB245767-F9D2-4CCA-95F0-F3D247C05F01	M0	N0	T1	With Tumor	7.56156	1:PROGRESSION	NA	No	White	Yes	1	Primary	Male
meso_tcga_pan_can_atlas_2018	TCGA-UD-AAC6	TCGA-UD-AAC6-01	67	2	STAGE II	6TH	10	Pleural Mesothelioma	MESO	1	Pleural Mesothelioma, Biphasic Type	NA	-24571	0	NA	NA	14.9916	1:DEAD WITH TUMOR	Not Hispanic Or Latino	2014-09-06	0.3799	NA	No	C45.0	9053/3	C38.4	Yes	Yes	0.3146	0	27	Yes	PLBMESO	14.9916	1:DECEASED	98889636-E53C-44DF-951E-01A70033E754	M0	N0	T2	With Tumor	4.14242	1:PROGRESSION	NA	No	White	Yes	1	Primary	Male
meso_tcga_pan_can_atlas_2018	TCGA-UD-AAC7	TCGA-UD-AAC7-01	47	2	STAGE II	6TH	7	Pleural Mesothelioma	MESO	0	Pleural Mesothelioma, Epithelioid Type	NA	-17299	0	NA	NA	13.3478	1:DEAD WITH TUMOR	Not Hispanic Or Latino	2014-09-06	0.6474	NA	No	C45.0	9052/3	C38.4	Yes	Yes	0.3222	0.04	16	Yes	PLEMESO	13.3478	1:DECEASED	0AC27BC8-346E-4006-A701-D9676FB91CB7	M0	N0	T2	With Tumor	8.71223	1:PROGRESSION	NA	No	White	Yes	1	Primary	Male
meso_tcga_pan_can_atlas_2018	TCGA-UT-A88C	TCGA-UT-A88C-01	62	3	STAGE III	7TH	10	Pleural Mesothelioma	MESO	0	Pleural Mesothelioma, Epithelioid Type	723	-23002	0	15.7478	1:Recurred/Progressed	28.3723	1:DEAD WITH TUMOR	Not Hispanic Or Latino	4/16/14	0.0975	NA	No	C45.0	9052/3	C38.4	Yes	Yes	0.3304	0	16	Yes	PLEMESO	28.3723	1:DECEASED	B1F27FA2-133C-42C0-B69E-815AF67E2A7E	M0	N2	T3	With Tumor	15.7478	1:PROGRESSION	NA	No	White	Yes	1	Primary	Male
meso_tcga_pan_can_atlas_2018	TCGA-UT-A88D	TCGA-UT-A88D-01	66	2	STAGE II	7TH	1	Pleural Mesothelioma	MESO	0	Pleural Mesothelioma, Epithelioid Type	756	-24300	0	27.0572	0:DiseaseFree	27.0572	0:ALIVE OR DEAD TUMOR FREE	Not Hispanic Or Latino	4/16/14	0.0385	NA	No	C45.0	9052/3	C38.4	Yes	Yes	0.329	0	30	Yes	PLEMESO	27.0572	1:DECEASED	10981CF9-C8E6-48C0-BC34-F06DB6E1AC28	M0	N0	T2	Tumor Free	27.0572	0:CENSORED	NA	Yes	White	Yes	1	Primary	Male
meso_tcga_pan_can_atlas_2018	TCGA-UT-A88E	TCGA-UT-A88E-01	74	1	STAGE I	7TH	6	Pleural Mesothelioma	MESO	0	Pleural Mesothelioma, Epithelioid Type	NA	-27347	0	NA	NA	14.2683	1:DEAD WITH TUMOR	Not Hispanic Or Latino	4/16/14	0.2184	NA	No	C45.0	9052/3	C38.4	Yes	Yes	0.3228	0.05	41	Yes	PLEMESO	14.2683	1:DECEASED	77C64E5D-DA34-467A-A8D3-C79060700E4F	M0	N0	T1	With Tumor	3.97804	1:PROGRESSION	NA	No	White	No	1	Primary	Male
meso_tcga_pan_can_atlas_2018	TCGA-UT-A88G	TCGA-UT-A88G-01	73	3	STAGE III	7TH	28	Pleural Mesothelioma	MESO	1	Pleural Mesothelioma, Biphasic Type	NA	-26704	0	NA	NA	2.4986	1:DEAD WITH TUMOR	Not Hispanic Or Latino	4/16/14	0.7593	NA	No	C45.0	9053/3	C38.4	Yes	Yes	0.3564	0.44	29	Yes	PLBMESO	2.4986	1:DECEASED	99826DAA-EB83-40BA-950D-0BB7084D960D	M0	N0	T3	With Tumor	1.44656	1:PROGRESSION	NA	No	White	No	1	Primary	Male
meso_tcga_pan_can_atlas_2018	TCGA-UT-A97Y	TCGA-UT-A97Y-01	81	1	STAGE I	7TH	6	Pleural Mesothelioma	MESO	0	Pleural Mesothelioma, Epithelioid Type	NA	-29905	0	NA	NA	4.73419	1:DEAD WITH TUMOR	Not Hispanic Or Latino	4/16/14	0	NA	No	C45.0	9052/3	C38.4	Yes	Yes	0.3298	0	20	No	PLEMESO	4.73419	1:DECEASED	C9CE1F62-2DF1-4974-868B-D075781CE282	M0	N0	T1	With Tumor	4.73419	1:PROGRESSION	NA	No	White	No	1	Primary	Female
meso_tcga_pan_can_atlas_2018	TCGA-XT-AASU	TCGA-XT-AASU-01	60	3	STAGE III	6TH	3	Pleural Mesothelioma	MESO	1	Pleural Mesothelioma, Biphasic Type	NA	-22021	0	4.37255	1:Recurred/Progressed	4.66844	1:DEAD WITH TUMOR	Not Hispanic Or Latino	6/13/14	0.1727	NA	No	C45.0	9053/3	C38.4	Yes	Yes	0.3191	0	40	No	PLBMESO	4.66844	1:DECEASED	A48996BE-7DAE-451A-8129-9DE8DFE7221A	MX	NX	T3	With Tumor	4.37255	1:PROGRESSION	NA	No	White	No	1	Primary	Male
meso_tcga_pan_can_atlas_2018	TCGA-YS-A95B	TCGA-YS-A95B-01	28	4	STAGE IV	6TH	6	Pleural Mesothelioma	MESO	0	Pleural Mesothelioma, Epithelioid Type	NA	-10510	0	NA	NA	1.28218	1:DEAD WITH TUMOR	NA	6/25/14	0.1954	NA	No	C45.0	9052/3	C38.4	Yes	Yes	0.3324	0	15	No	PLEMESO	1.28218	1:DECEASED	36606C1F-9A12-465A-A2D9-2491FDC54A88	M0	N3	T4	With Tumor	1.28218	1:PROGRESSION	NA	No	White	No	1	Primary	Female
meso_tcga_pan_can_atlas_2018	TCGA-YS-A95C	TCGA-YS-A95C-01	54	3	STAGE III	7TH	8	Pleural Mesothelioma	MESO	0	Pleural Mesothelioma, Epithelioid Type	NA	-19818	0	4.37255	0:DiseaseFree	4.37255	0:ALIVE OR DEAD TUMOR FREE	NA	2014-05-09	0.2288	NA	No	C45.0	9052/3	C38.4	Yes	Yes	0.3281	0.03	19	No	PLEMESO	4.37255	1:DECEASED	CA9031AA-87E5-4D5B-A526-3615EFAC3077	M0	N2	T1	Tumor Free	4.37255	0:CENSORED	NA	No	White	No	1	Primary	Male
meso_tcga_pan_can_atlas_2018	TCGA-YS-AA4M	TCGA-YS-AA4M-01	66	4	STAGE IV	7TH	3	Pleural Mesothelioma	MESO	0	Pleural Mesothelioma, Epithelioid Type	NA	-24176	0	NA	NA	2.76161	1:DEAD WITH TUMOR	NA	6/25/14	0.0007	NA	No	C45.0	9050/3	C38.4	Yes	Yes	0.312	0.01	19	No	PLEMESO	2.76161	1:DECEASED	2DD1ECD8-A8D8-4A6A-8CF2-E847557AB04C	M1	N0	T1B	With Tumor	NA	1:PROGRESSION	NA	No	White	No	1	Primary	Male
meso_tcga_pan_can_atlas_2018	TCGA-ZN-A9VO	TCGA-ZN-A9VO-01	36	4	STAGE IV	7TH	7	Pleural Mesothelioma	MESO	0	Pleural Mesothelioma, Epithelioid Type	261	-13243	0	NA	NA	8.58073	0:ALIVE OR DEAD TUMOR FREE	Not Hispanic Or Latino	9/26/14	0.2205	NA	No	C45.0	9052/3	C38.4	Yes	Yes	0.2964	0.01	23	NA	PLEMESO	8.58073	0:LIVING	894B5569-4E33-4E8D-A70C-63DD4C74C3CF	M1	N2	T4	Tumor Free	8.58073	0:CENSORED	NA	No	White	Yes	1	Primary	Male
meso_tcga_pan_can_atlas_2018	TCGA-ZN-A9VP	TCGA-ZN-A9VP-01	51	3	STAGE III	7TH	12	Pleural Mesothelioma	MESO	0	Pleural Mesothelioma, Epithelioid Type	228	-18697	0	NA	NA	7.49581	0:ALIVE OR DEAD TUMOR FREE	Not Hispanic Or Latino	9/26/14	0.3342	NA	No	C45.0	9052/3	C38.4	Yes	Yes	0.3184	0.07	20	No	PLEMESO	7.49581	0:LIVING	EB5A5B41-B493-408C-902E-C625F5BA7D2F	MX	N2	T3	Tumor Free	7.49581	0:CENSORED	NA	No	White	No	1	Primary	Male
meso_tcga_pan_can_atlas_2018	TCGA-ZN-A9VQ	TCGA-ZN-A9VQ-01	61	1	STAGE I	7TH	4	Pleural Mesothelioma	MESO	1	Pleural Mesothelioma, Biphasic Type	499	-22443	0	NA	NA	16.4053	0:ALIVE OR DEAD TUMOR FREE	Not Hispanic Or Latino	9/26/14	0.1567	NA	No	C45.0	9053/3	C38.4	Yes	No	0.4222	4.88	NA	No	PLBMESO	16.4053	0:LIVING	F8970455-BFB2-4B1D-AB71-3C5D619898AD	MX	N0	T1	With Tumor	10.2903	1:PROGRESSION	NA	No	White	No	1	Primary	Male
meso_tcga_pan_can_atlas_2018	TCGA-ZN-A9VS	TCGA-ZN-A9VS-01	67	3	STAGE III	7TH	9	Pleural Mesothelioma	MESO	0	Pleural Mesothelioma, Epithelioid Type	1228	-24490	0	NA	NA	40.3722	0:ALIVE OR DEAD TUMOR FREE	Not Hispanic Or Latino	9/26/14	0.0954	NA	No	C45.0	9052/3	C38.4	Yes	Yes	0.3018	0	32	Yes	PLEMESO	40.3722	0:LIVING	676EA428-80EF-4371-B90B-95E46708278C	MX	N0	T3	With Tumor	33.6983	1:PROGRESSION	NA	No	White	No	1	Primary	Male
meso_tcga_pan_can_atlas_2018	TCGA-ZN-A9VU	TCGA-ZN-A9VU-01	70	2	STAGE II	7TH	5	Pleural Mesothelioma	MESO	0	Pleural Mesothelioma, Epithelioid Type	977	-25714	0	NA	NA	32.1202	0:ALIVE OR DEAD TUMOR FREE	Not Hispanic Or Latino	9/26/14	0.1627	NA	No	C45.0	9052/3	C38.4	Yes	Yes	0.3245	0.08	36	No	PLEMESO	32.1202	0:LIVING	F15667DC-8376-40B6-84B2-8F5370C3D66A	MX	N0	T2	Tumor Free	19.2327	1:PROGRESSION	NA	No	White	No	1	Primary	Male
meso_tcga_pan_can_atlas_2018	TCGA-ZN-A9VV	TCGA-ZN-A9VV-01	68	3	STAGE III	7TH	1	Pleural Mesothelioma	MESO	1	Pleural Mesothelioma, Biphasic Type	1309	-25096	0	NA	NA	43.0351	0:ALIVE OR DEAD TUMOR FREE	Not Hispanic Or Latino	9/26/14	0.0294	NA	No	C45.0	9053/3	C38.4	Yes	Yes	0.2937	0.05	34	Yes	PLBMESO	43.0351	0:LIVING	CB94A8AE-2B0C-4D0B-ADA3-4C82DD765567	MX	N2	T3	With Tumor	22.2244	1:PROGRESSION	NA	No	White	No	1	Primary	Male
meso_tcga_pan_can_atlas_2018	TCGA-ZN-A9VW	TCGA-ZN-A9VW-01	61	4	STAGE IV	7TH	5	Pleural Mesothelioma	MESO	1	Pleural Mesothelioma, Biphasic Type	NA	-22588	0	NA	NA	2.76161	1:DEAD WITH TUMOR	Not Hispanic Or Latino	9/26/14	0.1941	NA	No	C45.0	9053/3	C38.4	Yes	Yes	0.2729	0.01	53	Yes	PLBMESO	2.76161	1:DECEASED	54D21956-25E4-42DF-ADBE-6907721FC4B5	MX	N0	T4	With Tumor	NA	1:PROGRESSION	NA	No	White	No	1	Primary	Male
[truncated: 10 more columns]

## Sheet: Patient Groupings Sig Micro
Patient ID	OS_MONTHS	Group	Positive Microbiome Value	Negative Microbiome Value	Age	Stage	Histology	Positive Microbiome Value	Negative Microbiome Value		Median OS:
TCGA-NQ-A638	0	Low Survivors	169.35	39.1006	66	2	0	169.35	39.1006		16.8656
TCGA-NQ-A57I	0.657527	Low Survivors	226.836	37.6791	71	1	1	226.836	37.6791
TCGA-YS-A95B	1.28218	Low Survivors	135.027	41.4663	28	4	0	135.027	41.4663		Microbiome - total abundance of positive genera and negative genera calculated (see next two sheets)
TCGA-LK-A4O2	1.87395	Low Survivors	172.227	37.3451	56	3	0	172.227	37.3451		Histology - given a 0 for epithelioid, or a 1 for non-epithelioid
TCGA-UT-A88G	2.4986	Low Survivors	179.603	37.7213	73	3	1	179.603	37.7213
TCGA-SC-A6LP	2.56436	Low Survivors	215.726	38.3755	58	2	1	215.726	38.3755
TCGA-YS-AA4M	2.76161	Low Survivors	141.47	40.5693	66	4	0	141.47	40.5693
TCGA-ZN-A9VW	2.76161	Low Survivors	186.881	37.3634	61	4	1	186.881	37.3634
TCGA-MQ-A4LV	3.51777	Low Survivors	183.772	42.0618	63	3	1	183.772	42.0618
TCGA-YS-A95C	4.37255	Low Survivors	168.985	38.5046	54	3	0	168.985	38.5046
TCGA-3U-A98D	4.66844	Low Survivors	136.745	38.1648	80	3	1	136.745	38.1648
TCGA-XT-AASU	4.66844	Low Survivors	177.311	39.063	60	3	1	177.311	39.063
TCGA-UT-A97Y	4.73419	Low Survivors	182.337	39.7274	81	1	0	182.337	39.7274
TCGA-MQ-A4LM	5.19446	Low Survivors	198.026	39.4281	67	3	1	198.026	39.4281
TCGA-LK-A4NY	5.52323	Low Survivors	160.668	39.827	66	3	1	160.668	39.827
TCGA-LK-A4O0	6.08213	Low Survivors	172.756	40.6157	81	1	1	172.756	40.6157
TCGA-UD-AABZ	6.47664	Low Survivors	178.173	40.289	46	2	0	178.173	40.289
TCGA-ZN-A9VP	7.49581	Low Survivors	159.081	37.8587	51	3	0	159.081	37.8587
TCGA-SH-A7BH	7.98895	Low Survivors	98.8064	42.4666	65	3	1	98.8064	42.4666
TCGA-LK-A4NZ	8.02183	Low Survivors	178.739	37.6516	75	2	0	178.739	37.6516
TCGA-UD-AAC5	8.31772	Low Survivors	90.0931	41.995	66	1	0	90.0931	41.995
TCGA-TS-A7OY	8.38347	Low Survivors	181.85	35.5812	62	4	0	181.85	35.5812
TCGA-ZN-A9VO	8.58073	Low Survivors	176.365	34.6237	36	4	0	176.365	34.6237
TCGA-TS-A7P6	9.30401	Low Survivors	189.099	37.9866	61	3	0	189.099	37.9866
TCGA-SC-A6LQ	9.76428	Low Survivors	239.806	37.4643	60	3	0	239.806	37.4643
TCGA-TS-A8AI	10.7834	Low Survivors	158.754	35.7898	58	4	0	158.754	35.7898
TCGA-MQ-A6BL	10.9478	Low Survivors	182.755	40.2197	78	2	1	182.755	40.2197
TCGA-LK-A4O7	11.5067	Low Survivors	163.342	38.2418	64	3	0	163.342	38.2418
TCGA-TS-A8AF	11.7697	Low Survivors	161.075	34.5809	69	3	0	161.075	34.5809
TCGA-3H-AB3L	11.8684	Low Survivors	173.258	36.6158	60	3	0	173.258	36.6158
TCGA-3H-AB3S	12.6574	Low Survivors	215.201	40.2725	69	2	0	215.201	40.2725
TCGA-LK-A4O5	12.7231	Low Survivors	167.66	38.8738	68	3	0	167.66	38.8738
TCGA-UD-AAC7	13.3478	Low Survivors	149.12	41.899	47	2	0	149.12	41.899
TCGA-3H-AB3T	13.6108	Low Survivors	229.08	38.6031	79	1	1	229.08	38.6031
TCGA-SC-A6LN	13.6108	Low Survivors	218.354	38.4958	76	3	1	218.354	38.4958
TCGA-UT-A88E	14.2683	Low Survivors	181.339	35.2758	74	1	0	181.339	35.2758
TCGA-LK-A4O6	14.7286	Low Survivors	190.307	45.3024	66	3	1	190.307	45.3024
TCGA-SH-A9CT	14.7615	Low Survivors	214.928	34.7325	67	2	0	214.928	34.7325
TCGA-UD-AAC6	14.9916	Low Survivors	182.906	42.0294	67	2	1	182.906	42.0294
TCGA-TS-A7P8	15.0245	Low Survivors	171.666	36.0091	80	3	0	171.666	36.0091
TCGA-SH-A7BD	15.0902	Low Survivors	178.34	40.3867	68	4	0	178.34	40.3867
TCGA-TS-A8AY	15.419	Low Survivors	168.612	41.8507	48	3	0	168.612	41.8507
TCGA-ZN-A9VQ	16.4053	Low Survivors	175.501	37.7881	61	1	1	175.501	37.7881
TCGA-MQ-A4LP	17.3258	High Survivors	195.488	43.1717	67	3	1	195.488	43.1717
TCGA-3U-A98F	17.6217	High Survivors	184.839	36.6011	73	3	1	184.839	36.6011
TCGA-LK-A4NW	17.9505	High Survivors	201.484	36.6718	60	4	0	201.484	36.6718
TCGA-TS-A7P1	18.5094	High Survivors	231.332	34.4535	52	1	0	231.332	34.4535
TCGA-MQ-A4LI	18.8053	High Survivors	201.825	38.3905	60	2	0	201.825	38.3905
TCGA-TS-A7P7	19.4299	High Survivors	214.898	35.312	62	3	0	214.898	35.312
TCGA-MQ-A6BS	19.9888	High Survivors	253.218	37.8117	55	2	0	253.218	37.8117
TCGA-3U-A98G	20.7121	High Survivors	253.783	37.7873	71	4	1	253.783	37.7873
TCGA-SC-AA5Z	21.8299	High Survivors	230.664	37.45	54	4	0	230.664	37.45
TCGA-TS-A7P3	22.6518	High Survivors	222.509	33.6934	57	3	0	222.509	33.6934
TCGA-MQ-A4LJ	23.3093	High Survivors	202.097	38.0259	53	3	0	202.097	38.0259
TCGA-UD-AAC4	23.6381	High Survivors	197.559	36.8738	65	3	0	197.559	36.8738
TCGA-SH-A7BC	23.9011	High Survivors	212.22	33.4938	66	3	0	212.22	33.4938
TCGA-SH-A9CU	24.0655	High Survivors	236.809	32.3557	60	4	0	236.809	32.3557
TCGA-3U-A98J	24.3614	High Survivors	216.387	36.2322	55	3	0	216.387	36.2322
TCGA-MQ-A6BN	24.8874	High Survivors	192.936	37.707	73	3	0	192.936	37.707
TCGA-UD-AAC1	25.9394	High Survivors	189.343	34.7334	71	3	0	189.343	34.7334
TCGA-TS-A8AS	26.1367	High Survivors	206.573	39.1296	77	1	0	206.573	39.1296
TCGA-UT-A88D	27.0572	High Survivors	217.585	34.8611	66	2	0	217.585	34.8611
TCGA-3H-AB3U	27.1559	High Survivors	211.905	39.9933	71	3	0	211.905	39.9933
TCGA-UD-AABY	27.7148	High Survivors	214.447	38.1369	50	3	0	214.447	38.1369
TCGA-TS-A7OZ	27.7476	High Survivors	176.136	33.3914	67	3	0	176.136	33.3914
TCGA-3U-A98I	28.2737	High Survivors	291.957	36.1433	68	4	1	291.957	36.1433
TCGA-UT-A88C	28.3723	High Survivors	180.239	35.8498	62	3	0	180.239	35.8498
TCGA-SC-A6LM	28.9641	High Survivors	243.477	38.1082	64	4	0	243.477	38.1082
TCGA-3H-AB3M	29.0956	High Survivors	198.27	36.8561	53	3	0	198.27	36.8561
TCGA-LK-A4O4	31.1997	High Survivors	199.702	38.5309	69	3	0	199.702	38.5309
TCGA-ZN-A9VU	32.1202	High Survivors	202.601	35.0841	70	2	0	202.601	35.0841
TCGA-TS-A7PB	32.2846	High Survivors	173.534	36.8439	62	3	1	173.534	36.8439
TCGA-3U-A98H	38.0051	High Survivors	212.827	39.8642	57	4	1	212.827	39.8642
TCGA-SC-A6LR	38.3996	High Survivors	219.36	37.2074	73	3	0	219.36	37.2074
TCGA-ZN-A9VS	40.3722	High Survivors	201.778	38.1171	67	3	0	201.778	38.1171
TCGA-TS-A7P0	41.4571	High Survivors	197.738	37.36	42	3	0	197.738	37.36
TCGA-3H-AB3O	42.805	High Survivors	195.812	39.5905	58	3	0	195.812	39.5905
TCGA-ZN-A9VV	43.0351	High Survivors	215.337	35.9744	68	3	1	215.337	35.9744
TCGA-3H-AB3X	48.9858	High Survivors	181.547	35.9698	62	3	0	181.547	35.9698
TCGA-TS-A7OU	55.0679	High Survivors	163.569	37.0872	56	4	0	163.569	37.0872
TCGA-3H-AB3K	56.3829	High Survivors	218.316	36.8037	64	2	0	218.316	36.8037
TCGA-3U-A98E	62.9911	High Survivors	175.496	38.8508	71	4	0	175.496	38.8508
TCGA-MQ-A6BR	68.7116	High Survivors	223.588	36.9128	55	3	0	223.588	36.9128
TCGA-MQ-A6BQ	77.5553	High Survivors	210.604	37.6388	58	2	0	210.604	37.6388
TCGA-MQ-A4KX	80.8429	High Survivors	190.784	35.0346	55	1	0	190.784	35.0346
TCGA-MQ-A4LC	91.725	High Survivors	259.637	34.9732	54	2	0	259.637	34.9732

## Sheet: Microbiome Signatures (Sig)
Entity Name	Higher in		Entity Name	Higher in		Entity Name	Higher in
Ponticaulis	High Survivors		Gemmata	Low Survivors		Ponticaulis	High Survivors
Kosmotoga	High Survivors		Klebsiella	Low Survivors		Kosmotoga	High Survivors
Vulgatibacter	High Survivors		Sanguibacter	Low Survivors		Vulgatibacter	High Survivors
Youngiibacter	High Survivors		Achromobacter	Low Survivors		Youngiibacter	High Survivors
Candidatus_Ishikawaella	High Survivors					Candidatus_Ishikawaella	High Survivors
Magnetococcus	High Survivors					Magnetococcus	High Survivors
Stanieria	High Survivors					Stanieria	High Survivors
Euryhalocaulis	High Survivors					Euryhalocaulis	High Survivors
Marinimicrobium	High Survivors					Marinimicrobium	High Survivors
Pseudohongiella	High Survivors					Pseudohongiella	High Survivors
Leucothrix	High Survivors					Leucothrix	High Survivors
Microchaete	High Survivors					Microchaete	High Survivors
Cetobacterium	High Survivors					Cetobacterium	High Survivors
Thermodesulfobium	High Survivors					Thermodesulfobium	High Survivors
Actinopolymorpha	High Survivors					Actinopolymorpha	High Survivors
Marinagarivorans	High Survivors					Marinagarivorans	High Survivors
Hydrogenivirga	High Survivors					Hydrogenivirga	High Survivors
Candidatus_Evansia	High Survivors					Candidatus_Evansia	High Survivors
Criblamydia	High Survivors					Criblamydia	High Survivors
Cycloclasticus	High Survivors					Cycloclasticus	High Survivors
Leptonema	High Survivors					Leptonema	High Survivors
Robiginitalea	High Survivors					Robiginitalea	High Survivors
Paraoerskovia	High Survivors					Paraoerskovia	High Survivors
Methylomarinum	High Survivors					Methylomarinum	High Survivors
Allofustis	High Survivors					Allofustis	High Survivors
Salisaeta	High Survivors					Salisaeta	High Survivors
Thiocapsa	High Survivors					Thiocapsa	High Survivors
Methylohalobius	High Survivors					Methylohalobius	High Survivors
Mesonia	High Survivors					Mesonia	High Survivors
Pragia	High Survivors					Pragia	High Survivors
Agarivorans	High Survivors					Agarivorans	High Survivors
Porticoccus	High Survivors					Porticoccus	High Survivors
Haematospirillum	High Survivors					Haematospirillum	High Survivors
Beggiatoa	High Survivors					Beggiatoa	High Survivors
Neptunomonas	High Survivors					Neptunomonas	High Survivors
Halorhodospira	High Survivors					Halorhodospira	High Survivors
Desulfospira	High Survivors					Desulfospira	High Survivors
Puniceibacterium	High Survivors					Puniceibacterium	High Survivors
Simiduia	High Survivors					Simiduia	High Survivors
Marivirga	High Survivors					Marivirga	High Survivors
Salinibacter	High Survivors					Salinibacter	High Survivors
Salegentibacter	High Survivors					Salegentibacter	High Survivors
Ammonifex	High Survivors					Ammonifex	High Survivors
Nesiotobacter	High Survivors					Nesiotobacter	High Survivors
Gulosibacter	High Survivors					Gulosibacter	High Survivors
Thalassospira	High Survivors					Thalassospira	High Survivors
Pleurocapsa	High Survivors					Pleurocapsa	High Survivors
Anaerofustis	High Survivors					Anaerofustis	High Survivors
Yatapoxvirus	High Survivors					Yatapoxvirus	High Survivors
Leeia	High Survivors					Leeia	High Survivors
Hylemonella	High Survivors					Hylemonella	High Survivors
Nautilia	High Survivors					Nautilia	High Survivors
Thiolapillus	High Survivors					Thiolapillus	High Survivors
Azovibrio	High Survivors					Azovibrio	High Survivors
Closterovirus	High Survivors					Closterovirus	High Survivors
Sharpea	High Survivors					Sharpea	High Survivors
Halobacteroides	High Survivors					Halobacteroides	High Survivors
Oleiphilus	High Survivors					Oleiphilus	High Survivors
Chelonobacter	High Survivors					Chelonobacter	High Survivors
Candidatus_Methylopumilus	High Survivors					Candidatus_Methylopumilus	High Survivors
Dichelobacter	High Survivors					Dichelobacter	High Survivors
Phikzlikevirus	High Survivors					Phikzlikevirus	High Survivors
Cyclobacterium	High Survivors					Cyclobacterium	High Survivors
Desulfonatronospira	High Survivors					Desulfonatronospira	High Survivors
Yokenella	High Survivors					Yokenella	High Survivors
Candidatus_Photodesmus	High Survivors					Candidatus_Photodesmus	High Survivors
Candidatus_Arthromitus	High Survivors					Candidatus_Arthromitus	High Survivors
Hydrogenobacter	High Survivors					Hydrogenobacter	High Survivors
Sphingorhabdus	High Survivors					Sphingorhabdus	High Survivors
Ventosimonas	High Survivors					Ventosimonas	High Survivors
Dinoroseobacter	High Survivors					Dinoroseobacter	High Survivors
Paludibacterium	High Survivors					Paludibacterium	High Survivors
Salinispira	High Survivors					Salinispira	High Survivors
Crinivirus	High Survivors					Crinivirus	High Survivors
Thioalkalimicrobium	High Survivors					Thioalkalimicrobium	High Survivors
Acidihalobacter	High Survivors					Acidihalobacter	High Survivors
Chelativorans	High Survivors					Chelativorans	High Survivors
Methylosarcina	High Survivors					Methylosarcina	High Survivors
Amycolicicoccus	High Survivors					Amycolicicoccus	High Survivors
Sulfuricurvum	High Survivors					Sulfuricurvum	High Survivors
Acaricomes	High Survivors					Acaricomes	High Survivors
Halolactibacillus	High Survivors					Halolactibacillus	High Survivors
Desulfobacula	High Survivors					Desulfobacula	High Survivors
Cafeteriavirus	High Survivors					Cafeteriavirus	High Survivors
Thioflavicoccus	High Survivors					Thioflavicoccus	High Survivors
Nitratifractor	High Survivors					Nitratifractor	High Survivors
Betaentomopoxvirus	High Survivors					Betaentomopoxvirus	High Survivors
Vagococcus	High Survivors					Vagococcus	High Survivors
Lambdalikevirus	High Survivors					Lambdalikevirus	High Survivors
Halotalea	High Survivors					Halotalea	High Survivors
Limnochorda	High Survivors					Limnochorda	High Survivors
Desulfatirhabdium	High Survivors					Desulfatirhabdium	High Survivors
Aliiroseovarius	High Survivors					Aliiroseovarius	High Survivors
Oscillochloris	High Survivors					Oscillochloris	High Survivors
Sneathiella	High Survivors					Sneathiella	High Survivors
Heliobacterium	High Survivors					Heliobacterium	High Survivors
Jejuia	High Survivors					Jejuia	High Survivors
Aliiglaciecola	High Survivors					Aliiglaciecola	High Survivors
Pelodictyon	High Survivors					Pelodictyon	High Survivors
Desulfobacca	High Survivors					Desulfobacca	High Survivors
Gracilibacillus	High Survivors					Gracilibacillus	High Survivors
Bermanella	High Survivors					Bermanella	High Survivors
Methylacidiphilum	High Survivors					Methylacidiphilum	High Survivors
						Gemmata	Low Survivors
						Klebsiella	Low Survivors
						Sanguibacter	Low Survivors
						Achromobacter	Low Survivors

## Sheet: Microbiome Sigs Significant
Up in High or Low Survivors?	High Survivors	High Survivors	High Survivors	High Survivors	High Survivors	High Survivors	High Survivors	High Survivors	High Survivors	High Survivors	High Survivors	High Survivors	High Survivors	High Survivors	High Survivors	High Survivors	High Survivors	High Survivors	High Survivors	High Survivors	High Survivors	High Survivors	High Survivors	High Survivors	High Survivors	High Survivors	High Survivors	High Survivors	High Survivors	High Survivors	High Survivors	High Survivors	High Survivors	High Survivors	High Survivors	High Survivors	High Survivors	High Survivors	High Survivors	High Survivors	High Survivors	High Survivors	High Survivors	High Survivors	High Survivors	High Survivors	High Survivors	High Survivors	High Survivors
NAME	Lambdalikevirus	Closterovirus	Cafeteriavirus	Betaentomopoxvirus	Yatapoxvirus	Crinivirus	Phikzlikevirus	Ammonifex	Pragia	Hydrogenivirga	Candidatus_Arthromitus	Neptunomonas	Ponticaulis	Stanieria	Dichelobacter	Aliiglaciecola	Gracilibacillus	Beggiatoa	Chelativorans	Desulfospira	Sharpea	Acaricomes	Allofustis	Cetobacterium	Porticoccus	Agarivorans	Heliobacterium	Yokenella	Acidihalobacter	Methylomarinum	Thiocapsa	Salinispira	Pseudohongiella	Marinimicrobium	Cyclobacterium	Vulgatibacter	Thioalkalimicrobium	Robiginitalea	Actinopolymorpha	Cycloclasticus	Haematospirillum	Anaerofustis	Amycolicicoccus	Candidatus_Evansia	Methylacidiphilum	Magnetococcus	Thiolapillus	Paraoerskovia	Nautilia
TCGA-YS-AA4M-01	2.33489	0.360093	0.918551	-0.556629	-0.55429	-2.85852	2.56727	2.46996	0.554192	1.48444	1.7342	2.6215	1.10053	0.653797	1.43211	2.26568	1.68839	2.19049	2.10672	2.23739	0.902723	2.598	1.21323	-0.862368	1.27977	3.69746	2.54237	2.33755	0.525231	0.831764	0.181264	2.38356	0.877136	1.61164	1.11465	2.14765	0.832715	2.40635	1.85594	1.67941	1.86402	0.873382	2.39373	-2.09137	1.4858	0.863179	0.926139	2.45759	0.930981
TCGA-3H-AB3X-01	1.68442	0.0567699	0.588899	-0.995959	-0.849125	-3.10313	2.3927	2.54394	1.8129	1.91846	1.44677	2.63059	1.88981	1.92449	2.79616	2.14294	1.72591	1.8022	1.66683	2.0242	0.486922	2.34593	1.51128	-0.62278	2.34666	4.80774	2.44623	2.17383	4.22456	2.56832	1.72561	2.22941	2.40246	2.22918	2.4991	2.31388	1.81708	2.31594	1.56554	2.39765	2.66141	1.53523	2.17703	-1.02747	0.284819	1.86331	2.41859	2.24488	1.09591
TCGA-YS-A95C-01	2.66006	0.685261	1.24372	-0.231461	-0.229122	-2.53336	2.89244	2.79513	0.87936	1.80961	0.474402	2.94667	3.01066	0.978965	1.75728	2.59085	2.01356	0.930694	2.43189	2.56256	1.22789	2.92317	1.5384	-0.5372	1.60494	4.02263	2.86753	2.66272	2.43536	1.15693	0.506432	2.70873	1.2023	1.93681	1.43982	2.47281	1.15788	2.73152	2.18111	2.00458	2.18918	1.19855	2.7189	-1.7662	0.226005	1.18835	1.25131	2.78275	1.25615
TCGA-MQ-A6BS-01	2.72852	0.731306	3.68435	-0.114811	1.64816	-2.24913	2.99067	3.07004	2.52189	2.41345	2.09794	3.27903	2.53085	1.12994	3.47921	2.79672	2.30613	2.42939	2.65114	2.62992	1.24892	3.01968	2.40714	0.140181	3.02407	5.47407	3.05127	2.82129	3.08132	3.24902	2.39605	2.91381	2.95219	3.1916	1.60463	2.75695	2.46571	2.86301	2.27751	3.02412	3.22506	2.16345	2.83552	-0.281638	1.07332	2.55539	3.08933	2.86191	1.7093
TCGA-3U-A98F-01	2.01634	-0.0394076	2.1172	-0.773481	-0.614508	-3.24967	2.25653	2.47421	1.79126	1.79323	1.47714	2.54387	1.89099	0.338196	2.88818	1.98176	1.71176	1.87352	1.86386	1.88558	0.538472	2.28362	1.71088	-0.562751	2.22412	4.7697	2.2757	1.95876	2.07544	2.57337	3.2945	2.17808	2.41713	2.30977	0.90593	2.18301	1.75458	2.24594	1.46057	2.3669	2.69318	1.45429	2.15181	0.677003	0.409778	1.78334	2.4842	2.19008	0.989224
TCGA-NQ-A638-01	1.78806	-0.204586	0.379738	-1.09949	-0.923433	-3.31159	2.1086	2.29891	1.66162	1.73642	2.93732	2.40357	1.70603	0.190217	4.28462	1.86041	1.526	1.60941	3.30943	1.79791	0.356192	2.06394	1.44547	-0.716943	2.15327	4.65399	2.21912	1.9376	1.94611	2.4638	1.59365	1.99998	2.24958	2.13579	0.701889	2.09321	3.26091	2.09437	1.37848	2.19582	2.47184	1.34431	1.91688	-1.1313	0.0700247	1.70539	2.32866	2.02285	2.35683
TCGA-UD-AAC5-01	1.068	-0.834799	-0.250624	-1.70637	-1.51282	-4.04274	1.41231	1.59267	0.810181	0.976967	0.655421	1.62743	0.971011	-0.502385	1.92938	1.14263	0.784398	0.832701	1.07752	1.08237	-0.34946	1.46027	0.76771	-1.32892	1.44099	3.91725	1.51412	1.23903	1.15643	1.72161	0.879573	1.3234	1.50451	1.53583	0.0493427	1.30932	0.895478	1.37543	0.665035	1.50388	1.73654	0.6088	1.18696	-1.84532	-0.632023	1.03117	3.13684	1.33949	0.0562562
TCGA-3H-AB3T-01	2.19923	0.571579	1.10371	-0.48115	-0.334316	-2.58832	2.90751	3.05875	2.32771	2.43327	1.96157	3.1454	2.40462	0.854336	3.31097	2.65775	2.24072	2.31701	2.18164	2.53901	1.00173	2.86074	2.02609	-0.107971	2.86146	5.32255	2.96104	2.68863	2.41744	3.08313	2.24042	2.74422	2.91727	2.74399	1.42895	2.82869	2.33189	2.83074	2.08035	2.91246	3.17622	2.05004	2.69184	-0.51266	0.799628	2.37812	2.9334	2.75969	1.61072
TCGA-TS-A8AY-01	1.90552	-0.0798697	0.534531	-1.00171	-0.643311	-3.29013	2.14571	2.36339	1.62174	1.77847	2.86056	2.37434	1.57676	0.323431	2.71866	1.87094	1.54224	1.64529	1.89522	1.78642	0.427649	2.16212	1.39666	-0.615484	2.23169	4.64821	2.30897	1.95565	2.2106	2.51057	3.60517	2.06726	2.1889	2.27335	0.891165	2.16967	1.69179	2.13512	1.5642	2.19737	2.24892	1.43953	2.04099	-1.01345	1.78663	1.7909	2.25598	2.02055	0.819698
TCGA-3U-A98J-01	2.34626	0.290507	0.862149	-0.443566	-0.284593	-2.91975	2.58645	2.80412	2.12118	2.12315	1.80706	2.87379	2.2209	0.66811	3.2181	2.31168	2.04168	2.20343	2.19378	2.2155	0.868387	2.61354	2.0408	-0.232836	2.55404	5.09962	2.60562	2.28867	2.40535	2.90328	2.03945	2.50799	2.74704	2.63968	1.23584	4.83485	2.0845	2.57586	1.79049	2.69681	3.0231	1.78421	2.48173	-0.578045	0.739692	2.11325	2.81412	2.51999	1.31914
TCGA-SC-A6LM-01	2.2439	0.423101	1.06586	-0.402278	-0.0359282	-2.60847	2.81479	2.98691	2.45962	2.43785	2.21557	3.08133	2.42399	0.82338	3.44482	2.5208	2.25938	2.40476	2.46213	2.45701	1.03312	2.75068	2.18412	-0.0460103	2.98272	5.45216	2.88355	2.62131	2.73288	3.24115	2.32217	2.66961	3.05654	2.9551	1.43637	4.4035	2.40573	2.781	1.97466	2.96773	3.21233	2.12951	2.456	-0.394198	0.842077	2.50919	3.0832	4.27842	3.08588
TCGA-3U-A98D-01	1.62635	-0.429402	0.142239	-1.16347	-1.0045	-3.63966	1.86654	2.08422	1.40127	1.40324	1.08715	2.15388	1.50099	-0.0517986	2.49819	1.59177	1.32177	1.48353	1.47387	1.49559	0.148478	1.89363	1.32089	-0.952745	1.83413	4.37971	1.88571	1.56876	1.68544	2.18337	1.31954	1.78808	2.02714	1.91978	0.515936	1.79302	1.36459	1.85595	1.07058	1.97691	2.30319	1.0643	1.76182	-1.29795	0.0197832	1.39334	2.09421	1.80008	0.599229
TCGA-ZN-A9VS-01	2.1591	0.173713	0.905518	-0.630721	-0.331026	-3.03654	2.39929	2.61697	1.93402	2.03205	1.76399	2.68663	2.03375	0.577013	4.38948	2.12452	1.85452	2.01628	2.20751	2.0987	0.681232	2.47441	1.85364	-0.275904	2.48527	4.96049	2.56255	2.26794	5.10957	2.76415	3.45098	2.32084	2.55989	2.58563	1.14475	4.3647	1.71895	2.3887	1.81778	2.50966	2.83594	1.69311	2.29457	-0.751478	0.51823	2.04449	2.62696	2.33284	1.13198
TCGA-3H-AB3O-01	1.73774	0.110094	0.642223	-0.942635	0.789162	-3.04981	2.44603	2.59726	1.86623	1.97179	1.50009	2.68391	1.94314	0.392851	4.43445	2.19627	1.77924	1.85553	1.72016	2.07752	0.540247	2.39926	3.14956	-0.569456	2.39998	4.86106	2.49955	2.22715	1.95595	4.20661	1.77894	2.28274	2.45578	2.28251	0.967462	2.3672	1.8704	2.36926	1.61886	2.45097	2.71474	1.58856	2.23035	-0.974145	0.338144	1.91664	2.47191	2.2982	1.14924
TCGA-SH-A7BC-01	2.27739	0.292002	2.29178	-0.829425	-0.212736	-2.91826	2.51758	2.73526	2.05231	2.15034	1.88228	2.80492	2.15204	0.695303	3.14923	2.24281	1.97281	3.40254	2.3258	2.21699	0.799521	2.5927	1.97193	-0.474608	2.60356	5.07878	2.68084	2.38623	2.73099	2.88244	2.21073	2.43913	2.67818	2.70392	1.26304	3.12445	1.74667	2.50699	1.93607	2.62795	2.95423	1.8114	2.41286	-0.406766	0.862943	2.16278	2.74525	2.45113	1.25027
TCGA-MQ-A4LJ-01	2.18603	0.18882	0.819936	-0.657297	-0.47929	-2.79162	2.44818	2.52755	1.9794	1.87097	1.55546	2.73654	1.98836	0.587451	2.93673	2.25424	1.76364	1.88691	2.10866	2.08743	0.706431	2.4772	1.86465	1.18266	2.48158	4.93159	2.50878	2.27881	2.53884	2.70654	1.85356	2.37133	2.4097	2.64911	1.06214	5.38439	1.92322	2.32053	1.73502	2.48164	2.68258	1.62096	2.29304	1.4978	2.11579	2.01291	2.54684	2.31942	1.16681
TCGA-SH-A7BH-01	1.13447	-0.850917	-0.436104	-0.387381	-1.35566	-4.06117	1.37466	1.59234	0.909392	1.00742	0.739359	1.662	1.00912	-0.447616	2.00631	1.09989	0.829891	0.674657	1.18288	1.07407	-0.343398	1.44978	0.829011	-0.032564	1.46064	3.93586	1.53792	1.24331	3.17303	1.73952	1.06781	1.29621	1.53526	1.561	0.120118	1.98153	2.18871	1.36407	0.793152	1.48503	1.81131	0.668483	1.26994	-1.54968	-0.279976	1.01986	1.60233	1.30821	0.107353
TCGA-LK-A4NY-01	1.66989	-0.0997746	0.378493	-1.06296	-0.947774	-3.31054	2.19363	2.34596	1.67905	1.75939	1.38704	2.41145	1.67716	0.174336	2.64799	1.92406	1.57543	1.59774	1.75677	1.74631	0.377859	2.13251	1.41604	-0.665722	2.20475	4.65401	2.23554	1.92708	1.68028	2.39015	1.48452	2.04367	2.26174	2.0648	0.745239	3.68312	1.68302	2.07389	1.35578	2.23739	2.39795	1.39241	1.97845	-1.10938	0.126138	1.70898	2.33818	2.04352	0.869827
TCGA-3H-AB3U-01	1.92476	0.297114	0.829243	-0.755616	-0.608781	-2.86279	2.63305	2.78428	2.05325	2.15881	1.68711	2.87093	2.13016	0.579871	3.03651	2.38329	1.96626	3.62751	1.90717	2.26454	0.727266	2.58627	3.33658	-0.382436	2.587	5.04808	2.68657	2.41417	3.72794	2.80867	1.96596	2.46976	2.6428	2.46953	1.15448	2.55422	2.05742	2.55628	1.80588	2.63799	2.90176	1.77558	2.41737	-0.787126	0.525163	2.10366	2.65893	2.48522	1.33626
TCGA-MQ-A4KX-01	2.08687	0.0896614	0.720777	-0.756456	-0.578449	-2.89078	2.34902	2.42839	1.88024	1.77181	1.4563	2.63739	3.47416	0.488292	2.83757	2.15508	1.66448	1.78775	3.59446	1.98827	0.607272	2.37804	1.76549	-0.501464	2.38243	4.83243	2.40963	2.17965	2.43968	2.60738	1.7544	2.27217	2.31054	2.54995	0.962985	2.11531	1.82407	2.22137	1.63586	2.38248	2.58342	1.5218	2.19388	0.661679	0.431672	1.91375	2.44768	2.22026	1.06765
TCGA-ZN-A9VP-01	1.81798	-0.167404	0.564401	-0.971839	-0.672143	-3.37766	2.05817	2.27585	1.5929	1.69093	1.42287	2.34551	1.69263	0.235896	2.4634	1.7834	1.5134	1.67516	1.86639	1.75758	0.340114	2.13329	1.51252	-0.617022	2.14415	4.61938	2.22143	1.92682	1.9611	2.42304	1.5249	1.97972	2.21877	2.24451	0.80363	2.43862	1.37783	2.04759	1.47666	2.16854	2.49482	1.35199	1.95345	-1.0926	0.177113	1.70337	2.28585	1.99172	0.790865
TCGA-3H-AB3M-01	1.76984	1.72715	0.674319	-0.91054	-0.763705	-3.01771	2.47812	2.62936	1.89832	2.00388	3.11715	2.71601	1.97523	0.424947	2.88158	2.22836	1.81133	1.88762	1.75225	2.10962	0.572342	2.43135	1.5967	-0.53736	2.43208	4.89316	2.53165	2.25924	1.98805	2.65374	1.81103	2.31483	2.48788	2.3146	0.999558	2.3993	1.9025	2.40136	1.65096	2.48307	2.74683	3.20562	2.26245	-0.94205	1.9552	1.94873	2.50401	2.3303	1.18133
TCGA-TS-A7PB-01	1.78511	-0.200277	1.99909	0.462846	-0.763718	-3.41054	2.0253	2.24298	1.50133	1.65806	1.15519	2.25394	3.77828	0.203023	2.59825	1.75053	1.42183	1.52488	1.77482	1.66601	0.307241	2.04172	2.86121	-0.735892	2.11128	4.5278	2.18856	1.83525	6.84508	2.39016	1.16284	1.94685	2.06849	2.15294	0.770757	3.63422	1.57138	2.01471	1.44379	2.07697	2.12851	1.31912	1.92058	0.451108	0.0812639	1.6705	3.72053	1.90015	0.69929
TCGA-UT-A88C-01	1.91572	-0.0696708	0.662134	-0.874105	-0.57441	-3.27993	3.42388	2.37359	1.69064	1.78867	1.5206	2.44325	1.79036	0.33363	2.78756	1.88114	1.61114	1.7729	1.96413	1.85532	1.70582	2.23103	1.61026	-0.519288	2.24189	4.71711	2.31917	2.02455	3.95427	2.52077	1.84906	2.07745	2.3165	2.34225	0.901364	4.03075	1.70199	2.14532	1.5744	2.26628	2.59256	1.13274	2.05119	-1.08543	0.184277	1.8011	2.38358	2.08945	0.888599
TCGA-SH-A9CU-01	2.55405	0.568662	0.983475	-0.552765	0.0639232	-2.6416	2.79424	3.01192	2.32897	2.427	2.15894	3.08158	2.4287	0.971962	3.42589	2.51947	2.24947	2.09424	2.60246	2.49365	1.07618	2.86936	2.24859	-0.197948	2.88022	5.35544	2.9575	2.66289	3.00765	3.1591	2.48739	2.71579	2.95484	2.98058	1.5397	3.40111	2.02333	2.78365	2.21273	2.90461	3.23089	2.08806	2.68952	-0.130106	1.1396	2.43943	3.02191	2.72779	1.52693
TCGA-TS-A7P7-01	2.36205	0.376666	0.991066	-0.545173	-0.186776	-2.83359	2.60224	2.81992	2.07827	2.235	1.73213	2.83088	2.0333	0.779966	3.17519	2.32747	1.99877	2.10183	2.35176	2.24295	0.884184	2.61866	1.85319	-0.158949	2.68822	5.10474	2.7655	2.41219	2.66714	2.96711	1.73978	2.52379	2.64544	2.72988	1.3477	4.21116	2.14832	2.59166	2.02073	2.65391	2.70546	1.89606	2.49753	-0.556912	0.658207	2.24744	2.71251	2.47709	2.8612
TCGA-SH-A7BD-01	1.95914	-0.0262513	0.388561	-1.14768	-0.53099	-3.23651	2.19933	2.417	1.73406	1.83209	1.56402	2.48667	1.83378	0.377049	2.83098	1.92456	1.65456	1.49932	2.00755	1.89874	0.481267	2.27445	1.65368	-0.792861	2.28531	4.76053	2.36258	2.06797	2.41273	2.56419	1.89248	2.12087	2.35992	2.38567	0.944783	2.8062	1.42841	2.18874	1.61782	2.30969	2.63598	1.49315	2.09461	-0.725019	0.544689	1.84452	2.427	2.13287	0.932019
TCGA-MQ-A6BL-01	2.09773	0.100518	0.731634	-0.745599	-0.567592	-2.87992	2.35988	2.43925	1.8911	1.78267	1.46716	2.64824	1.90006	0.499149	2.84842	2.16593	1.67534	1.7986	2.02036	1.99913	0.618129	2.38889	1.77635	-0.490607	2.39328	4.84329	2.42048	2.1905	2.45053	2.61824	1.76526	2.28302	2.3214	2.56081	0.973842	3.71113	1.83492	2.23222	1.64672	2.39333	2.59427	1.53266	2.20473	-0.912426	0.442529	1.9246	2.45854	2.23112	1.07851
TCGA-SC-A6LP-01	2.03966	0.218856	0.861617	-0.606524	-0.240174	-2.81272	2.61054	2.78267	2.25537	2.2336	2.01133	2.87708	2.21975	0.619134	3.24057	2.31655	2.05514	2.20051	2.25788	2.25277	0.828873	2.54644	1.97988	-0.250256	2.77847	5.24792	2.67931	2.41706	2.52864	3.0369	2.11793	2.46536	2.85229	2.75086	1.23212	2.61429	2.20148	2.57676	1.77041	2.76348	3.00809	1.92527	2.25176	0.986519	0.637831	2.30494	2.87896	2.48921	1.29667
TCGA-ZN-A9VV-01	2.24929	0.263902	0.995707	-0.540533	-0.240837	-2.94636	2.48948	2.70716	2.02421	2.12224	1.85418	2.77682	2.12394	0.667202	2.89471	2.21471	1.94471	2.10647	2.2977	2.18889	0.77142	2.5646	1.94383	-0.185716	2.57546	5.05068	2.65274	2.35813	2.3924	2.85434	1.95621	2.41103	2.65008	2.67582	1.23494	2.86993	3.3941	2.47889	1.90797	2.59985	2.92613	1.7833	2.38476	0.923673	0.608419	2.13467	2.71715	2.42303	1.22217
TCGA-UT-A88G-01	1.97933	-0.00605926	0.725746	-0.810494	-0.510798	-3.21632	1.90253	2.4372	1.75425	1.85228	1.58422	2.50686	1.85398	0.397241	2.85117	1.94475	1.67475	1.83651	2.02774	1.91893	0.184467	2.29464	1.67387	-0.455677	2.3055	4.78072	2.38278	2.08817	2.43292	2.58438	1.91267	2.14107	2.38012	2.40586	0.964976	2.5094	1.7656	2.20893	1.63801	2.32989	2.65617	1.19635	2.1148	0.563143	0.247889	1.86471	2.44719	2.15307	0.952211
TCGA-UT-A88D-01	2.37063	0.385244	1.11705	-0.419191	-0.119495	-2.82501	2.29383	2.8285	2.14555	2.24358	1.97552	2.89816	2.24528	0.788544	3.24247	2.33605	2.06605	2.22781	2.41904	2.31023	0.57577	2.68594	2.06517	-0.0643738	2.6968	5.17202	2.77408	2.47947	2.82423	2.97568	2.30397	2.53237	2.77142	2.79716	1.35628	2.9007	2.1569	2.60023	2.02931	2.72119	3.04747	1.58765	2.5061	-0.630517	2.22415	2.25602	2.83849	2.54437	1.34351
TCGA-SH-A9CT-01	2.357	0.371611	0.786424	-0.749816	-0.133128	-2.83865	2.59719	2.81487	2.13192	2.22995	1.96189	2.88453	2.23165	0.774911	3.22884	2.32242	2.05242	1.89718	2.40541	2.2966	0.87913	2.67231	2.05154	-0.394999	2.68317	5.15839	2.76045	2.46584	2.81059	2.96205	2.29034	2.51874	2.75779	2.78353	1.34265	3.20406	1.82628	2.5866	2.01568	2.70756	3.03384	1.89101	2.49247	-0.327157	0.942552	2.24238	2.82486	2.53074	1.32988
TCGA-UD-AAC7-01	1.68724	-0.215556	0.368619	-1.08712	-0.893576	-3.4235	2.03155	2.21192	1.42942	1.59621	1.27466	2.24667	1.59025	0.116858	2.54863	1.76187	1.40364	1.45194	1.69676	1.70161	0.269783	2.07952	1.38695	-0.709676	2.06024	4.53649	2.13336	1.85827	1.77568	2.34086	1.49882	1.94264	2.12375	2.15508	0.668585	3.51353	1.51472	1.99467	1.28428	2.12312	2.35578	1.22804	1.8062	-1.22608	-0.0127808	1.65041	2.17112	1.95873	0.675499
TCGA-3H-AB3K-01	2.01062	0.382973	0.915102	-0.669756	-0.522921	-2.77693	2.71891	2.87014	2.13911	2.24467	1.77297	2.95679	2.21602	0.66573	3.12237	2.46915	2.05212	2.12841	1.99303	2.3504	0.813126	2.67213	1.83748	-0.296577	2.67286	5.13394	2.77243	2.50003	2.22883	2.89452	3.63678	2.55562	2.72866	2.55539	2.8253	4.96201	2.14328	2.64214	1.89174	2.72385	2.98762	1.86144	2.50323	0.883697	0.611023	2.18951	2.74479	2.57108	1.42212
TCGA-MQ-A6BR-01	2.21867	1.80642	0.852571	-0.624662	-0.446655	-2.75898	2.48081	2.56019	2.01204	1.9036	1.58809	2.76918	2.02099	0.620086	2.96936	2.28687	1.79628	3.5045	2.14129	2.12006	0.739066	2.50983	1.89729	-0.36967	2.51422	4.96422	4.12638	2.31144	9.82886	2.73917	1.8862	2.40396	2.44234	2.68175	1.09478	4.56903	1.95586	2.35316	1.76765	2.51427	2.71521	1.6536	2.32567	0.793473	2.88539	2.04554	2.57948	2.35206	1.19945
TCGA-3H-AB3S-01	2.0337	0.406053	0.938182	-0.646677	-0.499842	-2.75385	2.74199	2.89322	2.16219	2.26774	1.79605	2.97987	2.2391	0.68881	3.14545	2.49222	2.0752	2.15148	2.01611	2.37348	0.836205	2.69521	1.86056	-0.273497	2.69594	5.15702	2.79551	2.52311	2.25191	2.9176	2.0749	2.5787	2.75174	2.57847	1.26342	2.66316	2.16636	2.66522	1.91482	2.74693	3.0107	1.88452	2.52631	-0.678187	0.634102	2.21259	2.76787	2.59416	1.4452
TCGA-TS-A8AI-01	1.80981	-0.175576	0.438824	-1.09742	-0.739017	-3.38583	2.05	2.26768	1.52603	1.68276	2.76485	2.27864	1.48106	0.227724	2.62295	1.77523	1.44653	1.54958	1.79952	1.69071	0.331942	2.06642	1.30095	-0.711191	2.13598	4.5525	2.21326	1.85995	2.11489	2.41486	1.18754	1.97155	2.09319	2.17764	0.795458	2.07396	1.59608	2.03941	1.46849	2.10167	2.15321	1.34382	1.94528	-1.10915	0.105965	1.6952	2.16027	1.92485	0.723991
TCGA-TS-A7OY-01	2.07198	0.0865869	0.700987	-0.835252	-0.476854	-3.12367	2.31217	2.52984	1.78819	1.94492	1.44205	2.5408	1.74322	0.489887	2.88511	2.0374	1.70869	1.81175	2.06168	1.95287	0.594105	2.32858	1.56311	-0.449028	2.39815	4.81466	2.47542	2.12211	2.37706	2.67703	1.4497	2.23371	2.35536	2.4398	1.05762	2.33612	1.85824	2.30158	1.73066	2.36383	2.41538	1.60599	2.20745	-0.84699	1.95309	1.95736	2.42243	2.18701	0.986154
TCGA-LK-A4NW-01	1.97384	0.20417	0.682438	-0.75902	-0.643829	-3.0066	2.49757	2.6499	1.983	2.06333	1.69099	2.7154	1.98111	0.478281	2.95194	2.228	1.87938	1.90169	2.06072	2.05026	0.681804	2.43645	1.71999	-0.361777	2.50869	4.95795	2.53949	2.23103	1.98423	2.69409	1.78846	2.34761	2.56568	2.36874	1.04918	3.98707	1.98696	2.37784	1.65973	2.54134	2.70189	1.69635	2.2824	-0.80543	2.01505	2.01292	4.22709	2.34746	1.17377
TCGA-3U-A98G-01	2.73186	0.676113	1.24775	-0.05796	0.101013	-2.53415	2.97205	3.18973	2.50678	2.50875	2.19266	3.25939	2.60651	1.05372	3.6037	2.69728	2.42728	2.58904	4.16434	2.6011	1.25399	2.99914	2.4264	0.152769	2.93964	5.48522	2.99122	2.67428	2.79096	3.28889	2.42506	2.8936	3.13265	3.02529	1.62145	4.48349	2.4701	2.96146	2.17609	3.08242	3.4087	2.16982	2.86733	-0.192439	1.1253	2.49886	3.19973	2.9056	1.70474
TCGA-ZN-A9VQ-01	1.96201	-0.023374	0.708431	-0.827808	-0.528113	-3.23363	2.2022	2.41988	1.73693	1.83496	1.5669	2.48954	1.83666	0.379926	2.60743	1.92743	1.65743	1.81919	2.01042	1.90161	0.484144	2.27732	1.65655	-0.472991	2.28819	4.76341	2.36546	2.07085	2.10513	2.56707	1.66893	2.12375	2.3628	2.38854	0.947661	2.58265	1.52186	2.19162	1.62069	2.31257	2.63885	1.49603	2.09749	-0.948565	1.90611	1.8474	2.42988	2.13575	0.934896
TCGA-3U-A98I-01	3.14865	1.0929	1.66454	0.358822	0.517795	-2.11736	3.38884	3.60651	2.92357	2.92553	2.60945	3.67617	3.02329	1.4705	4.02048	3.11407	2.84406	3.00582	2.99616	3.01788	1.67078	3.41592	2.84318	0.569552	3.35643	5.90201	3.40801	3.09106	3.20774	3.70567	2.84184	3.31038	3.54943	3.44207	2.03823	3.31531	2.88688	3.37825	2.59288	3.4992	3.82548	2.5866	3.28412	0.224343	1.54208	2.91564	3.61651	3.32238	2.12153
TCGA-UD-AABY-01	2.23023	0.327436	0.911611	-0.544132	-0.350583	-2.88051	2.57454	2.75491	1.97242	2.1392	1.81766	2.78967	2.13325	0.65985	3.09162	2.30486	1.94663	1.99494	2.23976	2.2446	0.812775	2.62251	1.92994	-0.166684	2.60323	5.07949	2.67635	2.40126	2.31867	2.88385	2.04181	2.48563	2.66674	2.69807	1.21158	2.47156	2.05771	2.53766	1.82727	2.66611	4.48373	1.77103	2.34919	-0.683083	0.530211	4.51533	2.71411	2.50172	1.21849
TCGA-MQ-A4LC-01	1.18937	-0.807839	-0.176724	-1.65396	-1.47595	-3.78828	1.45152	4.99033	0.982743	2.45927	3.36615	1.73989	2.57666	1.17575	5.10999	1.25758	3.93691	5.5341	3.43393	2.67573	-0.290229	1.48054	0.867993	0.185998	1.48493	6.25686	4.31948	1.28215	3.8641	1.70988	3.17883	1.37467	4.58297	1.65245	3.76592	5.30527	4.83345	2.90883	3.54571	3.80691	5.38636	4.08373	1.29638	-1.82078	4.81957	3.33817	3.13514	2.90773	2.49208
TCGA-3U-A98H-01	2.36501	0.309261	0.880902	-0.424812	-0.265839	-2.901	2.6052	2.82288	2.13993	2.1419	1.82581	2.89254	2.23966	0.686864	3.23685	2.33043	2.06043	2.22219	2.21253	2.23425	0.887141	2.63229	2.05955	-0.214083	2.57279	5.11837	2.62437	2.30743	2.4241	2.92203	2.05821	2.52675	2.7658	2.65844	1.2546	2.53168	2.10325	2.59461	1.80924	2.71557	3.04185	1.80296	2.50048	-0.559291	0.758446	2.132	2.83287	2.53875	1.33789
TCGA-TS-A7P3-01	2.24873	0.26334	0.877741	-0.658499	-0.300101	-2.94692	2.48892	2.7066	1.96495	2.12168	1.61881	2.71755	1.91997	0.666641	3.06187	2.21415	1.88545	1.9885	2.23843	2.12963	0.770859	2.50534	1.73987	2.04965	2.5749	6.57638	2.65218	2.29886	2.55381	2.85378	3.21142	2.41047	2.53211	2.61656	1.23438	2.51288	2.035	2.47833	1.90741	2.54058	2.59213	1.78274	2.3842	-0.670237	0.544882	2.13411	2.59919	2.36376	1.16291
TCGA-SC-A6LR-01	2.04525	0.224443	0.867204	-0.600936	-0.234586	-2.80713	2.61613	2.78825	2.26096	2.23919	2.01691	2.88267	2.22533	0.624722	3.24616	2.32214	2.06073	2.2061	2.26347	2.25835	0.834461	2.55203	1.98546	-0.244668	2.78406	5.2535	2.6849	2.42265	2.53422	3.04249	2.12352	2.47095	2.85788	4.34141	1.23771	2.61988	2.20707	2.58235	1.776	2.76907	3.01368	1.93085	2.25735	-0.592856	2.96535	2.31053	2.88454	2.4948	1.30226
TCGA-MQ-A4LV-01	2.1076	0.110393	0.741508	-0.735724	-0.557718	-2.87005	2.36975	2.44913	1.90098	1.79254	1.47703	2.65812	1.90993	0.509023	2.8583	2.17581	1.68521	1.80848	2.03023	2.009	0.628003	2.39877	1.78622	-0.480732	2.40316	4.85316	2.43036	2.20038	2.46041	2.62811	1.77513	2.2929	2.33128	2.57068	0.983716	2.13604	1.8448	2.2421	1.65659	2.40321	2.60415	1.54253	2.21461	-0.902552	0.452403	1.93448	2.46841	2.24099	1.08838
TCGA-LK-A4NZ-01	1.77663	0.00696413	0.485231	-0.956226	-0.841035	-3.20381	2.30037	2.4527	1.78579	1.86612	1.49378	2.51819	1.7839	0.281075	2.75473	2.0308	3.26713	1.70448	1.86351	1.85305	0.484598	2.23925	1.52278	-0.558983	2.31148	4.76075	2.34228	2.03382	1.78702	2.49689	1.59125	2.15041	2.36848	2.17154	0.851978	2.2049	1.78976	2.18063	1.46252	2.34413	4.08965	1.49915	2.08519	-1.00264	0.232877	1.81572	2.44492	2.15026	0.976566
TCGA-TS-A7OZ-01	1.97033	-0.015057	0.599344	-0.936896	-0.578498	-3.22532	2.21052	2.4282	1.68655	1.84328	1.34041	2.43916	1.64158	0.388243	2.78347	1.93575	1.60705	1.7101	1.96004	1.85123	0.492461	2.22694	1.46147	-0.550672	2.2965	4.71302	2.37378	2.02047	2.27541	2.57538	2.93302	2.13207	2.25371	2.33816	0.955978	2.23448	1.7566	2.19993	1.62901	2.26219	2.31373	1.50434	2.1058	-0.948634	0.266484	1.85572	2.32079	3.67033	0.884511
TCGA-TS-A7P0-01	2.11135	0.125965	0.740366	-0.795874	-0.437476	-3.08429	2.35154	2.56922	1.82757	1.9843	3.06639	4.16514	1.7826	0.529265	2.92449	2.07677	3.33303	1.85113	2.10106	1.99225	0.633484	2.36796	1.60249	-0.40965	2.43752	4.85404	2.5148	2.16149	2.41643	2.71641	1.48908	2.27309	2.39474	2.47918	1.097	3.96046	1.89762	2.34096	1.77003	2.40321	2.45476	1.64536	2.24682	-0.807612	0.407506	1.99674	2.46181	2.22639	1.02553
TCGA-TS-A8AS-01	2.18998	0.204591	0.818992	-0.717248	-0.35885	-3.00567	2.43017	2.64785	1.9062	2.06293	3.14502	2.65881	1.86122	0.607892	3.00312	2.1554	1.8267	1.92975	3.76465	2.07088	0.71211	4.03155	1.68112	-0.331023	2.51615	4.93267	2.59343	2.24011	2.49506	2.79503	1.56771	2.35172	2.47336	2.55781	1.17563	2.45413	1.97625	2.41958	1.84866	2.48184	4.11834	1.72399	2.32545	-0.728986	0.486133	2.07536	2.54044	2.30501	1.10416
TCGA-UD-AAC4-01	2.06519	0.162394	0.746569	-0.709174	-0.515625	-3.04555	2.4095	2.58987	1.80737	1.97416	1.65261	2.62462	1.9682	0.494808	2.92658	2.13982	1.78159	1.82989	2.07471	2.07956	0.647733	2.45747	1.7649	-0.331726	2.43819	4.91444	2.51131	2.23622	2.15363	2.71881	1.87677	2.32059	2.5017	2.53303	1.04654	3.89148	1.89267	2.37262	1.66223	2.50107	2.73373	1.60599	2.18415	0.736838	1.95013	2.02836	2.54907	2.33668	1.05345
TCGA-3U-A98E-01	2.01796	-0.0377899	0.533852	-0.771863	-0.61289	-3.24805	2.25815	2.47583	1.79288	1.79485	1.47876	2.54549	1.89261	0.339814	2.8898	1.98338	1.71338	1.87514	1.86548	1.8872	0.54009	2.28524	1.7125	-0.561133	2.22574	4.77132	2.27732	1.96038	2.07705	2.57498	1.71116	2.1797	2.41875	2.31139	0.907548	2.18463	1.7562	2.24756	1.46219	2.36852	2.6948	1.45591	2.15343	-0.906342	0.411395	1.78495	2.48582	2.1917	0.990841
TCGA-NQ-A57I-01	2.4385	0.445862	1.03019	-0.449043	-0.272985	-2.66114	2.75905	2.94936	2.31207	2.38686	2.00281	3.05401	2.35648	0.840665	3.3501	2.51086	2.17645	2.25986	2.37491	2.44836	1.00664	2.71439	2.09592	-0.0664945	2.80372	5.30444	2.86957	2.58805	2.59655	3.11425	2.2441	2.65042	2.90003	2.78624	1.35234	2.74366	2.3264	2.74482	2.02893	2.84626	3.12229	1.99476	2.56733	-0.480854	0.720473	2.35583	2.97911	2.6733	1.42232
TCGA-MQ-A6BN-01	1.77116	-0.226047	1.99003	-1.07216	-0.894157	-3.20649	2.03331	2.11269	1.56454	1.4561	2.72555	2.32168	1.57349	0.172584	4.10682	1.83937	1.34877	1.47204	1.69379	1.67256	0.291564	2.06233	1.44979	1.50476	2.06672	4.51672	2.09392	1.86394	2.12397	2.29167	3.02366	1.95646	1.99484	2.23424	0.647277	3.38456	1.50836	1.90566	2.90512	2.06677	2.26771	2.79106	1.87817	-1.23899	1.70093	1.59804	2.13198	1.90456	0.751945
TCGA-MQ-A4LP-01	2.15264	0.155432	0.786547	-0.690686	-0.512679	-2.82501	2.41479	2.49416	1.94601	1.83758	3.10703	2.70316	1.95497	0.554062	2.90334	2.22085	1.73025	1.85352	2.07527	2.05404	0.673042	2.44381	1.83126	-0.435694	2.4482	4.8982	2.4754	2.24542	2.50545	2.67315	1.82017	2.33794	2.37631	2.61572	1.02875	3.76604	1.88984	2.28714	1.70163	2.44825	2.64919	1.58757	2.25965	-0.857513	0.497442	1.97952	2.51345	2.28603	1.13342
TCGA-TS-A7P8-01	1.91263	-0.0727586	0.541642	-0.994598	-0.6362	-3.28302	2.15282	2.3705	1.62885	1.78558	1.28271	2.38146	1.58387	0.330542	2.72577	1.87805	1.54935	1.6524	1.90234	1.79353	0.43476	2.16924	1.40377	-0.608373	2.2388	4.65532	2.31608	1.96276	2.21771	2.51768	2.87532	2.07437	2.19601	2.28046	0.898276	4.49871	1.6989	2.14223	1.57131	2.20448	2.25603	1.44664	2.0481	-1.00634	0.208783	1.79801	2.26309	2.02766	0.826809
TCGA-TS-A8AV-01	1.39521	-0.590181	0.0242193	-1.51202	-1.15362	-3.80044	1.6354	1.85307	1.11143	1.26816	0.765285	1.86403	1.06645	-0.186881	3.79331	1.36063	1.03192	1.13498	1.38491	1.2761	-0.0826628	1.65181	0.886345	-1.1258	1.72138	4.1379	1.79865	1.44534	3.28525	2.00026	0.772933	1.55694	1.67859	1.76303	0.380854	1.65935	1.18148	1.62481	1.05389	1.68706	3.32357	0.929218	1.53068	-1.52376	-0.30864	1.28059	1.74566	1.51024	0.309386
TCGA-UD-AAC6-01	1.99272	0.0899222	0.674097	-0.781646	-0.588097	-3.11802	2.33703	2.51739	1.7349	1.90169	1.58014	2.55215	1.89573	0.422336	2.8541	2.06735	1.70912	1.75742	2.00224	2.00709	0.575261	2.38499	1.69243	-0.404198	2.36571	4.84197	2.43884	2.16375	2.08115	2.64633	1.80429	2.24812	2.42923	2.46056	0.974063	2.23404	1.8202	2.30015	1.58976	2.4286	2.66126	1.53352	2.11168	-0.920597	0.292697	1.95589	2.47659	2.26421	0.980977
TCGA-MQ-A6BQ-01	2.2793	0.282093	0.913208	-0.564025	-0.386018	-2.69835	2.54145	2.62083	2.07268	1.96424	1.64873	2.82982	2.08163	0.680723	3.03	2.34751	1.85691	1.98018	2.20193	2.1807	0.799703	2.57047	1.95792	-0.309033	2.57486	5.02486	2.60206	2.37208	4.21707	2.79981	1.94683	2.4646	4.08794	2.74238	1.15542	3.8927	2.0165	2.4138	1.82829	2.57491	2.77585	1.71423	2.38631	-0.730852	0.624103	2.10618	2.64011	2.41269	1.26008
TCGA-LK-A4O5-01	1.75316	-0.0165053	0.461762	-0.979696	-0.864504	-3.22727	2.2769	2.42923	1.76232	1.84265	1.47031	2.49472	1.76043	0.257605	2.73126	2.00733	1.6587	1.68101	1.84004	1.82958	0.461129	2.21578	1.49931	-0.582453	2.28801	4.73728	2.31881	2.01035	1.76355	2.47342	1.56779	2.12694	2.34501	2.14807	0.828509	2.18143	1.76629	2.15716	1.43905	2.32066	2.48122	1.47568	2.06172	-1.02611	0.209408	1.79225	2.42145	2.12679	0.953097
TCGA-UT-A97Y-01	2.02842	0.04303	0.774835	-0.761404	-0.461709	-3.16723	1.95162	2.48629	1.80334	1.90137	1.63331	2.55595	1.90306	0.44633	2.90026	1.99384	1.72384	1.8856	2.07683	1.96802	0.233556	2.34373	1.72296	-0.406587	2.35459	4.82981	2.43187	2.13726	2.48201	2.63347	1.96176	2.19015	2.42921	2.45495	1.01406	2.55848	1.81469	2.25802	1.6871	2.37898	2.70526	1.24544	2.16389	-0.97273	0.296978	1.9138	2.49628	2.20216	1.0013
TCGA-UD-AAC1-01	1.98543	0.082629	0.666804	-0.788939	-0.595391	-3.12532	2.32973	2.5101	1.72761	1.89439	1.57285	4.12982	3.4734	0.415043	2.84681	2.06005	1.70183	1.75013	1.99495	1.99979	0.567968	2.3777	1.68514	-0.411492	2.35842	4.83468	2.43155	2.15645	2.07386	2.63904	3.38196	2.24082	2.42194	2.45326	0.96677	3.81171	1.81291	2.29285	1.58246	2.42131	2.65396	1.52623	2.10439	0.657072	0.285404	1.9486	2.4693	2.25691	0.973684
TCGA-UD-AABZ-01	1.91599	0.0131891	0.597364	-0.858379	-0.66483	-3.19476	2.26029	2.44066	1.65817	1.82495	1.50341	2.47542	1.819	0.345603	2.77737	1.99061	1.63239	1.68069	1.92551	1.93035	0.498528	2.30826	1.6157	-0.480931	2.28898	4.76524	2.36211	2.08701	2.00442	2.5696	1.72756	2.17138	2.3525	2.38382	0.89733	2.15731	1.74347	2.22341	1.51302	2.35187	2.58452	1.45679	2.03495	-0.99733	0.215964	1.87916	2.39986	2.18747	0.904244
TCGA-SC-A6LN-01	2.05802	0.237218	0.879979	-0.588161	-0.221811	-2.79435	2.6289	2.80103	2.27373	2.25196	2.02969	2.89545	2.23811	0.637497	3.25894	2.33492	2.0735	2.21888	2.27625	2.27113	0.847236	2.5648	1.99824	-0.231893	2.79683	5.26628	2.69767	2.43542	2.547	3.05526	2.13629	2.48372	2.87065	2.76922	1.25048	2.63266	2.21985	2.59512	1.78877	2.78184	3.02645	1.94363	2.27012	-0.580081	0.656194	2.3233	2.89732	2.50757	1.31504
TCGA-ZN-A9VW-01	2.05711	0.0717213	0.803527	-0.732713	-0.433017	-3.13854	2.2973	2.51498	1.83203	1.93006	1.662	2.58464	1.93176	0.475022	2.70253	2.02253	1.75253	1.91429	2.10552	1.99671	0.57924	2.37242	1.75165	-0.377896	2.38328	4.8585	2.46056	2.16595	3.78519	2.66216	1.76403	2.21885	2.4579	2.48364	1.04276	2.67775	1.61695	2.28671	1.71579	2.40767	2.73395	1.59112	2.19258	-0.85347	0.416239	1.94249	2.52497	2.23085	1.02999
TCGA-TS-A7P1-01	2.4529	0.467514	1.08191	-0.454326	-0.0959276	-2.74274	2.69309	2.91077	2.16912	2.32585	1.82298	2.92173	2.12415	0.870814	3.26604	2.41832	2.08962	2.19267	2.44261	2.3338	0.975032	2.70951	5.85093	-0.0681012	2.77907	5.19559	2.85635	2.50304	2.75798	3.05795	5.00055	2.61464	2.73628	2.82073	1.43855	2.71705	2.23917	2.6825	2.11158	2.74476	2.7963	1.98691	2.58837	-0.466064	0.749055	2.33829	2.80336	2.56794	1.36708
TCGA-ZN-A9VU-01	2.20974	0.224352	0.956157	-0.580083	-0.280387	-2.98591	2.44993	2.66761	1.98466	2.08269	1.81463	2.73727	2.08439	0.627652	2.85516	2.17516	1.90516	2.06692	2.25815	2.14934	0.73187	2.52505	1.90428	-0.225266	2.53591	5.01113	2.61319	2.31858	2.35285	2.81479	1.91666	2.37148	2.61053	2.63627	1.19539	2.83038	1.76959	2.43934	1.86842	2.5603	2.88658	1.74375	2.34521	-0.700839	0.568869	2.09512	2.6776	2.38348	1.18262
TCGA-LK-A4O2-01	1.78212	0.01245	0.490717	-0.95074	-0.835549	-3.19832	2.30585	2.45818	1.79128	1.87161	1.49927	2.52368	1.78939	0.286561	2.76022	2.03628	1.68766	1.70997	1.869	1.85854	0.490084	2.24473	1.52827	-0.553497	2.31697	4.76623	2.34777	2.03931	1.79251	2.50237	1.59674	2.15589	2.37396	2.17702	0.857464	2.21038	1.79524	2.18612	1.46801	2.34962	2.51017	1.50463	2.09068	-0.997151	0.238363	1.8212	2.4504	2.15574	0.982052
TCGA-LK-A4O6-01	1.94226	0.172596	0.650864	-0.790594	-0.675403	-3.03817	2.466	2.61833	1.95142	2.03176	1.65941	2.68382	1.94953	0.446707	2.92036	2.19643	1.8478	1.87011	2.02914	2.01868	0.65023	2.40488	1.68841	-0.393351	2.47712	4.92638	2.50791	2.19945	1.95266	2.66252	1.75689	2.31604	2.53411	2.33717	1.01761	3.95549	1.95539	2.34627	1.62815	2.50977	2.67032	1.66478	2.25082	-0.837004	0.39851	1.98135	2.61055	2.31589	1.1422
TCGA-LK-A4O0-01	1.80264	0.0329736	2.0962	-0.930217	-0.815026	-3.1778	2.32638	2.47871	1.8118	1.89213	1.51979	2.5442	1.80991	0.307084	2.78074	2.05681	1.70818	1.73049	1.88952	1.87906	0.510607	2.26526	1.54879	-0.532974	2.33749	4.78676	2.36829	2.05983	1.81303	2.52289	1.61726	2.17642	2.39449	2.19754	0.877988	2.23091	1.81577	2.20664	1.48853	2.37014	2.53069	1.52516	2.1112	-0.976627	0.258887	1.84173	2.47093	2.17627	1.00258
TCGA-SC-AA5Z-01	2.18469	0.363887	1.00665	-0.461492	-0.095142	-2.66768	2.75557	2.9277	2.4004	2.37863	2.15636	3.02212	2.36478	0.764166	3.38561	2.46159	2.20017	2.34555	2.40292	2.3978	0.973905	2.69147	2.12491	-0.105224	2.9235	5.39295	2.82434	2.56209	2.67367	3.18193	2.26296	2.61039	2.99732	2.89589	1.37715	4.34429	2.34652	2.72179	1.91544	2.90851	3.15312	2.0703	2.39679	1.13155	2.36783	2.44997	3.02399	2.63424	1.44171
TCGA-MQ-A4LM-01	2.21522	0.218011	0.849127	-0.628106	-0.4501	-2.76243	2.47737	2.55674	2.00859	1.90016	1.58465	2.76574	2.01755	0.616641	4.55088	2.28343	1.79283	1.9161	2.13785	2.11662	0.735622	2.50639	1.89384	-0.373114	2.51078	4.96078	2.53798	2.308	2.56803	2.73573	1.88275	2.40052	2.43889	2.6783	1.09133	2.24366	1.95241	2.34972	1.76421	2.51083	2.71177	1.65015	2.32223	-0.794934	0.560021	2.0421	4.161	2.34861	1.196
TCGA-LK-A4O4-01	1.98016	1.79546	3.01069	-0.752695	-0.637504	-3.00027	2.5039	2.65623	1.98932	2.06965	1.69731	2.72172	1.98743	0.484606	2.95826	2.23433	1.8857	1.90801	2.06704	2.05658	0.688129	2.44278	1.72631	-0.355452	2.51502	4.96428	2.54581	2.23735	1.99055	2.70042	1.79479	2.35394	2.57201	2.37507	1.05551	2.40843	1.99329	2.38416	1.66605	2.54766	2.70822	3.28764	2.28872	-0.799106	0.436408	2.01925	2.64845	2.35379	1.1801
TCGA-TS-A7OU-01	1.73122	-0.254172	0.360228	-1.17601	-0.817614	-3.46443	1.97141	2.18908	1.44743	1.60416	1.10129	2.20004	2.98742	0.149128	2.54435	1.69664	1.36793	1.47099	1.72092	1.61211	0.253346	1.98782	1.22235	-0.789787	2.05739	4.4739	2.13466	3.36631	2.0363	2.33627	2.6939	1.89295	2.0146	2.09904	0.716862	1.99536	1.51748	1.96082	1.3899	3.60803	6.32255	1.26523	1.86669	-1.18775	0.0273687	1.6166	2.08167	1.84625	0.645395
TCGA-XT-AASU-01	1.70495	-0.178629	0.167913	-1.07277	-0.956036	-3.44911	2.09149	2.21976	1.60506	1.61935	1.30222	2.29331	1.55903	0.132912	4.10272	1.79615	1.46536	3.07358	1.62348	1.67791	0.217116	2.10168	1.334	-0.717068	1.98212	6.12835	3.66518	1.84361	5.09762	2.32888	1.28546	1.8057	2.17534	1.9899	2.21761	2.00722	1.5836	1.99347	1.30597	3.72991	2.2378	2.88012	1.87517	-1.17849	2.25093	1.60367	2.17894	1.96041	0.778137
TCGA-YS-A95B-01	2.29596	0.321162	0.879619	-0.59556	-0.593221	-2.89746	2.52834	2.43103	0.515261	1.44551	0.110302	2.58257	1.06159	0.614865	1.39318	2.22675	1.64946	0.566595	2.06779	2.19846	0.863791	2.55907	1.1743	-0.901299	1.24084	3.65853	2.50343	2.29862	0.486299	2.3778	0.142332	2.34463	0.838205	1.57271	1.07572	2.10872	0.793783	2.36742	1.81701	1.64048	1.82508	0.834451	2.3548	-2.1303	-0.138094	0.824247	0.887207	2.41865	0.89205
TCGA-UT-A88E-01	1.98795	0.00256394	0.734369	-0.80187	-0.502175	-3.20769	1.91115	2.44582	1.76287	1.8609	1.59284	2.51548	1.8626	0.405864	2.85979	1.95337	1.68337	1.84513	2.03636	1.92755	0.19309	2.30326	1.68249	-0.447053	2.31412	4.78934	2.3914	2.09679	2.44155	2.59301	1.92129	2.14969	2.38874	2.41448	0.973599	2.51802	1.77422	2.21755	1.64663	2.33851	2.66479	2.78993	2.12342	-1.0132	0.256512	1.87334	2.45581	2.16169	0.960834
TCGA-MQ-A4LI-01	2.11577	0.118558	0.749674	-0.727559	-0.549553	-2.86188	2.37792	2.45729	1.90914	1.8007	1.48519	2.66628	1.9181	0.517188	2.86646	2.18397	1.69338	1.81664	2.03839	2.01717	0.636169	2.40693	1.79439	-0.472567	2.41132	4.86132	2.43852	2.20854	2.46857	2.63628	1.7833	2.30106	2.33944	2.57885	0.991881	3.72917	1.85296	2.25026	1.66476	2.41137	2.61231	1.5507	2.22277	1.42754	0.460568	1.94264	2.47658	2.24916	1.09655
TCGA-SC-A6LQ-01	2.27345	0.452646	1.09541	-0.372734	-0.00638369	-2.57893	2.84433	3.01646	2.48916	2.46739	2.24512	3.11087	2.45354	0.852924	3.47436	2.55034	2.28893	2.4343	2.49167	2.48656	1.06266	2.78023	2.21366	-0.0164657	3.01226	5.48171	2.9131	2.65085	2.76243	3.27069	3.93668	2.69915	3.08608	2.98465	1.46591	2.84808	2.43527	2.81055	2.0042	2.99727	3.24188	2.15905	2.48555	-0.364654	2.45658	2.53873	3.11275	2.723	1.53046
TCGA-3H-AB3L-01	1.62649	-0.00115982	0.530969	-1.05389	-0.907054	-3.16106	2.33477	2.48601	1.75497	1.86053	1.38884	2.57266	1.83188	0.281597	2.73824	2.08501	1.66798	1.74427	1.6089	1.96627	0.428992	2.288	1.45335	-0.68071	2.28873	4.74981	2.3883	2.1159	1.8447	2.51039	1.66768	2.17148	2.34453	2.17126	0.856208	2.25595	1.75915	2.25801	1.50761	2.33972	2.60348	1.4773	2.1191	0.499563	0.226889	1.80538	2.36066	2.18695	1.03798
TCGA-ZN-A9VO-01	1.93963	-0.0457589	0.686046	-0.850193	-0.550498	-3.25602	2.17982	2.3975	1.71455	1.81258	1.54452	2.46716	1.81428	0.357541	2.58504	1.90505	1.63505	1.79681	1.98804	1.87923	0.461759	2.25494	1.63417	-0.495376	2.2658	4.74102	2.34308	2.04847	2.08274	2.54468	1.64655	2.10137	2.34042	2.36616	0.925276	2.56026	1.49947	2.16923	1.59831	2.29019	2.61647	1.47364	2.0751	-0.97095	0.298758	1.82501	2.40749	2.11337	0.912511
TCGA-TS-A7P6-01	2.10442	0.119034	2.3184	-0.802805	-0.444407	-3.09122	2.34461	2.56229	1.82064	1.97737	1.4745	2.57325	1.77567	0.522334	2.91756	2.06984	1.74114	1.8442	2.09413	1.98532	0.626553	2.36103	1.59556	-0.416581	2.43059	4.84711	2.50787	2.15456	2.4095	2.70948	1.48215	2.26616	2.38781	2.47225	1.09007	2.36857	1.89069	2.33402	1.7631	2.39628	2.44782	1.63843	2.23989	-0.814543	0.400575	1.98981	2.45488	2.21946	1.0186
TCGA-TS-A8AF-01	1.85489	-0.130502	0.483898	-1.05234	-0.693943	-3.34076	2.09508	2.31275	1.5711	1.72783	1.22496	2.32371	1.52613	0.272798	2.66802	1.82031	1.4916	1.59466	1.84459	1.73578	0.377016	2.11149	1.34602	-0.666117	2.18106	4.59757	2.25833	1.90502	2.15997	2.45994	1.23261	2.01662	2.13827	2.22271	0.840533	3.704	1.64115	2.08449	1.51357	2.14674	2.19829	1.3889	1.99036	0.520883	0.151039	1.74027	2.20534	1.96992	0.769065
TCGA-LK-A4O7-01	1.6887	-0.0809642	0.397303	-1.04415	-0.928963	-3.29173	2.21244	2.36477	1.69786	1.7782	1.40585	2.43026	1.69597	0.193147	2.6668	1.94287	1.59424	1.61655	1.77558	1.76512	0.39667	2.15132	1.43485	-0.646912	2.22356	4.67282	2.25435	1.94589	1.69909	2.40896	3.08829	2.06248	2.28055	2.08361	0.76405	4.4389	1.70183	2.0927	1.37459	2.25621	2.41676	1.41122	1.99726	-1.09056	0.144949	1.72779	2.35699	2.06233	0.888638
[truncated: 63 more columns]

## Sheet: Regression Model 1
SUMMARY OUTPUT
Regression Statistics
Multiple R	0.467947
R Square	0.218974
Adjusted R Square	0.17016
Standard Error	17.058
Observations	86
ANOVA
	df	SS	MS	F	Significance F
Regression	5	6526.36	1305.27	4.48588	0.00118031
Residual	80	23277.9	290.974
Total	85	29804.3
	Coefficients	Standard Error	t Stat	P-value	Lower 95%	Upper 95%	Lower 95.0%	Upper 95.0%
Intercept	29.2991	44.8465	0.65332	0.515423	-59.9483	118.547	-59.9483	118.547
Positive Microbiome Value	0.191387	0.0630847	3.03381	0.00325601	0.0658444	0.316929	0.0658444	0.316929
Negative Microbiome Value	-0.817815	0.905001	-0.903662	0.368888	-2.61882	0.983194	-2.61882	0.983194
Age	-0.13952	0.209143	-0.667106	0.506624	-0.555727	0.276687	-0.555727	0.276687
Stage	-0.833606	2.16518	-0.385005	0.701256	-5.14246	3.47525	-5.14246	3.47525
Histology	-8.81233	4.7471	-1.85636	0.0670839	-18.2594	0.634703	-18.2594	0.634703

## Sheet: Regression Model 2
SUMMARY OUTPUT
Regression Statistics
Multiple R	0.459349
R Square	0.211002
Adjusted R Square	0.172039
Standard Error	17.0386
Observations	86
ANOVA
	df	SS	MS	F	Significance F
Regression	4	6288.75	1572.19	5.41546	0.000647709
Residual	81	23515.5	290.315
Total	85	29804.3
	Coefficients	Standard Error	t Stat	P-value	Lower 95%	Upper 95%	Lower 95.0%	Upper 95.0%
Intercept	-7.49462	18.7776	-0.399126	0.690851	-44.8561	29.8669	-44.8561	29.8669
Age	-0.119139	0.207687	-0.573645	0.567798	-0.532372	0.294094	-0.532372	0.294094
Stage	-0.647576	2.15293	-0.300788	0.764347	-4.93124	3.63609	-4.93124	3.63609
Histology	-10.5281	4.34595	-2.4225	0.0176458	-19.1751	-1.88097	-19.1751	-1.88097
Positive Microbiome Value	0.214795	0.0574559	3.73843	0.000343888	0.100476	0.329114	0.100476	0.329114

## Sheet: Regression Model 3
SUMMARY OUTPUT
Regression Statistics
Multiple R	0.455586
R Square	0.207559
Adjusted R Square	0.188464
Standard Error	16.8688
Observations	86
ANOVA
	df	SS	MS	F	Significance F
Regression	2	6186.14	3093.07	10.8698	6.41405e-05
Residual	83	23618.1	284.556
Total	85	29804.3
	Coefficients	Standard Error	t Stat	P-value	Lower 95%	Upper 95%	Lower 95.0%	Upper 95.0%
Intercept	-16.3442	11.1716	-1.46302	0.147239	-38.564	5.87557	-38.564	5.87557
Histology	-11.3284	4.05553	-2.79331	0.0064759	-19.3946	-3.26207	-19.3946	-3.26207
Positive Microbiome Value	0.21358	0.0568458	3.75718	0.000318305	0.100516	0.326644	0.100516	0.326644
