# Supplementary material for: Intratumor microbiota as a novel potential prognostic indicator in mesothelioma
Source: Front Immunol. 2023 Mar 14;14:1129513. doi: 10.3389/fimmu.2023.1129513 (PMC10043377; doi:10.3389/fimmu.2023.1129513)
Supplement: Supplementary File 3 — Excel file of microbiome abundance analysis based on patient subdivision by malignancy [file DataSheet_3.xlsx]

## Sheet: DEGs (High vs Low Survivors)
Gene	Higher expression in	Involved in Immune Infiltration?	Involved in Inflammation?		Process: Each process (immune infiltration and inflammation) was searched on GeneCards (https://www.genecards.org/). All genes related to the process were downloaded and the top 5% tagged (see subsequent sheets). The list of DEGs obtained between Low and High Survivors was then cross-referenced with the top 5% from each process
BRCA1	(B) Low Survivors	Yes	No
GAPDH	(B) Low Survivors	No	Yes
IL11	(B) Low Survivors	No	Yes
ABLIM1	(A) High Survivors	No	No
ACACB	(A) High Survivors	No	No
ACOT7	(B) Low Survivors	No	No
ACTN4	(B) Low Survivors	No	No
ADAMTSL5	(B) Low Survivors	No	No
ADH1B	(A) High Survivors	No	No
ADHFE1	(A) High Survivors	No	No
AGAP2-AS1	(B) Low Survivors	No	No
AHI1-DT	(A) High Survivors	No	No
ANKHD1-EIF4EBP3	(A) High Survivors	No	No
ANKRD34B	(B) Low Survivors	No	No
ANKRD52	(B) Low Survivors	No	No
ANLN	(B) Low Survivors	No	No
ANP32E	(B) Low Survivors	No	No
ANXA2	(B) Low Survivors	No	No
AP5M1	(A) High Survivors	No	No
ARHGAP11A	(B) Low Survivors	No	No
ARHGAP44	(A) High Survivors	No	No
ARHGEF26	(B) Low Survivors	No	No
ARMCX2	(A) High Survivors	No	No
ASF1B	(B) Low Survivors	No	No
ASPRV1	(A) High Survivors	No	No
ATL1	(A) High Survivors	No	No
ATP7A	(A) High Survivors	No	No
AUNIP	(B) Low Survivors	No	No
AURKA	(B) Low Survivors	No	No
AURKAP1	(B) Low Survivors	No	No
AURKB	(B) Low Survivors	No	No
AURKC	(B) Low Survivors	No	No
AXL	(B) Low Survivors	No	No
B4GALNT1	(B) Low Survivors	No	No
BAIAP2L2	(B) Low Survivors	No	No
BCL2L12	(B) Low Survivors	No	No
BDH2	(A) High Survivors	No	No
BIRC5	(B) Low Survivors	No	No
BLM	(B) Low Survivors	No	No
BORCS7	(A) High Survivors	No	No
BUB1	(B) Low Survivors	No	No
BUB1B	(B) Low Survivors	No	No
C4ORF46	(B) Low Survivors	No	No
C5ORF34	(B) Low Survivors	No	No
C8ORF58	(B) Low Survivors	No	No
CACHD1	(A) High Survivors	No	No
CAMK2N2	(B) Low Survivors	No	No
CCNA2	(B) Low Survivors	No	No
CCNB1	(B) Low Survivors	No	No
CCNB2	(B) Low Survivors	No	No
CCNE2	(B) Low Survivors	No	No
CCNF	(B) Low Survivors	No	No
CDC20	(B) Low Survivors	No	No
CDC25A	(B) Low Survivors	No	No
CDC25C	(B) Low Survivors	No	No
CDC45	(B) Low Survivors	No	No
CDC6	(B) Low Survivors	No	No
CDCA2	(B) Low Survivors	No	No
CDCA3	(B) Low Survivors	No	No
CDCA5	(B) Low Survivors	No	No
CDCA8	(B) Low Survivors	No	No
CDH2	(B) Low Survivors	No	No
CDK1	(B) Low Survivors	No	No
CDKN3	(B) Low Survivors	No	No
CDT1	(B) Low Survivors	No	No
CENPA	(B) Low Survivors	No	No
CENPF	(B) Low Survivors	No	No
CENPI	(B) Low Survivors	No	No
CENPK	(B) Low Survivors	No	No
CENPM	(B) Low Survivors	No	No
CENPN	(B) Low Survivors	No	No
CEP55	(B) Low Survivors	No	No
CEP78	(B) Low Survivors	No	No
CHAF1A	(B) Low Survivors	No	No
CHAF1B	(B) Low Survivors	No	No
CHEK1	(B) Low Survivors	No	No
CIP2A	(B) Low Survivors	No	No
CIPC	(A) High Survivors	No	No
CIT	(B) Low Survivors	No	No
CKAP2L	(B) Low Survivors	No	No
CKS2	(B) Low Survivors	No	No
CNIH2	(B) Low Survivors	No	No
CNN2	(B) Low Survivors	No	No
COL28A1	(A) High Survivors	No	No
COLGALT1	(B) Low Survivors	No	No
CPNE7	(B) Low Survivors	No	No
CSE1L	(B) Low Survivors	No	No
CSNK1G2	(B) Low Survivors	No	No
CTTNBP2	(A) High Survivors	No	No
CYSLTR2	(A) High Survivors	No	No
DCAF11	(A) High Survivors	No	No
DDIAS	(B) Low Survivors	No	No
DENND4C	(A) High Survivors	No	No
DEPDC1	(B) Low Survivors	No	No
DEPDC1B	(B) Low Survivors	No	No
DGKZ	(B) Low Survivors	No	No
DHX34	(B) Low Survivors	No	No
DKK1	(B) Low Survivors	No	No
DLG2	(A) High Survivors	No	No
DLGAP5	(B) Low Survivors	No	No
DNAJC9	(B) Low Survivors	No	No
DONSON	(B) Low Survivors	No	No
DPP9	(B) Low Survivors	No	No
DTL	(B) Low Survivors	No	No
E2F1	(B) Low Survivors	No	No
E2F8	(B) Low Survivors	No	No
ECT2	(B) Low Survivors	No	No
EME1	(B) Low Survivors	No	No
EMP3	(B) Low Survivors	No	No
EPB41L4A	(A) High Survivors	No	No
EPB41L4A-DT	(A) High Survivors	No	No
ERCC6L	(B) Low Survivors	No	No
ESCO2	(B) Low Survivors	No	No
ESPL1	(B) Low Survivors	No	No
EXO1	(B) Low Survivors	No	No
EZH2	(B) Low Survivors	No	No
FAF1	(B) Low Survivors	No	No
FAM111B	(B) Low Survivors	No	No
FAM216A	(B) Low Survivors	No	No
FAM72B	(B) Low Survivors	No	No
FAM72D	(B) Low Survivors	No	No
FAM8A1	(A) High Survivors	No	No
FANCB	(B) Low Survivors	No	No
FANCD2	(B) Low Survivors	No	No
FANCI	(B) Low Survivors	No	No
FAXDC2	(A) High Survivors	No	No
FEN1	(B) Low Survivors	No	No
FOCAD	(A) High Survivors	No	No
FOXM1	(B) Low Survivors	No	No
FOXO4	(A) High Survivors	No	No
FSCN1	(B) Low Survivors	No	No
FSTL3	(B) Low Survivors	No	No
FZR1	(B) Low Survivors	No	No
GEMIN7	(B) Low Survivors	No	No
GINS1	(B) Low Survivors	No	No
GINS2	(B) Low Survivors	No	No
GINS4	(B) Low Survivors	No	No
GMPS	(B) Low Survivors	No	No
GREB1L	(B) Low Survivors	No	No
GTSE1	(B) Low Survivors	No	No
H2AX	(B) Low Survivors	No	No
H6PD	(A) High Survivors	No	No
HACD4	(A) High Survivors	No	No
HAPLN1	(B) Low Survivors	No	No
HASPIN	(B) Low Survivors	No	No
HBP1	(A) High Survivors	No	No
HJURP	(B) Low Survivors	No	No
HLF	(A) High Survivors	No	No
HMGB2	(B) Low Survivors	No	No
HPR	(A) High Survivors	No	No
HROB	(B) Low Survivors	No	No
IQGAP3	(B) Low Survivors	No	No
ITM2B	(A) High Survivors	No	No
JPT1	(B) Low Survivors	No	No
KCTD18	(A) High Survivors	No	No
KIF11	(B) Low Survivors	No	No
KIF14	(B) Low Survivors	No	No
KIF15	(B) Low Survivors	No	No
KIF18B	(B) Low Survivors	No	No
KIF20A	(B) Low Survivors	No	No
KIF23	(B) Low Survivors	No	No
KIF2C	(B) Low Survivors	No	No
KIF4A	(B) Low Survivors	No	No
KIF4B	(B) Low Survivors	No	No
KIFC1	(B) Low Survivors	No	No
KLF16	(B) Low Survivors	No	No
KLHL9	(A) High Survivors	No	No
KLLN	(A) High Survivors	No	No
KPNA2	(B) Low Survivors	No	No
KRT14	(B) Low Survivors	No	No
KRT80	(B) Low Survivors	No	No
LAMA4	(A) High Survivors	No	No
LAYN	(B) Low Survivors	No	No
LIG1	(B) Low Survivors	No	No
LMNB2	(B) Low Survivors	No	No
LOXL2	(B) Low Survivors	No	No
LPAR1	(A) High Survivors	No	No
LRFN4	(B) Low Survivors	No	No
LYRM9	(A) High Survivors	No	No
MAD2L1	(B) Low Survivors	No	No
MASP1	(A) High Survivors	No	No
MAST2	(B) Low Survivors	No	No
MBOAT7	(B) Low Survivors	No	No
MCF2L2	(B) Low Survivors	No	No
MCM10	(B) Low Survivors	No	No
MCM2	(B) Low Survivors	No	No
MELK	(B) Low Survivors	No	No
METTL7A	(A) High Survivors	No	No
MFSD12	(B) Low Survivors	No	No
MGAT5B	(B) Low Survivors	No	No
MICALL2	(B) Low Survivors	No	No
MKI67	(B) Low Survivors	No	No
MND1	(B) Low Survivors	No	No
MRGBP	(B) Low Survivors	No	No
MROH8	(A) High Survivors	No	No
MTFR2	(B) Low Survivors	No	No
MYB	(B) Low Survivors	No	No
MYBL1	(B) Low Survivors	No	No
MYBL2	(B) Low Survivors	No	No
NADK2	(B) Low Survivors	No	No
NCAPG	(B) Low Survivors	No	No
NCAPH	(B) Low Survivors	No	No
NCLN	(B) Low Survivors	No	No
NDC80	(B) Low Survivors	No	No
NDRG2	(A) High Survivors	No	No
NEIL3	(B) Low Survivors	No	No
NEK2	(B) Low Survivors	No	No
NME1	(B) Low Survivors	No	No
NPTX1	(B) Low Survivors	No	No
NRG1	(B) Low Survivors	No	No
NSD2	(B) Low Survivors	No	No
NUDT7	(A) High Survivors	No	No
NUF2	(B) Low Survivors	No	No
NUP62	(B) Low Survivors	No	No
NUSAP1	(B) Low Survivors	No	No
ORC1	(B) Low Survivors	No	No
ORC6	(B) Low Survivors	No	No
OXCT2	(B) Low Survivors	No	No
OXTR	(B) Low Survivors	No	No
PA2G4	(B) Low Survivors	No	No
PACS1	(B) Low Survivors	No	No
PAQR4	(B) Low Survivors	No	No
PAX8	(B) Low Survivors	No	No
PBK	(B) Low Survivors	No	No
PBX4	(B) Low Survivors	No	No
PCDHGA12	(A) High Survivors	No	No
PCLAF	(B) Low Survivors	No	No
PEX2	(A) High Survivors	No	No
PHF19	(B) Low Survivors	No	No
PIF1	(B) Low Survivors	No	No
PIMREG	(B) Low Survivors	No	No
PKMYT1	(B) Low Survivors	No	No
PKP3	(B) Low Survivors	No	No
PLK1	(B) Low Survivors	No	No
POC1A	(B) Low Survivors	No	No
POLD1	(B) Low Survivors	No	No
POLQ	(B) Low Survivors	No	No
PPARGC1A	(A) High Survivors	No	No
PPME1	(B) Low Survivors	No	No
PPP6R1	(B) Low Survivors	No	No
PRC1	(B) Low Survivors	No	No
PRMT1	(B) Low Survivors	No	No
PRR7	(B) Low Survivors	No	No
PSMD13	(B) Low Survivors	No	No
PSRC1	(B) Low Survivors	No	No
PTPRR	(B) Low Survivors	No	No
PTTG1	(B) Low Survivors	No	No
QPCTL	(B) Low Survivors	No	No
RAB26	(B) Low Survivors	No	No
RAC3	(B) Low Survivors	No	No
RACGAP1	(B) Low Survivors	No	No
RACGAP1P1	(B) Low Survivors	No	No
RAD18	(B) Low Survivors	No	No
RAD51	(B) Low Survivors	No	No
RAD51AP1	(B) Low Survivors	No	No
RAD54L	(B) Low Survivors	No	No
RASAL2-AS1	(B) Low Survivors	No	No
RECQL4	(B) Low Survivors	No	No
REEP4	(B) Low Survivors	No	No
REEP6	(B) Low Survivors	No	No
RHEBL1	(B) Low Survivors	No	No
RIN1	(B) Low Survivors	No	No
RNF126	(B) Low Survivors	No	No
RRAD	(B) Low Survivors	No	No
RUVBL2	(B) Low Survivors	No	No
S100A2	(B) Low Survivors	No	No
SAE1	(B) Low Survivors	No	No
SAPCD2	(B) Low Survivors	No	No
SAYSD1	(A) High Survivors	No	No
SELENBP1	(A) High Survivors	No	No
SGO1	(B) Low Survivors	No	No
SGO2	(B) Low Survivors	No	No
SH3BGRL	(A) High Survivors	No	No
SHCBP1	(B) Low Survivors	No	No
SKA1	(B) Low Survivors	No	No
SKA3	(B) Low Survivors	No	No
SLC16A3	(B) Low Survivors	No	No
SLC1A3	(B) Low Survivors	No	No
SLC1A5	(B) Low Survivors	No	No
SLC25A22	(B) Low Survivors	No	No
SLC7A5	(B) Low Survivors	No	No
SLC7A8	(A) High Survivors	No	No
SMIM10L2A	(A) High Survivors	No	No
SNRPA1	(B) Low Survivors	No	No
SNRPF	(B) Low Survivors	No	No
SPAG5	(B) Low Survivors	No	No
SPC25	(B) Low Survivors	No	No
SPIRE1	(B) Low Survivors	No	No
ST6GALNAC5	(B) Low Survivors	No	No
STIL	(B) Low Survivors	No	No
SYT4	(A) High Survivors	No	No
TACC3	(B) Low Survivors	No	No
TBXA2R	(B) Low Survivors	No	No
TC2N	(A) High Survivors	No	No
TCF19	(B) Low Survivors	No	No
TCF3	(B) Low Survivors	No	No
TEDC2	(B) Low Survivors	No	No
THBS3	(B) Low Survivors	No	No
THOP1	(B) Low Survivors	No	No
THTPA	(A) High Survivors	No	No
TICRR	(B) Low Survivors	No	No
TIMM50	(B) Low Survivors	No	No
TK1	(B) Low Survivors	No	No
TMBIM4	(A) High Survivors	No	No
TMEM171	(B) Low Survivors	No	No
TMEM86B	(B) Low Survivors	No	No
TNFSF13	(A) High Survivors	No	No
TOMM40	(B) Low Survivors	No	No
TONSL	(B) Low Survivors	No	No
TOP2A	(B) Low Survivors	No	No
TPX2	(B) Low Survivors	No	No
TRAF2	(B) Low Survivors	No	No
TRAIP	(B) Low Survivors	No	No
TRIM65	(B) Low Survivors	No	No
TRIP13	(B) Low Survivors	No	No
TROAP	(B) Low Survivors	No	No
TTK	(B) Low Survivors	No	No
TUBA1B	(B) Low Survivors	No	No
TUBA1C	(B) Low Survivors	No	No
TYMS	(B) Low Survivors	No	No
UBE2C	(B) Low Survivors	No	No
UBE2S	(B) Low Survivors	No	No
UBE2T	(B) Low Survivors	No	No
UCK2	(B) Low Survivors	No	No
UHRF1	(B) Low Survivors	No	No
ULBP2	(B) Low Survivors	No	No
WBP1L	(A) High Survivors	No	No
WDR62	(B) Low Survivors	No	No
WDR76	(B) Low Survivors	No	No
XRCC2	(B) Low Survivors	No	No
ZBTB7C	(A) High Survivors	No	No
ZNF367	(B) Low Survivors	No	No
ZWILCH	(B) Low Survivors	No	No
ZWINT	(B) Low Survivors	No	No

## Sheet: GeneCards List (II)
Immune Infiltration
Symbol	Description	Category	GIFtS	GC id	Score ▼	Top 5% or Less?	Present in DEG?
CTLA4	Cytotoxic T-Lymphocyte Associated Protein 4	Protein Coding	54	GC02P203854	59.79	0.0161447
RAG2	Recombination Activating 2	Protein Coding	48	GC11M036575	50.97	0.0322893
IL10	Interleukin 10	Protein Coding	55	GC01M206767	49.76	0.048434
STAT5B	Signal Transducer And Activator Of Transcription 5B	Protein Coding	56	GC17M042199	48.79	0.0645786
IFNG	Interferon Gamma	Protein Coding	57	GC12M068154	48.57	0.0807233
FOXP3	Forkhead Box P3	Protein Coding	53	GC0XM049250	45.09	0.0968679
IL2	Interleukin 2	Protein Coding	53	GC04M122451	42.35	0.113013
TNF	Tumor Necrosis Factor	Protein Coding	59	GC06P096100	42.26	0.129157
RAG1	Recombination Activating 1	Protein Coding	52	GC11P036544	41.53	0.145302
CD274	CD274 Molecule	Protein Coding	52	GC09P005450	40.01	0.161447
IL6	Interleukin 6	Protein Coding	58	GC07P022725	39.4	0.177591
PLCG2	Phospholipase C Gamma 2	Protein Coding	58	GC16P081773	38.1	0.193736
TLR4	Toll Like Receptor 4	Protein Coding	58	GC09P117704	35.68	0.209881
MYD88	MYD88 Innate Immune Signal Transduction Adaptor	Protein Coding	56	GC03P038159	35.47	0.226025
IL2RA	Interleukin 2 Receptor Subunit Alpha	Protein Coding	57	GC10M006010	35.33	0.24217
PDCD1	Programmed Cell Death 1	Protein Coding	55	GC02M241849	35.23	0.258314
SYK	Spleen Associated Tyrosine Kinase	Protein Coding	56	GC09P093240	34.8	0.274459
HLA-DRB1	Major Histocompatibility Complex, Class II, DR Beta 1	Protein Coding	53	GC06M074974	34.55	0.290604
TP53	Tumor Protein P53	Protein Coding	61	GC17M007661	33.42	0.306748
ATM	ATM Serine/Threonine Kinase	Protein Coding	60	GC11P108222	32.98	0.322893
IL17A	Interleukin 17A	Protein Coding	50	GC06P052186	32.95	0.339038
IL4	Interleukin 4	Protein Coding	53	GC05P132673	32.74	0.355182
TLR2	Toll Like Receptor 2	Protein Coding	59	GC04P153684	32.69	0.371327
STAT1	Signal Transducer And Activator Of Transcription 1	Protein Coding	60	GC02M190908	32.62	0.387472
IL1B	Interleukin 1 Beta	Protein Coding	54	GC02M112829	31.83	0.403616
JAK1	Janus Kinase 1	Protein Coding	60	GC01M064833	31.82	0.419761
CXCL8	C-X-C Motif Chemokine Ligand 8	Protein Coding	50	GC04P073740	30.79	0.435906
CD4	CD4 Molecule	Protein Coding	57	GC12P006786	30.78	0.45205
ACP5	Acid Phosphatase 5, Tartrate Resistant	Protein Coding	53	GC19M011574	30.67	0.468195
FASLG	Fas Ligand	Protein Coding	55	GC01P172628	30.45	0.48434
CCL2	C-C Motif Chemokine Ligand 2	Protein Coding	56	GC17P034255	30.3	0.500484
TGFB1	Transforming Growth Factor Beta 1	Protein Coding	60	GC19M041301	30.14	0.516629
FAS	Fas Cell Surface Death Receptor	Protein Coding	57	GC10P095615	30.04	0.532774
NFKB1	Nuclear Factor Kappa B Subunit 1	Protein Coding	60	GC04P102501	29.34	0.548918
IL7R	Interleukin 7 Receptor	Protein Coding	52	GC05P035852	28.97	0.565063
RIPK1	Receptor Interacting Serine/Threonine Kinase 1	Protein Coding	56	GC06P003375	28.81	0.581208
CD27	CD27 Molecule	Protein Coding	54	GC12P024792	28.57	0.597352
BCL10	BCL10 Immune Signaling Adaptor	Protein Coding	51	GC01M085265	28.44	0.613497
TNFRSF13B	TNF Receptor Superfamily Member 13B	Protein Coding	53	GC17M016929	28.07	0.629642
IKBKG	Inhibitor Of Nuclear Factor Kappa B Kinase Regulatory Subunit Gamma	Protein Coding	55	GC0XP154541	27.41	0.645786
IL13	Interleukin 13	Protein Coding	50	GC05P132656	26.77	0.661931
CCL5	C-C Motif Chemokine Ligand 5	Protein Coding	51	GC17M035871	26.63	0.678076
STAT3	Signal Transducer And Activator Of Transcription 3	Protein Coding	61	GC17M042313	26.57	0.69422
PRF1	Perforin 1	Protein Coding	53	GC10M070597	26.19	0.710365
HLA-DQB1	Major Histocompatibility Complex, Class II, DQ Beta 1	Protein Coding	48	GC06M074984	26.11	0.72651
HLA-B	Major Histocompatibility Complex, Class I, B	Protein Coding	52	GC06M074887	25.92	0.742654
IL2RB	Interleukin 2 Receptor Subunit Beta	Protein Coding	56	GC22M063700	25.58	0.758799
ADA	Adenosine Deaminase	Protein Coding	57	GC20M044620	25.51	0.774943
CD8A	CD8a Molecule	Protein Coding	54	GC02M086784	25.19	0.791088
CCR6	C-C Motif Chemokine Receptor 6	Protein Coding	51	GC06P167111	25.14	0.807233
NOD2	Nucleotide Binding Oligomerization Domain Containing 2	Protein Coding	55	GC16P050693	25.03	0.823377
KRAS	KRAS Proto-Oncogene, GTPase	Protein Coding	59	GC12M025204	24.99	0.839522
TLR3	Toll Like Receptor 3	Protein Coding	58	GC04P186059	24.65	0.855667
IL5	Interleukin 5	Protein Coding	52	GC05M132541	24.59	0.871811
CD40	CD40 Molecule	Protein Coding	57	GC20P046118	24.44	0.887956
CD40LG	CD40 Ligand	Protein Coding	57	GC0XP136649	24.37	0.904101
MEFV	MEFV Innate Immunity Regulator, Pyrin	Protein Coding	51	GC16M009356	24.34	0.920245
HMGB1	High Mobility Group Box 1	Protein Coding	54	GC13M030456	24.14	0.93639
TLR7	Toll Like Receptor 7	Protein Coding	55	GC0XP012867	23.74	0.952535
PTEN	Phosphatase And Tensin Homolog	Protein Coding	59	GC10P095599	23.58	0.968679
CCR5	C-C Motif Chemokine Receptor 5	Protein Coding	53	GC03P047826	23.46	0.984824
TLR9	Toll Like Receptor 9	Protein Coding	53	GC03M052222	23.31	1.00097
TCIRG1	T Cell Immune Regulator 1, ATPase H+ Transporting V0 Subunit A3	Protein Coding	51	GC11P071729	23.28	1.01711
CCL3	C-C Motif Chemokine Ligand 3	Protein Coding	46	GC17M036088	23.13	1.03326
TNFRSF1A	TNF Receptor Superfamily Member 1A	Protein Coding	57	GC12M006328	23.06	1.0494
IFNGR1	Interferon Gamma Receptor 1	Protein Coding	57	GC06M137197	23.06	1.06555
LCIIAR	Lung Cancer Immune Cell Infiltration Associated LncRNA	RNA Gene	15	GC15P049033	23.01	1.08169
JAK3	Janus Kinase 3	Protein Coding	58	GC19M017824	22.87	1.09784
CXCL10	C-X-C Motif Chemokine Ligand 10	Protein Coding	51	GC04M076021	22.83	1.11398
CD19	CD19 Molecule	Protein Coding	58	GC16P043715	22.8	1.13013
HAVCR2	Hepatitis A Virus Cellular Receptor 2	Protein Coding	52	GC05M157063	22.78	1.14627
BRCA2	BRCA2 DNA Repair Associated	Protein Coding	53	GC13P032315	22.75	1.16242
ICAM1	Intercellular Adhesion Molecule 1	Protein Coding	57	GC19P010870	22.74	1.17856
ZAP70	Zeta Chain Of T Cell Receptor Associated Protein Kinase 70	Protein Coding	59	GC02P097793	22.64	1.1947
HLA-A	Major Histocompatibility Complex, Class I, A	Protein Coding	52	GC06P096057	22.63	1.21085
CD28	CD28 Molecule	Protein Coding	55	GC02P203706	22.56	1.22699
PIK3CD	Phosphatidylinositol-4,5-Bisphosphate 3-Kinase Catalytic Subunit Delta	Protein Coding	60	GC01P009628	22.45	1.24314
HLA-C	Major Histocompatibility Complex, Class I, C	Protein Coding	51	GC06M074886	22.45	1.25928
CSF2	Colony Stimulating Factor 2	Protein Coding	51	GC05P132073	22.44	1.27543
IL18	Interleukin 18	Protein Coding	50	GC11M112143	22.24	1.29157
IL1A	Interleukin 1 Alpha	Protein Coding	52	GC02M112773	22.08	1.30772
BRAF	B-Raf Proto-Oncogene, Serine/Threonine Kinase	Protein Coding	60	GC07M140745	22.04	1.32386
MBL2	Mannose Binding Lectin 2	Protein Coding	53	GC10M052760	22.02	1.34001
PTPRC	Protein Tyrosine Phosphatase Receptor Type C	Protein Coding	59	GC01P198607	21.63	1.35615
IFNA1	Interferon Alpha 1	Protein Coding	45	GC09P021622	21.62	1.3723
NFKBIA	NFKB Inhibitor Alpha	Protein Coding	57	GC14M035401	21.55	1.38844
IL7	Interleukin 7	Protein Coding	50	GC08M078689	21.52	1.40459
PTPN11	Protein Tyrosine Phosphatase Non-Receptor Type 11	Protein Coding	61	GC12P112418	21.46	1.42073
C3	Complement C3	Protein Coding	56	GC19M006677	21.39	1.43687
IL2RG	Interleukin 2 Receptor Subunit Gamma	Protein Coding	55	GC0XM071108	21.34	1.45302
ERBB2	Erb-B2 Receptor Tyrosine Kinase 2	Protein Coding	62	GC17P039687	21.31	1.46916
MIR21	MicroRNA 21	RNA Gene	26	GC17P067479	21.28	1.48531
MIR155	MicroRNA 155	RNA Gene	23	GC21P025573	21.14	1.50145
IDO1	Indoleamine 2,3-Dioxygenase 1	Protein Coding	53	GC08P039891	20.96	1.5176
AKT1	AKT Serine/Threonine Kinase 1	Protein Coding	61	GC14M104769	20.92	1.53374
IL15	Interleukin 15	Protein Coding	49	GC04P141636	20.79	1.54989
HRAS	HRas Proto-Oncogene, GTPase	Protein Coding	59	GC11M004801	20.76	1.56603
HLA-G	Major Histocompatibility Complex, Class I, G	Protein Coding	50	GC06P096047	20.64	1.58218
CD79A	CD79a Molecule	Protein Coding	55	GC19P041877	20.63	1.59832
IRF1	Interferon Regulatory Factor 1	Protein Coding	53	GC05M132440	20.56	1.61447
CCL11	C-C Motif Chemokine Ligand 11	Protein Coding	52	GC17P034285	20.52	1.63061
CD247	CD247 Molecule	Protein Coding	56	GC01M167399	20.51	1.64675
PIK3CA	Phosphatidylinositol-4,5-Bisphosphate 3-Kinase Catalytic Subunit Alpha	Protein Coding	59	GC03P179148	20.5	1.6629
CD86	CD86 Molecule	Protein Coding	51	GC03P122055	20.46	1.67904
PTPN22	Protein Tyrosine Phosphatase Non-Receptor Type 22	Protein Coding	54	GC01M113813	20.28	1.69519
MPO	Myeloperoxidase	Protein Coding	59	GC17M058269	20.22	1.71133
FCGR2A	Fc Gamma Receptor IIa	Protein Coding	55	GC01P161505	20.2	1.72748
PIK3CG	Phosphatidylinositol-4,5-Bisphosphate 3-Kinase Catalytic Subunit Gamma	Protein Coding	55	GC07P106865	20.1	1.74362
STING1	Stimulator Of Interferon Response CGAMP Interactor 1	Protein Coding	48	GC05M139476	20.01	1.75977
CXCL12	C-X-C Motif Chemokine Ligand 12	Protein Coding	51	GC10M044370	20	1.77591
CR2	Complement C3d Receptor 2	Protein Coding	53	GC01P207454	19.9	1.79206
IRF3	Interferon Regulatory Factor 3	Protein Coding	51	GC19M049659	19.9	1.8082
CD80	CD80 Molecule	Protein Coding	51	GC03M119524	19.87	1.82435
CIITA	Class II Major Histocompatibility Complex Transactivator	Protein Coding	51	GC16P018240	19.73	1.84049
IL12B	Interleukin 12B	Protein Coding	51	GC05M159314	19.73	1.85664
RIGI	RNA Sensor RIG-I	Protein Coding	53	GC09M032468	19.66	1.87278
ITGB2	Integrin Subunit Beta 2	Protein Coding	57	GC21M044885	19.57	1.88892
CXCR4	C-X-C Motif Chemokine Receptor 4	Protein Coding	59	GC02M136114	19.5	1.90507
HLA-DPB1	Major Histocompatibility Complex, Class II, DP Beta 1	Protein Coding	51	GC06P096136	19.4	1.92121
MIR34A	MicroRNA 34a	RNA Gene	25	GC01M009154	19.25	1.93736
IKBKB	Inhibitor Of Nuclear Factor Kappa B Kinase Subunit Beta	Protein Coding	61	GC08P042271	19.25	1.9535
IL12A	Interleukin 12A	Protein Coding	51	GC03P159988	19.24	1.96965
IL1RN	Interleukin 1 Receptor Antagonist	Protein Coding	57	GC02P124515	19.18	1.98579
STXBP2	Syntaxin Binding Protein 2	Protein Coding	51	GC19P007995	19.17	2.00194
TYK2	Tyrosine Kinase 2	Protein Coding	60	GC19M010350	19.16	2.01808
STAT4	Signal Transducer And Activator Of Transcription 4	Protein Coding	53	GC02M191029	19.13	2.03423
PRKCD	Protein Kinase C Delta	Protein Coding	59	GC03P053156	19.12	2.05037
CD59	CD59 Molecule (CD59 Blood Group)	Protein Coding	53	GC11M033704	19.1	2.06652
IFIH1	Interferon Induced With Helicase C Domain 1	Protein Coding	55	GC02M162267	19.03	2.08266
APC	APC Regulator Of WNT Signaling Pathway	Protein Coding	56	GC05P112707	19.02	2.09881
PRTN3	Proteinase 3	Protein Coding	52	GC19P000840	19.01	2.11495
CDH1	Cadherin 1	Protein Coding	56	GC16P068737	18.99	2.13109
CRP	C-Reactive Protein	Protein Coding	53	GC01M159730	18.97	2.14724
MIR146A	MicroRNA 146a	RNA Gene	25	GC05P160485	18.85	2.16338
BRCA1	BRCA1 DNA Repair Associated	Protein Coding	56	GC17M043044	18.78	2.17953	BRCA1
DOCK8	Dedicator Of Cytokinesis 8	Protein Coding	52	GC09P000214	18.76	2.19567
TBK1	TANK Binding Kinase 1	Protein Coding	56	GC12P064451	18.71	2.21182
CASP8	Caspase 8	Protein Coding	59	GC02P201233	18.71	2.22796
CARD9	Caspase Recruitment Domain Family Member 9	Protein Coding	51	GC09M136364	18.63	2.24411
NFKB2	Nuclear Factor Kappa B Subunit 2	Protein Coding	59	GC10P102394	18.58	2.26025
NLRP3	NLR Family Pyrin Domain Containing 3	Protein Coding	55	GC01P247415	18.55	2.2764
B2M	Beta-2-Microglobulin	Protein Coding	56	GC15P044711	18.54	2.29254
HLA-DQA1	Major Histocompatibility Complex, Class II, DQ Alpha 1	Protein Coding	48	GC06P096128	18.49	2.30869
KLRK1	Killer Cell Lectin Like Receptor K1	Protein Coding	48	GC12M023372	18.46	2.32483
TYROBP	Transmembrane Immune Signaling Adaptor TYROBP	Protein Coding	50	GC19M035904	18.43	2.34098
UNC13D	Unc-13 Homolog D	Protein Coding	51	GC17M075827	18.38	2.35712
MS4A1	Membrane Spanning 4-Domains A1	Protein Coding	55	GC11P060532	18.35	2.37326
RAB27A	RAB27A, Member RAS Oncogene Family	Protein Coding	55	GC15M055202	18.27	2.38941
KIT	KIT Proto-Oncogene, Receptor Tyrosine Kinase	Protein Coding	60	GC04P054657	18.21	2.40555
MALT1	MALT1 Paracaspase	Protein Coding	55	GC18P058671	18.17	2.4217
TLR5	Toll Like Receptor 5	Protein Coding	53	GC01M223109	18.09	2.43784
CD209	CD209 Molecule	Protein Coding	50	GC19M007739	18.08	2.45399
VEGFA	Vascular Endothelial Growth Factor A	Protein Coding	56	GC06P043770	18.07	2.47013
TNFSF13B	TNF Superfamily Member 13b	Protein Coding	52	GC13P108251	18.03	2.48628
CCR1	C-C Motif Chemokine Receptor 1	Protein Coding	52	GC03M046218	18	2.50242
IFNB1	Interferon Beta 1	Protein Coding	50	GC09M021077	17.96	2.51857
C4A	Complement C4A (Rodgers Blood Group)	Protein Coding	50	GC06P096121	17.95	2.53471
CLEC7A	C-Type Lectin Domain Containing 7A	Protein Coding	53	GC12M023370	17.93	2.55086
EGFR	Epidermal Growth Factor Receptor	Protein Coding	62	GC07P055019	17.91	2.567
CD81	CD81 Molecule	Protein Coding	53	GC11P002616	17.79	2.58314
CXCR3	C-X-C Motif Chemokine Receptor 3	Protein Coding	51	GC0XM071615	17.79	2.59929
TNFRSF13C	TNF Receptor Superfamily Member 13C	Protein Coding	52	GC22M063734	17.75	2.61543
TLR8	Toll Like Receptor 8	Protein Coding	56	GC0XP012924	17.73	2.63158
BCL2	BCL2 Apoptosis Regulator	Protein Coding	57	GC18M063123	17.72	2.64772
VCAM1	Vascular Cell Adhesion Molecule 1	Protein Coding	52	GC01P100719	17.66	2.66387
ITGAM	Integrin Subunit Alpha M	Protein Coding	55	GC16P043916	17.56	2.68001
FCGR2B	Fc Gamma Receptor IIb	Protein Coding	56	GC01P161876	17.51	2.69616
IL12RB1	Interleukin 12 Receptor Subunit Beta 1	Protein Coding	52	GC19M018058	17.4	2.7123
TREX1	Three Prime Repair Exonuclease 1	Protein Coding	49	GC03P050552	17.38	2.72845
IL10RB	Interleukin 10 Receptor Subunit Beta	Protein Coding	51	GC21P033266	17.35	2.74459
TFRC	Transferrin Receptor	Protein Coding	58	GC03M196090	17.28	2.76074
FCGR3B	Fc Gamma Receptor IIIb	Protein Coding	50	GC01M161623	17.28	2.77688
CCND1	Cyclin D1	Protein Coding	60	GC11P069641	17.23	2.79303
SH2D1A	SH2 Domain Containing 1A	Protein Coding	53	GC0XP124227	17.12	2.80917
IL21	Interleukin 21	Protein Coding	51	GC04M122612	16.96	2.82531
CX3CR1	C-X3-C Motif Chemokine Receptor 1	Protein Coding	50	GC03M039279	16.94	2.84146
CTNNB1	Catenin Beta 1	Protein Coding	60	GC03P041194	16.91	2.8576
ITGAL	Integrin Subunit Alpha L	Protein Coding	53	GC16P030472	16.84	2.87375
TNFRSF4	TNF Receptor Superfamily Member 4	Protein Coding	50	GC01M001211	16.8	2.88989
CCL4	C-C Motif Chemokine Ligand 4	Protein Coding	47	GC17P036103	16.77	2.90604
ICOS	Inducible T Cell Costimulator	Protein Coding	52	GC02P203937	16.76	2.92218
CARD11	Caspase Recruitment Domain Family Member 11	Protein Coding	53	GC07M002906	16.74	2.93833
BTK	Bruton Tyrosine Kinase	Protein Coding	60	GC0XM101349	16.73	2.95447
ICOSLG	Inducible T Cell Costimulator Ligand	Protein Coding	48	GC21M044222	16.71	2.97062
WAS	WASP Actin Nucleation Promoting Factor	Protein Coding	55	GC0XP048676	16.69	2.98676
LAG3	Lymphocyte Activating 3	Protein Coding	48	GC12P024829	16.67	3.00291
GZMB	Granzyme B	Protein Coding	54	GC14M024630	16.61	3.01905
JUN	Jun Proto-Oncogene, AP-1 Transcription Factor Subunit	Protein Coding	55	GC01M058780	16.59	3.0352
CXCL1	C-X-C Motif Chemokine Ligand 1	Protein Coding	50	GC04P073869	16.52	3.05134
TLR1	Toll Like Receptor 1	Protein Coding	55	GC04M038793	16.51	3.06748
IRF5	Interferon Regulatory Factor 5	Protein Coding	53	GC07P128937	16.5	3.08363
CD14	CD14 Molecule	Protein Coding	53	GC05M140631	16.49	3.09977
STX11	Syntaxin 11	Protein Coding	48	GC06P144203	16.48	3.11592
IL17F	Interleukin 17F	Protein Coding	50	GC06M075270	16.47	3.13206
ALB	Albumin	Protein Coding	56	GC04P073397	16.43	3.14821
LIG4	DNA Ligase 4	Protein Coding	53	GC13M108207	16.4	3.16435
CSF1	Colony Stimulating Factor 1	Protein Coding	51	GC01P109911	16.36	3.1805
FCGR3A	Fc Gamma Receptor IIIa	Protein Coding	53	GC01M161541	16.29	3.19664
MIF	Macrophage Migration Inhibitory Factor	Protein Coding	55	GC22P023894	16.28	3.21279
HBA1	Hemoglobin Subunit Alpha 1	Protein Coding	49	GC16P014377	16.24	3.22893
XIAP	X-Linked Inhibitor Of Apoptosis	Protein Coding	59	GC0XP123859	16.24	3.24508
IL4R	Interleukin 4 Receptor	Protein Coding	55	GC16P043586	16.22	3.26122
IRF8	Interferon Regulatory Factor 8	Protein Coding	52	GC16P085898	16.15	3.27737
PNP	Purine Nucleoside Phosphorylase	Protein Coding	56	GC14P035955	16.15	3.29351
LTA	Lymphotoxin Alpha	Protein Coding	49	GC06P096098	16.14	3.30965
CASP10	Caspase 10	Protein Coding	55	GC02P201182	16.11	3.3258
CSF3	Colony Stimulating Factor 3	Protein Coding	47	GC17P040015	16.02	3.34194
IL23R	Interleukin 23 Receptor	Protein Coding	52	GC01P067138	16.02	3.35809
HBA2	Hemoglobin Subunit Alpha 2	Protein Coding	48	GC16P014378	15.99	3.37423
MIR221	MicroRNA 221	RNA Gene	23	GC0XM045746	15.97	3.39038
IRAK4	Interleukin 1 Receptor Associated Kinase 4	Protein Coding	55	GC12P043758	15.9	3.40652
NOS2	Nitric Oxide Synthase 2	Protein Coding	56	GC17M027756	15.83	3.42267
NRAS	NRAS Proto-Oncogene, GTPase	Protein Coding	57	GC01M114704	15.75	3.43881
RELA	RELA Proto-Oncogene, NF-KB Subunit	Protein Coding	59	GC11M065653	15.73	3.45496
NLRP1	NLR Family Pyrin Domain Containing 1	Protein Coding	50	GC17M005499	15.69	3.4711
CCR7	C-C Motif Chemokine Receptor 7	Protein Coding	51	GC17M054140	15.64	3.48725
PDGFRA	Platelet Derived Growth Factor Receptor Alpha	Protein Coding	60	GC04P054229	15.51	3.50339
IRGM	Immunity Related GTPase M	Protein Coding	42	GC05P150846	15.43	3.51954
HLA-DPA1	Major Histocompatibility Complex, Class II, DP Alpha 1	Protein Coding	48	GC06M033064	15.39	3.53568
IGHE	Immunoglobulin Heavy Constant Epsilon	Protein Coding	36	GC14M113831	15.34	3.55182
DCLRE1C	DNA Cross-Link Repair 1C	Protein Coding	51	GC10M014897	15.3	3.56797
BTNL2	Butyrophilin Like 2	Protein Coding	45	GC06M032393	15.28	3.58411
NFAT5	Nuclear Factor Of Activated T Cells 5	Protein Coding	48	GC16P069565	15.26	3.60026
TNFRSF1B	TNF Receptor Superfamily Member 1B	Protein Coding	56	GC01P012331	15.21	3.6164
TNFAIP3	TNF Alpha Induced Protein 3	Protein Coding	55	GC06P137866	15.07	3.63255
TTC7A	Tetratricopeptide Repeat Domain 7A	Protein Coding	45	GC02P046906	14.98	3.64869
SFTPD	Surfactant Protein D	Protein Coding	51	GC10M079937	14.95	3.66484
NBN	Nibrin	Protein Coding	55	GC08M089933	14.87	3.68098
ARID1A	AT-Rich Interaction Domain 1A	Protein Coding	52	GC01P026693	14.86	3.69713
ESR1	Estrogen Receptor 1	Protein Coding	61	GC06P151656	14.86	3.71327
REL	REL Proto-Oncogene, NF-KB Subunit	Protein Coding	53	GC02P060881	14.82	3.72942
TRAF6	TNF Receptor Associated Factor 6	Protein Coding	53	GC11M036467	14.8	3.74556
IL1R1	Interleukin 1 Receptor Type 1	Protein Coding	53	GC02P102136	14.8	3.7617
ACTA1	Actin Alpha 1, Skeletal Muscle	Protein Coding	55	GC01M229727	14.7	3.77785
IL23A	Interleukin 23 Subunit Alpha	Protein Coding	46	GC12P057691	14.67	3.79399
SPP1	Secreted Phosphoprotein 1	Protein Coding	53	GC04P087975	14.61	3.81014
PIK3R1	Phosphoinositide-3-Kinase Regulatory Subunit 1	Protein Coding	57	GC05P068215	14.59	3.82628
MYC	MYC Proto-Oncogene, BHLH Transcription Factor	Protein Coding	59	GC08P127735	14.55	3.84243
CFH	Complement Factor H	Protein Coding	54	GC01P196621	14.54	3.85857
TGFB2	Transforming Growth Factor Beta 2	Protein Coding	58	GC01P218345	14.53	3.87472
AIRE	Autoimmune Regulator	Protein Coding	50	GC21P044285	14.48	3.89086
IRF4	Interferon Regulatory Factor 4	Protein Coding	50	GC06P000391	14.44	3.90701
NEU1	Neuraminidase 1	Protein Coding	52	GC06M031857	14.43	3.92315
ORAI1	ORAI Calcium Release-Activated Calcium Modulator 1	Protein Coding	52	GC12P127394	14.42	3.9393
RFXANK	Regulatory Factor X Associated Ankyrin Containing Protein	Protein Coding	47	GC19P019192	14.41	3.95544
HMOX1	Heme Oxygenase 1	Protein Coding	59	GC22P035380	14.4	3.97159
TGFB3	Transforming Growth Factor Beta 3	Protein Coding	54	GC14M075958	14.39	3.98773
MAVS	Mitochondrial Antiviral Signaling Protein	Protein Coding	46	GC20P004641	14.39	4.00387
RFX5	Regulatory Factor X5	Protein Coding	50	GC01M151340	14.34	4.02002
APOE	Apolipoprotein E	Protein Coding	57	GC19P076400	14.3	4.03616
LRRC56	Leucine Rich Repeat Containing 56	Protein Coding	42	GC11P000518	14.26	4.05231
ARPC1B	Actin Related Protein 2/3 Complex Subunit 1B	Protein Coding	50	GC07P099374	14.21	4.06845
IL37	Interleukin 37	Protein Coding	46	GC02P124512	14.1	4.0846
CD69	CD69 Molecule	Protein Coding	49	GC12M023365	14.09	4.10074
CHUK	Component Of Inhibitor Of Nuclear Factor Kappa B Kinase Complex	Protein Coding	58	GC10M100217	14.09	4.11689
CGAS	Cyclic GMP-AMP Synthase	Protein Coding	42	GC06M075513	14.08	4.13303
MAPK1	Mitogen-Activated Protein Kinase 1	Protein Coding	59	GC22M021759	14.04	4.14918
RYR1	Ryanodine Receptor 1	Protein Coding	53	GC19P076151	13.96	4.16532
CCR4	C-C Motif Chemokine Receptor 4	Protein Coding	51	GC03P032951	13.95	4.18147
IL3	Interleukin 3	Protein Coding	52	GC05P132060	13.93	4.19761
SELL	Selectin L	Protein Coding	50	GC01M169690	13.89	4.21376
ANGPT2	Angiopoietin 2	Protein Coding	55	GC08M006499	13.83	4.2299
VDR	Vitamin D Receptor	Protein Coding	56	GC12M047841	13.79	4.24604
TCIM	Transcriptional And Immune Response Regulator	Protein Coding	38	GC08P040153	13.77	4.26219
RFXAP	Regulatory Factor X Associated Protein	Protein Coding	43	GC13P036819	13.73	4.27833
LCK	LCK Proto-Oncogene, Src Family Tyrosine Kinase	Protein Coding	59	GC01P032251	13.73	4.29448
IL17RA	Interleukin 17 Receptor A	Protein Coding	53	GC22P046642	13.72	4.31062
JAK2	Janus Kinase 2	Protein Coding	60	GC09P004985	13.72	4.32677
CD70	CD70 Molecule	Protein Coding	51	GC19M007780	13.69	4.34291
SAMHD1	SAM And HD Domain Containing Deoxynucleoside Triphosphate Triphosphohydrolase 1	Protein Coding	50	GC20M036890	13.66	4.35906
TERT	Telomerase Reverse Transcriptase	Protein Coding	58	GC05M001253	13.59	4.3752
CCR3	C-C Motif Chemokine Receptor 3	Protein Coding	52	GC03P047816	13.59	4.39135
MAPK8	Mitogen-Activated Protein Kinase 8	Protein Coding	57	GC10P048306	13.57	4.40749
MBP	Myelin Basic Protein	Protein Coding	51	GC18M076978	13.57	4.42364
PGM3	Phosphoglucomutase 3	Protein Coding	50	GC06M083161	13.56	4.43978
TRAF3	TNF Receptor Associated Factor 3	Protein Coding	53	GC14P111106	13.52	4.45593
LRBA	LPS Responsive Beige-Like Anchor Protein	Protein Coding	47	GC04M150264	13.51	4.47207
CYBB	Cytochrome B-245 Beta Chain	Protein Coding	56	GC0XP037780	13.46	4.48821
MIR17	MicroRNA 17	RNA Gene	22	GC13P091350	13.43	4.50436
MIR20A	MicroRNA 20a	RNA Gene	22	GC13P091595	13.41	4.5205
IL6R	Interleukin 6 Receptor	Protein Coding	57	GC01P154405	13.41	4.53665
TNFSF11	TNF Superfamily Member 11	Protein Coding	56	GC13P042562	13.38	4.55279
TBX21	T-Box Transcription Factor 21	Protein Coding	52	GC17P047733	13.3	4.56894
STAT5A	Signal Transducer And Activator Of Transcription 5A	Protein Coding	55	GC17P042287	13.29	4.58508
CD46	CD46 Molecule	Protein Coding	55	GC01P207752	13.27	4.60123
PDGFRB	Platelet Derived Growth Factor Receptor Beta	Protein Coding	60	GC05M150113	13.24	4.61737
ELANE	Elastase, Neutrophil Expressed	Protein Coding	58	GC19P004053	13.2	4.63352
MMP9	Matrix Metallopeptidase 9	Protein Coding	61	GC20P046008	13.19	4.64966
IL9	Interleukin 9	Protein Coding	50	GC05M135891	13.16	4.66581
C5	Complement C5	Protein Coding	53	GC09M120933	13.09	4.68195
GATA3	GATA Binding Protein 3	Protein Coding	56	GC10P008045	13.09	4.69809
STIM1	Stromal Interaction Molecule 1	Protein Coding	57	GC11P003909	13.09	4.71424
BIRC3	Baculoviral IAP Repeat Containing 3	Protein Coding	53	GC11P102317	13.07	4.73038
DNMT3B	DNA Methyltransferase 3 Beta	Protein Coding	57	GC20P032762	13.02	4.74653
LBR	Lamin B Receptor	Protein Coding	54	GC01M225401	12.98	4.76267
IL22	Interleukin 22	Protein Coding	49	GC12M068248	12.97	4.77882
IL10RA	Interleukin 10 Receptor Subunit Alpha	Protein Coding	53	GC11P117987	12.94	4.79496
CCR2	C-C Motif Chemokine Receptor 2	Protein Coding	52	GC03P047824	12.93	4.81111
ADAR	Adenosine Deaminase RNA Specific	Protein Coding	52	GC01M154603	12.88	4.82725
TGFBR2	Transforming Growth Factor Beta Receptor 2	Protein Coding	59	GC03P030623	12.88	4.8434
CXCL9	C-X-C Motif Chemokine Ligand 9	Protein Coding	47	GC04M076001	12.84	4.85954
PTGS2	Prostaglandin-Endoperoxide Synthase 2	Protein Coding	56	GC01M186671	12.81	4.87569
HSPD1	Heat Shock Protein Family D (Hsp60) Member 1	Protein Coding	55	GC02M197486	12.8	4.89183
SOCS1	Suppressor Of Cytokine Signaling 1	Protein Coding	52	GC16M012594	12.77	4.90798
RAC2	Rac Family Small GTPase 2	Protein Coding	58	GC22M063703	12.77	4.92412
MIR145	MicroRNA 145	RNA Gene	26	GC05P149430	12.72	4.94026
EPHB4	EPH Receptor B4	Protein Coding	60	GC07M103494	12.72	4.95641
MIR125A	MicroRNA 125a	RNA Gene	23	GC19P076701	12.71	4.97255
ACE2	Angiotensin Converting Enzyme 2	Protein Coding	56	GC0XM015494	12.69	4.9887
CR1	Complement C3b/C4b Receptor 1 (Knops Blood Group)	Protein Coding	51	GC01P207496	12.67	5.00484
TNFRSF18	TNF Receptor Superfamily Member 18	Protein Coding	48	GC01M001203	12.64	5.02099
MRTFA	Myocardin Related Transcription Factor A	Protein Coding	47	GC22M064561	12.64	5.03713
TLR6	Toll Like Receptor 6	Protein Coding	51	GC04M038828	12.63	5.05328
MIR126	MicroRNA 126	RNA Gene	25	GC09P136670	12.59	5.06942
ITK	IL2 Inducible T Cell Kinase	Protein Coding	59	GC05P157158	12.58	5.08557
MIR222	MicroRNA 222	RNA Gene	23	GC0XM045747	12.54	5.10171
FCGR1A	Fc Gamma Receptor Ia	Protein Coding	48	GC01P151397	12.52	5.11786
MIR27A	MicroRNA 27a	RNA Gene	26	GC19M014849	12.5	5.134
TET2	Tet Methylcytosine Dioxygenase 2	Protein Coding	52	GC04P105145	12.44	5.15015
NLRC4	NLR Family CARD Domain Containing 4	Protein Coding	51	GC02M032224	12.43	5.16629
C4B	Complement C4B (Chido Blood Group)	Protein Coding	48	GC06P032014	12.36	5.18243
C5AR1	Complement C5a Receptor 1	Protein Coding	51	GC19P047290	12.35	5.19858
CXCR2	C-X-C Motif Chemokine Receptor 2	Protein Coding	57	GC02P218125	12.32	5.21472
IGH	Immunoglobulin Heavy Locus	Protein Coding	21	GC14M113830	12.31	5.23087
IRF7	Interferon Regulatory Factor 7	Protein Coding	54	GC11M000612	12.3	5.24701
MIR146B	MicroRNA 146b	RNA Gene	24	GC10P102436	12.26	5.26316
SERPINA3	Serpin Family A Member 3	Protein Coding	50	GC14P094612	12.24	5.2793
SLPI	Secretory Leukocyte Peptidase Inhibitor	Protein Coding	47	GC20M045252	12.23	5.29545
OTULIN	OTU Deubiquitinase With Linear Linkage Specificity	Protein Coding	48	GC05P014667	12.2	5.31159
MIR210	MicroRNA 210	RNA Gene	23	GC11M004807	12.19	5.32774
TRAF3IP2	TRAF3 Interacting Protein 2	Protein Coding	52	GC06M111555	12.19	5.34388
WIPF1	WAS/WASL Interacting Protein Family Member 1	Protein Coding	50	GC02M174559	12.18	5.36003
HLA-E	Major Histocompatibility Complex, Class I, E	Protein Coding	48	GC06P096074	12.17	5.37617
INS	Insulin	Protein Coding	54	GC11M002159	12.15	5.39232
ADA2	Adenosine Deaminase 2	Protein Coding	47	GC22M017235	12.13	5.40846
CFP	Complement Factor Properdin	Protein Coding	50	GC0XM047623	12.12	5.4246
IL16	Interleukin 16	Protein Coding	48	GC15P081159	12.09	5.44075
DPP4	Dipeptidyl Peptidase 4	Protein Coding	57	GC02M161992	12.08	5.45689
MMP2	Matrix Metallopeptidase 2	Protein Coding	60	GC16P055390	12.08	5.47304
STAT6	Signal Transducer And Activator Of Transcription 6	Protein Coding	57	GC12M057095	12.08	5.48918
MIR143	MicroRNA 143	RNA Gene	26	GC05P149417	12.07	5.50533
C11orf65	Chromosome 11 Open Reading Frame 65	Protein Coding	36	GC11M108308	12.04	5.52147
CREBBP	CREB Binding Protein	Protein Coding	60	GC16M009385	12.04	5.53762
MAPK14	Mitogen-Activated Protein Kinase 14	Protein Coding	58	GC06P096228	12.02	5.55376
CD3D	CD3 Delta Subunit Of T-Cell Receptor Complex	Protein Coding	54	GC11M118338	12.01	5.56991
LEP	Leptin	Protein Coding	53	GC07P128241	12.01	5.58605
CD44	CD44 Molecule (Indian Blood Group)	Protein Coding	55	GC11P035139	12.01	5.6022
CASP3	Caspase 3	Protein Coding	56	GC04M184627	12	5.61834
IL6ST	Interleukin 6 Cytokine Family Signal Transducer	Protein Coding	56	GC05M055935	11.98	5.63448
TTN	Titin	Protein Coding	54	GC02M178525	11.98	5.65063
TSHR	Thyroid Stimulating Hormone Receptor	Protein Coding	54	GC14P080954	11.97	5.66677
IGHG1	Immunoglobulin Heavy Constant Gamma 1 (G1m Marker)	Protein Coding	40	GC14M105736	11.96	5.68292
SELE	Selectin E	Protein Coding	50	GC01M169722	11.96	5.69906
ALOX5	Arachidonate 5-Lipoxygenase	Protein Coding	54	GC10P045374	11.94	5.71521
MIR106B	MicroRNA 106b	RNA Gene	24	GC07M103446	11.93	5.73135
CDC42	Cell Division Cycle 42	Protein Coding	57	GC01P022052	11.91	5.7475
IRAK1	Interleukin 1 Receptor Associated Kinase 1	Protein Coding	56	GC0XM154010	11.89	5.76364
TAP1	Transporter 1, ATP Binding Cassette Subfamily B Member	Protein Coding	55	GC06M074993	11.89	5.77979
IL33	Interleukin 33	Protein Coding	46	GC09P007853	11.87	5.79593
RMRP	RNA Component Of Mitochondrial RNA Processing Endoribonuclease	RNA Gene	26	GC09M035655	11.84	5.81208
KLRD1	Killer Cell Lectin Like Receptor D1	Protein Coding	48	GC12P010226	11.82	5.82822
TNFSF12	TNF Superfamily Member 12	Protein Coding	46	GC17P012059	11.82	5.84437
CD38	CD38 Molecule	Protein Coding	53	GC04P019720	11.78	5.86051
TBX1	T-Box Transcription Factor 1	Protein Coding	48	GC22P046741	11.78	5.87665
ICAM2	Intercellular Adhesion Molecule 2	Protein Coding	51	GC17M064002	11.72	5.8928
TNFRSF8	TNF Receptor Superfamily Member 8	Protein Coding	50	GC01P012063	11.71	5.90894
CXCR5	C-X-C Motif Chemokine Receptor 5	Protein Coding	48	GC11P118928	11.7	5.92509
STAT2	Signal Transducer And Activator Of Transcription 2	Protein Coding	55	GC12M056341	11.7	5.94123
MIR150	MicroRNA 150	RNA Gene	24	GC19M049500	11.7	5.95738
PSMB8	Proteasome 20S Subunit Beta 8	Protein Coding	56	GC06M032840	11.69	5.97352
KIR3DL1	Killer Cell Immunoglobulin Like Receptor, Three Ig Domains And Long Cytoplasmic Tail 1	Protein Coding	46	GC19P076847	11.65	5.98967
TGFBR1	Transforming Growth Factor Beta Receptor 1	Protein Coding	61	GC09P099104	11.65	6.00581
CCL7	C-C Motif Chemokine Ligand 7	Protein Coding	50	GC17P034270	11.61	6.02196
TSLP	Thymic Stromal Lymphopoietin	Protein Coding	46	GC05P111070	11.6	6.0381
NOD1	Nucleotide Binding Oligomerization Domain Containing 1	Protein Coding	50	GC07M030424	11.58	6.05425
MYH7	Myosin Heavy Chain 7	Protein Coding	53	GC14M023412	11.58	6.07039
GBA1	Glucosylceramidase Beta 1	Protein Coding	56	GC01M155424	11.58	6.08654
MUC1	Mucin 1, Cell Surface Associated	Protein Coding	55	GC01M155185	11.55	6.10268
P2RX7	Purinergic Receptor P2X 7	Protein Coding	54	GC12P127389	11.55	6.11882
AK2	Adenylate Kinase 2	Protein Coding	55	GC01M033007	11.51	6.13497
MIR200B	MicroRNA 200b	RNA Gene	24	GC01P001167	11.5	6.15111
TAP2	Transporter 2, ATP Binding Cassette Subfamily B Member	Protein Coding	51	GC06M032821	11.5	6.16726
VTCN1	V-Set Domain Containing T Cell Activation Inhibitor 1	Protein Coding	48	GC01M117143	11.48	6.1834
NPM1	Nucleophosmin 1	Protein Coding	57	GC05P171387	11.46	6.19955
MSH2	MutS Homolog 2	Protein Coding	56	GC02P047403	11.41	6.21569
CAMP	Cathelicidin Antimicrobial Peptide	Protein Coding	46	GC03P050537	11.4	6.23184
RASGRP1	RAS Guanyl Releasing Protein 1	Protein Coding	54	GC15M038488	11.39	6.24798
PMP22	Peripheral Myelin Protein 22	Protein Coding	50	GC17M015229	11.39	6.26413
RIT1	Ras Like Without CAAX 1	Protein Coding	53	GC01M155897	11.36	6.28027
SMAD3	SMAD Family Member 3	Protein Coding	59	GC15P067063	11.34	6.29642
BCL6	BCL6 Transcription Repressor	Protein Coding	52	GC03M187721	11.32	6.31256
PSTPIP1	Proline-Serine-Threonine Phosphatase Interacting Protein 1	Protein Coding	50	GC15P076993	11.31	6.32871
CASP1	Caspase 1	Protein Coding	56	GC11M105025	11.31	6.34485
CHD7	Chromodomain Helicase DNA Binding Protein 7	Protein Coding	52	GC08P060678	11.3	6.36099
CD34	CD34 Molecule	Protein Coding	52	GC01M207880	11.29	6.37714
CCL8	C-C Motif Chemokine Ligand 8	Protein Coding	46	GC17P034319	11.28	6.39328
CD276	CD276 Molecule	Protein Coding	49	GC15P073683	11.28	6.40943
ITGA4	Integrin Subunit Alpha 4	Protein Coding	55	GC02P181456	11.26	6.42557
MLH1	MutL Homolog 1	Protein Coding	55	GC03P036993	11.2	6.44172
TNFSF10	TNF Superfamily Member 10	Protein Coding	51	GC03M172505	11.19	6.45786
EIF2AK2	Eukaryotic Translation Initiation Factor 2 Alpha Kinase 2	Protein Coding	56	GC02M037099	11.18	6.47401
AICDA	Activation Induced Cytidine Deaminase	Protein Coding	50	GC12M008602	11.15	6.49015
IL18R1	Interleukin 18 Receptor 1	Protein Coding	50	GC02P102311	11.14	6.5063
RIPK2	Receptor Interacting Serine/Threonine Kinase 2	Protein Coding	53	GC08P089832	11.14	6.52244
IFNGR2	Interferon Gamma Receptor 2	Protein Coding	51	GC21P033402	11.07	6.53859
FOS	Fos Proto-Oncogene, AP-1 Transcription Factor Subunit	Protein Coding	57	GC14P075278	11.05	6.55473
SELP	Selectin P	Protein Coding	52	GC01M169558	11.04	6.57088
BACH2	BTB Domain And CNC Homolog 2	Protein Coding	50	GC06M089926	11.03	6.58702
S100A9	S100 Calcium Binding Protein A9	Protein Coding	50	GC01P153357	11.03	6.60316
CXCL2	C-X-C Motif Chemokine Ligand 2	Protein Coding	46	GC04M074097	11.01	6.61931
TICAM1	TIR Domain Containing Adaptor Molecule 1	Protein Coding	50	GC19M004815	11	6.63545
TG	Thyroglobulin	Protein Coding	51	GC08P132866	10.99	6.6516
RNASE3	Ribonuclease A Family Member 3	Protein Coding	46	GC14P020891	10.97	6.66774
MX1	MX Dynamin Like GTPase 1	Protein Coding	47	GC21P041420	10.96	6.68389
MSN	Moesin	Protein Coding	55	GC0XP065588	10.95	6.70003
TOM1	Target Of Myb1 Membrane Trafficking Protein	Protein Coding	50	GC22P035299	10.94	6.71618
DHCR24	24-Dehydrocholesterol Reductase	Protein Coding	52	GC01M054849	10.93	6.73232
CD1A	CD1a Molecule	Protein Coding	47	GC01P158255	10.9	6.74847
S100A8	S100 Calcium Binding Protein A8	Protein Coding	48	GC01M153406	10.88	6.76461
CXCR1	C-X-C Motif Chemokine Receptor 1	Protein Coding	50	GC02M218162	10.87	6.78076
MIR30E	MicroRNA 30e	RNA Gene	25	GC01P040754	10.87	6.7969
COPA	COPI Coat Complex Subunit Alpha	Protein Coding	50	GC01M160288	10.85	6.81304
TRIM5	Tripartite Motif Containing 5	Protein Coding	48	GC11M007138	10.83	6.82919
FOXN1	Forkhead Box N1	Protein Coding	49	GC17P028506	10.82	6.84533
MAP2K1	Mitogen-Activated Protein Kinase Kinase 1	Protein Coding	60	GC15P066386	10.81	6.86148
RNASEL	Ribonuclease L	Protein Coding	50	GC01M182573	10.79	6.87762
ADAM17	ADAM Metallopeptidase Domain 17	Protein Coding	58	GC02M009488	10.79	6.89377
LAT	Linker For Activation Of T Cells	Protein Coding	53	GC16P043721	10.78	6.90991
LACC1	Laccase Domain Containing 1	Protein Coding	43	GC13P043879	10.74	6.92606
H2AC18	H2A Clustered Histone 18	Protein Coding	35	GC01M153135	10.72	6.9422
TNFRSF14	TNF Receptor Superfamily Member 14	Protein Coding	50	GC01P004726	10.71	6.95835
SLAMF1	Signaling Lymphocytic Activation Molecule Family Member 1	Protein Coding	48	GC01M160608	10.65	6.97449
SLC11A1	Solute Carrier Family 11 Member 1	Protein Coding	53	GC02P218382	10.63	6.99064
CALR	Calreticulin	Protein Coding	58	GC19P012938	10.61	7.00678
MTOR	Mechanistic Target Of Rapamycin Kinase	Protein Coding	62	GC01M011106	10.61	7.02293
FGFR1	Fibroblast Growth Factor Receptor 1	Protein Coding	63	GC08M038400	10.61	7.03907
KLRC1	Killer Cell Lectin Like Receptor C1	Protein Coding	48	GC12M023377	10.57	7.05521
LILRB1	Leukocyte Immunoglobulin Like Receptor B1	Protein Coding	50	GC19P076839	10.57	7.07136
L1CAM	L1 Cell Adhesion Molecule	Protein Coding	54	GC0XM153864	10.56	7.0875
UBA1	Ubiquitin Like Modifier Activating Enzyme 1	Protein Coding	56	GC0XP047190	10.56	7.10365
MIR223	MicroRNA 223	RNA Gene	25	GC0XP066018	10.56	7.11979
PRKDC	Protein Kinase, DNA-Activated, Catalytic Subunit	Protein Coding	57	GC08M047773	10.55	7.13594
ITGB1	Integrin Subunit Beta 1	Protein Coding	57	GC10M033922	10.54	7.15208
HP	Haptoglobin	Protein Coding	52	GC16P072590	10.51	7.16823
SLC26A3	Solute Carrier Family 26 Member 3	Protein Coding	51	GC07M107765	10.5	7.18437
FN1	Fibronectin 1	Protein Coding	57	GC02M215360	10.47	7.20052
MMP1	Matrix Metallopeptidase 1	Protein Coding	57	GC11M104437	10.46	7.21666
APOBEC3G	Apolipoprotein B MRNA Editing Enzyme Catalytic Subunit 3G	Protein Coding	47	GC22P047510	10.45	7.23281
PPARG	Peroxisome Proliferator Activated Receptor Gamma	Protein Coding	60	GC03P012287	10.45	7.24895
SFTPC	Surfactant Protein C	Protein Coding	48	GC08P022156	10.44	7.2651
CDKN2A	Cyclin Dependent Kinase Inhibitor 2A	Protein Coding	57	GC09M021967	10.44	7.28124
IFNA2	Interferon Alpha 2	Protein Coding	50	GC09M021384	10.43	7.29738
RELB	RELB Proto-Oncogene, NF-KB Subunit	Protein Coding	50	GC19P076404	10.4	7.31353
PMEL	Premelanosome Protein	Protein Coding	49	GC12M055954	10.39	7.32967
SRC	SRC Proto-Oncogene, Non-Receptor Tyrosine Kinase	Protein Coding	58	GC20P037344	10.39	7.34582
NCF2	Neutrophil Cytosolic Factor 2	Protein Coding	54	GC01M184289	10.38	7.36196
ITCH	Itchy E3 Ubiquitin Protein Ligase	Protein Coding	53	GC20P034363	10.38	7.37811
MAGT1	Magnesium Transporter 1	Protein Coding	48	GC0XM078064	10.36	7.39425
CLEC12A	C-Type Lectin Domain Family 12 Member A	Protein Coding	46	GC12P009951	10.35	7.4104
CDH2	Cadherin 2	Protein Coding	59	GC18M028543	10.34	7.42654	CDH2
MIR200C	MicroRNA 200c	RNA Gene	25	GC12P024851	10.34	7.44269
CD163	CD163 Molecule	Protein Coding	51	GC12M008163	10.33	7.45883
ERAP1	Endoplasmic Reticulum Aminopeptidase 1	Protein Coding	53	GC05M096760	10.32	7.47498
LIFR	LIF Receptor Subunit Alpha	Protein Coding	53	GC05M038475	10.29	7.49112
ISG15	ISG15 Ubiquitin Like Modifier	Protein Coding	53	GC01P001001	10.28	7.50727
ACKR2	Atypical Chemokine Receptor 2	Protein Coding	47	GC03P042804	10.28	7.52341
MIR31	MicroRNA 31	RNA Gene	22	GC09M021874	10.26	7.53955
CD5	CD5 Molecule	Protein Coding	49	GC11P061118	10.26	7.5557
IGHM	Immunoglobulin Heavy Constant Mu	Protein Coding	40	GC14M113841	10.25	7.57184
CARMIL2	Capping Protein Regulator And Myosin 1 Linker 2	Protein Coding	42	GC16P067644	10.25	7.58799
DEFB4A	Defensin Beta 4A	Protein Coding	42	GC08P008014	10.24	7.60413
SOCS3	Suppressor Of Cytokine Signaling 3	Protein Coding	50	GC17M078356	10.22	7.62028
DSP	Desmoplakin	Protein Coding	57	GC06P007541	10.21	7.63642
CFI	Complement Factor I	Protein Coding	54	GC04M109732	10.2	7.65257
SP1	Sp1 Transcription Factor	Protein Coding	52	GC12P053380	10.19	7.66871
CCL20	C-C Motif Chemokine Ligand 20	Protein Coding	49	GC02P227846	10.18	7.68486
TNFSF4	TNF Superfamily Member 4	Protein Coding	48	GC01M173183	10.18	7.701
LGALS3	Galectin 3	Protein Coding	52	GC14P055124	10.16	7.71715
FLT3	Fms Related Receptor Tyrosine Kinase 3	Protein Coding	60	GC13M028003	10.16	7.73329
CLEC4D	C-Type Lectin Domain Family 4 Member D	Protein Coding	44	GC12P008509	10.15	7.74943
BMP6	Bone Morphogenetic Protein 6	Protein Coding	51	GC06P007726	10.15	7.76558
MIR122	MicroRNA 122	RNA Gene	25	GC18P058451	10.15	7.78172
ITGB3	Integrin Subunit Beta 3	Protein Coding	59	GC17P067114	10.14	7.79787
MIR141	MicroRNA 141	RNA Gene	24	GC12P024853	10.11	7.81401
RYR3	Ryanodine Receptor 3	Protein Coding	48	GC15P033310	10.09	7.83016
IGF1	Insulin Like Growth Factor 1	Protein Coding	55	GC12M102395	10.08	7.8463
NR3C1	Nuclear Receptor Subfamily 3 Group C Member 1	Protein Coding	56	GC05M143277	10.07	7.86245
BAX	BCL2 Associated X, Apoptosis Regulator	Protein Coding	57	GC19P048954	10.04	7.87859
PRL	Prolactin	Protein Coding	50	GC06M022287	10.01	7.89474
MIR205	MicroRNA 205	RNA Gene	22	GC01P209432	10.01	7.91088
CXCL13	C-X-C Motif Chemokine Ligand 13	Protein Coding	47	GC04P077511	9.99	7.92703
ETS1	ETS Proto-Oncogene 1, Transcription Factor	Protein Coding	53	GC11M128458	9.99	7.94317
SFTPA1	Surfactant Protein A1	Protein Coding	51	GC10P096505	9.98	7.95932
CCL17	C-C Motif Chemokine Ligand 17	Protein Coding	47	GC16P057417	9.98	7.97546
LEPR	Leptin Receptor	Protein Coding	57	GC01P065421	9.97	7.9916
CBS	Cystathionine Beta-Synthase	Protein Coding	56	GC21M043053	9.97	8.00775
NOTCH1	Notch Receptor 1	Protein Coding	59	GC09M137930	9.92	8.02389
SMPD1	Sphingomyelin Phosphodiesterase 1	Protein Coding	56	GC11P006390	9.9	8.04004
FHL1	Four And A Half LIM Domains 1	Protein Coding	51	GC0XP136146	9.88	8.05618
MDM2	MDM2 Proto-Oncogene	Protein Coding	59	GC12P068808	9.87	8.07233
FADD	Fas Associated Via Death Domain	Protein Coding	52	GC11P070203	9.85	8.08847
CAV1	Caveolin 1	Protein Coding	55	GC07P116524	9.84	8.10462
CHEK2	Checkpoint Kinase 2	Protein Coding	61	GC22M028687	9.82	8.12076
TAPBP	TAP Binding Protein	Protein Coding	51	GC06M033299	9.81	8.13691
BLM	BLM RecQ Like Helicase	Protein Coding	56	GC15P090717	9.8	8.15305	BLM
CD3G	CD3 Gamma Subunit Of T-Cell Receptor Complex	Protein Coding	54	GC11P118344	9.8	8.1692
CXCL11	C-X-C Motif Chemokine Ligand 11	Protein Coding	48	GC04M076033	9.79	8.18534
RAC1	Rac Family Small GTPase 1	Protein Coding	55	GC07P006377	9.79	8.20149
CCL22	C-C Motif Chemokine Ligand 22	Protein Coding	44	GC16P057359	9.78	8.21763
IL36RN	Interleukin 36 Receptor Antagonist	Protein Coding	50	GC02P124514	9.77	8.23377
FGFR3	Fibroblast Growth Factor Receptor 3	Protein Coding	63	GC04P001795	9.77	8.24992
LY96	Lymphocyte Antigen 96	Protein Coding	51	GC08P073991	9.76	8.26606
MIR15A	MicroRNA 15a	RNA Gene	18	GC13M050049	9.76	8.28221
PTX3	Pentraxin 3	Protein Coding	50	GC03P157436	9.75	8.29835
LTF	Lactotransferrin	Protein Coding	52	GC03M046435	9.72	8.3145
SMARCAL1	SWI/SNF Related, Matrix Associated, Actin Dependent Regulator Of Chromatin, Subfamily A Like 1	Protein Coding	51	GC02P216412	9.72	8.33064
RAD51	RAD51 Recombinase	Protein Coding	57	GC15P040694	9.72	8.34679	RAD51
IDH1	Isocitrate Dehydrogenase (NADP(+)) 1	Protein Coding	60	GC02M208236	9.71	8.36293
FLT4	Fms Related Receptor Tyrosine Kinase 4	Protein Coding	59	GC05M181987	9.71	8.37908
S100B	S100 Calcium Binding Protein B	Protein Coding	51	GC21M051697	9.69	8.39522
IL17RC	Interleukin 17 Receptor C	Protein Coding	47	GC03P009917	9.68	8.41137
MUTYH	MutY DNA Glycosylase	Protein Coding	52	GC01M045329	9.66	8.42751
VEGFC	Vascular Endothelial Growth Factor C	Protein Coding	53	GC04M176683	9.65	8.44366
PSMB9	Proteasome 20S Subunit Beta 9	Protein Coding	52	GC06P096131	9.64	8.4598
CCL18	C-C Motif Chemokine Ligand 18	Protein Coding	42	GC17P036064	9.64	8.47594
MIR142	MicroRNA 142	RNA Gene	24	GC17M058331	9.62	8.49209
BCL2L1	BCL2 Like 1	Protein Coding	55	GC20M031664	9.58	8.50823
MSH6	MutS Homolog 6	Protein Coding	55	GC02P047695	9.58	8.52438
C1QA	Complement C1q A Chain	Protein Coding	53	GC01P022641	9.57	8.54052
PMS2	PMS1 Homolog 2, Mismatch Repair System Component	Protein Coding	55	GC07M005973	9.55	8.55667
TRIM25	Tripartite Motif Containing 25	Protein Coding	51	GC17M056836	9.54	8.57281
MIR29A	MicroRNA 29a	RNA Gene	24	GC07M130876	9.54	8.58896
CCL21	C-C Motif Chemokine Ligand 21	Protein Coding	48	GC09M034709	9.54	8.6051
CTSG	Cathepsin G	Protein Coding	52	GC14M024573	9.53	8.62125
MYO5A	Myosin VA	Protein Coding	51	GC15M127432	9.53	8.63739
MRE11	MRE11 Homolog, Double Strand Break Repair Nuclease	Protein Coding	55	GC11M103736	9.52	8.65354
SRSF2	Serine And Arginine Rich Splicing Factor 2	Protein Coding	47	GC17M076734	9.5	8.66968
TRA	T Cell Receptor Alpha Locus	Protein Coding	24	GC14P021621	9.49	8.68582
HIF1A	Hypoxia Inducible Factor 1 Subunit Alpha	Protein Coding	54	GC14P061695	9.49	8.70197
CDKN1A	Cyclin Dependent Kinase Inhibitor 1A	Protein Coding	55	GC06P096237	9.48	8.71811
CEBPB	CCAAT Enhancer Binding Protein Beta	Protein Coding	50	GC20P050190	9.47	8.73426
CYBA	Cytochrome B-245 Alpha Chain	Protein Coding	54	GC16M088643	9.46	8.7504
SFTPB	Surfactant Protein B	Protein Coding	51	GC02M085657	9.46	8.76655
CD36	CD36 Molecule	Protein Coding	56	GC07P080369	9.44	8.78269
ICAM3	Intercellular Adhesion Molecule 3	Protein Coding	50	GC19M010429	9.43	8.79884
TSC2	TSC Complex Subunit 2	Protein Coding	56	GC16P014467	9.41	8.81498
HBB	Hemoglobin Subunit Beta	Protein Coding	52	GC11M007105	9.41	8.83113
IFNAR1	Interferon Alpha And Beta Receptor Subunit 1	Protein Coding	55	GC21P033324	9.39	8.84727
IRF2BP2	Interferon Regulatory Factor 2 Binding Protein 2	Protein Coding	43	GC01M234604	9.39	8.86342
HSP90AA1	Heat Shock Protein 90 Alpha Family Class A Member 1	Protein Coding	58	GC14M102080	9.37	8.87956
DDX41	DEAD-Box Helicase 41	Protein Coding	52	GC05M177511	9.33	8.89571
PECAM1	Platelet And Endothelial Cell Adhesion Molecule 1	Protein Coding	47	GC17M064319	9.32	8.91185
CD244	CD244 Molecule	Protein Coding	51	GC01M160830	9.31	8.92799
MUC5B	Mucin 5B, Oligomeric Mucus/Gel-Forming	Protein Coding	48	GC11P002284	9.3	8.94414
SIGLEC5	Sialic Acid Binding Ig Like Lectin 5	Protein Coding	47	GC19M074024	9.3	8.96028
GJA1	Gap Junction Protein Alpha 1	Protein Coding	57	GC06P121436	9.3	8.97643
NCF4	Neutrophil Cytosolic Factor 4	Protein Coding	54	GC22P036860	9.29	8.99257
LYST	Lysosomal Trafficking Regulator	Protein Coding	45	GC01M235661	9.28	9.00872
CD1D	CD1d Molecule	Protein Coding	50	GC01P158178	9.27	9.02486
CXCL5	C-X-C Motif Chemokine Ligand 5	Protein Coding	47	GC04M073995	9.25	9.04101
AR	Androgen Receptor	Protein Coding	59	GC0XP067544	9.25	9.05715
CD3E	CD3 Epsilon Subunit Of T-Cell Receptor Complex	Protein Coding	54	GC11P118304	9.24	9.0733
LCN2	Lipocalin 2	Protein Coding	52	GC09P128149	9.24	9.08944
IFI16	Interferon Gamma Inducible Protein 16	Protein Coding	49	GC01P158969	9.23	9.10559
ANXA1	Annexin A1	Protein Coding	54	GC09P073151	9.22	9.12173
NT5E	5'-Nucleotidase Ecto	Protein Coding	59	GC06P085449	9.21	9.13788
TLR10	Toll Like Receptor 10	Protein Coding	46	GC04M038773	9.21	9.15402
IGKC	Immunoglobulin Kappa Constant	Protein Coding	39	GC02M091164	9.2	9.17016
LILRB4	Leukocyte Immunoglobulin Like Receptor B4	Protein Coding	44	GC19P054643	9.19	9.18631
PARP1	Poly(ADP-Ribose) Polymerase 1	Protein Coding	58	GC01M226360	9.19	9.20245
MIR140	MicroRNA 140	RNA Gene	26	GC16P069934	9.18	9.2186
PGR	Progesterone Receptor	Protein Coding	56	GC11M103796	9.15	9.23474
IFNAR2	Interferon Alpha And Beta Receptor Subunit 2	Protein Coding	56	GC21P033229	9.14	9.25089
RET	Ret Proto-Oncogene	Protein Coding	61	GC10P043271	9.13	9.26703
UNC93B1	Unc-93 Homolog B1, TLR Signaling Regulator	Protein Coding	47	GC11M067991	9.13	9.28318
TNFRSF9	TNF Receptor Superfamily Member 9	Protein Coding	50	GC01M007915	9.12	9.29932
CEACAM1	CEA Cell Adhesion Molecule 1	Protein Coding	51	GC19M042507	9.12	9.31547
SERPINA1	Serpin Family A Member 1	Protein Coding	56	GC14M094376	9.11	9.33161
COL1A1	Collagen Type I Alpha 1 Chain	Protein Coding	56	GC17M054676	9.11	9.34776
CD55	CD55 Molecule (Cromer Blood Group)	Protein Coding	56	GC01P207321	9.11	9.3639
TRIM21	Tripartite Motif Containing 21	Protein Coding	50	GC11M004384	9.11	9.38005
TYR	Tyrosinase	Protein Coding	55	GC11P089177	9.1	9.39619
TNFRSF10B	TNF Receptor Superfamily Member 10b	Protein Coding	57	GC08M023020	9.1	9.41233
CBL	Cbl Proto-Oncogene	Protein Coding	59	GC11P119206	9.1	9.42848
NCAM1	Neural Cell Adhesion Molecule 1	Protein Coding	55	GC11P112961	9.09	9.44462
HCK	HCK Proto-Oncogene, Src Family Tyrosine Kinase	Protein Coding	54	GC20P032052	9.06	9.46077
DNASE1	Deoxyribonuclease 1	Protein Coding	50	GC16P003611	9.05	9.47691
MIR127	MicroRNA 127	RNA Gene	23	GC14P111052	9.04	9.49306
FYN	FYN Proto-Oncogene, Src Family Tyrosine Kinase	Protein Coding	53	GC06M111660	9.03	9.5092
ECM1	Extracellular Matrix Protein 1	Protein Coding	51	GC01P150508	9.02	9.52535
PSMB4	Proteasome 20S Subunit Beta 4	Protein Coding	51	GC01P151399	8.99	9.54149
PML	PML Nuclear Body Scaffold	Protein Coding	53	GC15P073994	8.98	9.55764
MIR132	MicroRNA 132	RNA Gene	24	GC17M002049	8.97	9.57378
INPP5D	Inositol Polyphosphate-5-Phosphatase D	Protein Coding	51	GC02P233059	8.96	9.58993
FCER2	Fc Epsilon Receptor II	Protein Coding	50	GC19M007767	8.96	9.60607
POLG	DNA Polymerase Gamma, Catalytic Subunit	Protein Coding	53	GC15M126455	8.95	9.62222
PDCD1LG2	Programmed Cell Death 1 Ligand 2	Protein Coding	50	GC09P005510	8.95	9.63836
SNCA	Synuclein Alpha	Protein Coding	59	GC04M089724	8.95	9.6545
CSF3R	Colony Stimulating Factor 3 Receptor	Protein Coding	54	GC01M036466	8.95	9.67065
EBAG9	Estrogen Receptor Binding Site Associated Antigen 9	Protein Coding	44	GC08P109536	8.93	9.68679
NTRK1	Neurotrophic Receptor Tyrosine Kinase 1	Protein Coding	57	GC01P156815	8.91	9.70294
BST2	Bone Marrow Stromal Cell Antigen 2	Protein Coding	46	GC19M017403	8.91	9.71908
TREM1	Triggering Receptor Expressed On Myeloid Cells 1	Protein Coding	48	GC06M041267	8.9	9.73523
LIF	LIF Interleukin 6 Family Cytokine	Protein Coding	50	GC22M030240	8.88	9.75137
IL27	Interleukin 27	Protein Coding	44	GC16M039046	8.85	9.76752
ATRX	ATRX Chromatin Remodeler	Protein Coding	53	GC0XM077504	8.84	9.78366
TSC1	TSC Complex Subunit 1	Protein Coding	54	GC09M132891	8.82	9.79981
CD68	CD68 Molecule	Protein Coding	47	GC17P007579	8.8	9.81595
CCR8	C-C Motif Chemokine Receptor 8	Protein Coding	48	GC03P040040	8.8	9.8321
CEACAM3	CEA Cell Adhesion Molecule 3	Protein Coding	49	GC19P041796	8.78	9.84824
MIR16-1	MicroRNA 16-1	RNA Gene	22	GC13M050048	8.78	9.86438
ABL1	ABL Proto-Oncogene 1, Non-Receptor Tyrosine Kinase	Protein Coding	59	GC09P130713	8.78	9.88053
ADAM10	ADAM Metallopeptidase Domain 10	Protein Coding	60	GC15M058588	8.75	9.89667
AHR	Aryl Hydrocarbon Receptor	Protein Coding	54	GC07P016916	8.73	9.91282
NOS3	Nitric Oxide Synthase 3	Protein Coding	56	GC07P151271	8.71	9.92896
CLEC4E	C-Type Lectin Domain Family 4 Member E	Protein Coding	43	GC12M008535	8.7	9.94511
CDK4	Cyclin Dependent Kinase 4	Protein Coding	61	GC12M058560	8.69	9.96125
CD2	CD2 Molecule	Protein Coding	51	GC01P116754	8.69	9.9774
VWF	Von Willebrand Factor	Protein Coding	55	GC12M005949	8.69	9.99354
POLE	DNA Polymerase Epsilon, Catalytic Subunit	Protein Coding	55	GC12M132714	8.65	10.0097
CD79B	CD79b Molecule	Protein Coding	54	GC17M063928	8.64	10.0258
MICA	MHC Class I Polypeptide-Related Sequence A	Protein Coding	46	GC06P031399	8.63	10.042
SPN	Sialophorin	Protein Coding	47	GC16P029662	8.63	10.0581
MAPK3	Mitogen-Activated Protein Kinase 3	Protein Coding	56	GC16M039242	8.61	10.0743
NCF1	Neutrophil Cytosolic Factor 1	Protein Coding	53	GC07P077733	8.6	10.0904
ARG1	Arginase 1	Protein Coding	56	GC06P131473	8.6	10.1066
PLAUR	Plasminogen Activator, Urokinase Receptor	Protein Coding	52	GC19M043646	8.57	10.1227
MIR93	MicroRNA 93	RNA Gene	24	GC07M103442	8.57	10.1388
SLC29A3	Solute Carrier Family 29 Member 3	Protein Coding	51	GC10P071320	8.57	10.155
CTAG1B	Cancer/Testis Antigen 1B	Protein Coding	36	GC0XM154617	8.56	10.1711
CD83	CD83 Molecule	Protein Coding	47	GC06P014117	8.56	10.1873
LYN	LYN Proto-Oncogene, Src Family Tyrosine Kinase	Protein Coding	55	GC08P055879	8.55	10.2034
CARD14	Caspase Recruitment Domain Family Member 14	Protein Coding	49	GC17P080170	8.55	10.2196
HLA-DRB3	Major Histocompatibility Complex, Class II, DR Beta 3	Protein Coding	34	GC06Mn03715	8.55	10.2357
LGALS1	Galectin 1	Protein Coding	50	GC22P037675	8.54	10.2519
EZH2	Enhancer Of Zeste 2 Polycomb Repressive Complex 2 Subunit	Protein Coding	60	GC07M148807	8.53	10.268	EZH2
MMP8	Matrix Metallopeptidase 8	Protein Coding	55	GC11M104367	8.52	10.2841
F3	Coagulation Factor III, Tissue Factor	Protein Coding	52	GC01M094624	8.52	10.3003
KRT1	Keratin 1	Protein Coding	53	GC12M052674	8.52	10.3164
BIRC5	Baculoviral IAP Repeat Containing 5	Protein Coding	52	GC17P078214	8.51	10.3326	BIRC5
VIM	Vimentin	Protein Coding	57	GC10P017227	8.51	10.3487
F2RL1	F2R Like Trypsin Receptor 1	Protein Coding	51	GC05P076818	8.5	10.3649
PDPN	Podoplanin	Protein Coding	48	GC01P013583	8.5	10.381
GZMA	Granzyme A	Protein Coding	50	GC05P055102	8.49	10.3972
LPIN2	Lipin 2	Protein Coding	49	GC18M003341	8.49	10.4133
TIMP1	TIMP Metallopeptidase Inhibitor 1	Protein Coding	52	GC0XP047769	8.45	10.4294
NF1	Neurofibromin 1	Protein Coding	54	GC17P031094	8.45	10.4456
TEC	Tec Protein Tyrosine Kinase	Protein Coding	52	GC04M048187	8.45	10.4617
CCN2	Cellular Communication Network Factor 2	Protein Coding	53	GC06M131948	8.41	10.4779
IL36G	Interleukin 36 Gamma	Protein Coding	46	GC02P112973	8.4	10.494
NHEJ1	Non-Homologous End Joining Factor 1	Protein Coding	48	GC02M219135	8.4	10.5102
SPINK5	Serine Peptidase Inhibitor Kazal Type 5	Protein Coding	47	GC05P148025	8.4	10.5263
FOXP1	Forkhead Box P1	Protein Coding	51	GC03M070954	8.4	10.5425
ENG	Endoglin	Protein Coding	55	GC09M127815	8.39	10.5586
BCL11B	BCL11 Transcription Factor B	Protein Coding	48	GC14M099169	8.38	10.5747
PTPN2	Protein Tyrosine Phosphatase Non-Receptor Type 2	Protein Coding	54	GC18M028430	8.37	10.5909
U2AF1	U2 Small Nuclear RNA Auxiliary Factor 1	Protein Coding	50	GC21M043092	8.37	10.607
ASAH1	N-Acylsphingosine Amidohydrolase 1	Protein Coding	56	GC08M018055	8.36	10.6232
CD58	CD58 Molecule	Protein Coding	47	GC01M116514	8.36	10.6393
ACOD1	Aconitate Decarboxylase 1	Protein Coding	36	GC13P076949	8.35	10.6555
TNFSF13	TNF Superfamily Member 13	Protein Coding	52	GC17P007558	8.35	10.6716	TNFSF13
LDHA	Lactate Dehydrogenase A	Protein Coding	57	GC11P018394	8.35	10.6878
PSMB10	Proteasome 20S Subunit Beta 10	Protein Coding	51	GC16M067937	8.33	10.7039
ACE	Angiotensin I Converting Enzyme	Protein Coding	59	GC17P063477	8.32	10.7201
TJP1	Tight Junction Protein 1	Protein Coding	51	GC15M029699	8.31	10.7362
GPNMB	Glycoprotein Nmb	Protein Coding	51	GC07P023248	8.3	10.7523
LILRB2	Leukocyte Immunoglobulin Like Receptor B2	Protein Coding	46	GC19M074134	8.29	10.7685
LTBR	Lymphotoxin Beta Receptor	Protein Coding	48	GC12P006375	8.27	10.7846
CP	Ceruloplasmin	Protein Coding	55	GC03M149162	8.27	10.8008
MIR200A	MicroRNA 200a	RNA Gene	23	GC01P004662	8.26	10.8169
IL25	Interleukin 25	Protein Coding	46	GC14P036239	8.26	10.8331
GAPDH	Glyceraldehyde-3-Phosphate Dehydrogenase	Protein Coding	57	GC12P024813	8.24	10.8492	GAPDH
SERPINE1	Serpin Family E Member 1	Protein Coding	57	GC07P101127	8.23	10.8654
TNFRSF11A	TNF Receptor Superfamily Member 11a	Protein Coding	54	GC18P062325	8.22	10.8815
CD96	CD96 Molecule	Protein Coding	51	GC03P111292	8.22	10.8976
LGALS9	Galectin 9	Protein Coding	47	GC17P027629	8.2	10.9138
HSPG2	Heparan Sulfate Proteoglycan 2	Protein Coding	54	GC01M021822	8.2	10.9299
TNFRSF10A	TNF Receptor Superfamily Member 10a	Protein Coding	52	GC08M023190	8.2	10.9461
NFE2L2	NFE2 Like BZIP Transcription Factor 2	Protein Coding	58	GC02M177227	8.19	10.9622
TNFRSF17	TNF Receptor Superfamily Member 17	Protein Coding	52	GC16P011965	8.19	10.9784
CTSD	Cathepsin D	Protein Coding	59	GC11M001752	8.19	10.9945
IDH2	Isocitrate Dehydrogenase (NADP(+)) 2	Protein Coding	60	GC15M090083	8.19	11.0107
C2	Complement C2	Protein Coding	53	GC06P031897	8.18	11.0268
EPX	Eosinophil Peroxidase	Protein Coding	50	GC17P058192	8.17	11.0429
LBP	Lipopolysaccharide Binding Protein	Protein Coding	51	GC20P038346	8.16	11.0591
EPCAM	Epithelial Cell Adhesion Molecule	Protein Coding	56	GC02P047345	8.16	11.0752
PTPN6	Protein Tyrosine Phosphatase Non-Receptor Type 6	Protein Coding	56	GC12P024849	8.14	11.0914
PF4	Platelet Factor 4	Protein Coding	47	GC04M073980	8.12	11.1075
MIR9-1	MicroRNA 9-1	RNA Gene	23	GC01M156420	8.11	11.1237
FGF2	Fibroblast Growth Factor 2	Protein Coding	52	GC04P122826	8.11	11.1398
HLA-DRA	Major Histocompatibility Complex, Class II, DR Alpha	Protein Coding	51	GC06P032439	8.1	11.156
PPIA	Peptidylprolyl Isomerase A	Protein Coding	52	GC07P044811	8.09	11.1721
CSF1R	Colony Stimulating Factor 1 Receptor	Protein Coding	59	GC05M150053	8.09	11.1882
IL12RB2	Interleukin 12 Receptor Subunit Beta 2	Protein Coding	51	GC01P067307	8.07	11.2044
SKIC2	SKI2 Subunit Of Superkiller Complex	Protein Coding	48	GC06P099905	8.06	11.2205
KITLG	KIT Ligand	Protein Coding	53	GC12M088492	8.06	11.2367
CLU	Clusterin	Protein Coding	54	GC08M027596	8.06	11.2528
IL32	Interleukin 32	Protein Coding	45	GC16P014513	8.03	11.269
MIR204	MicroRNA 204	RNA Gene	26	GC09M070809	8.03	11.2851
CFTR	CF Transmembrane Conductance Regulator	Protein Coding	59	GC07P117287	8.03	11.3013
CD9	CD9 Molecule	Protein Coding	51	GC12P024781	8.03	11.3174
HSPA4	Heat Shock Protein Family A (Hsp70) Member 4	Protein Coding	49	GC05P133054	8.01	11.3335
RB1	RB Transcriptional Corepressor 1	Protein Coding	55	GC13P048303	8	11.3497
MAP3K7	Mitogen-Activated Protein Kinase Kinase Kinase 7	Protein Coding	57	GC06M090513	7.99	11.3658
PCNA	Proliferating Cell Nuclear Antigen	Protein Coding	57	GC20M005114	7.97	11.382
AIM2	Absent In Melanoma 2	Protein Coding	48	GC01M159062	7.95	11.3981
SOD1	Superoxide Dismutase 1	Protein Coding	60	GC21P031659	7.93	11.4143
CD47	CD47 Molecule	Protein Coding	51	GC03M108043	7.92	11.4304
MICB	MHC Class I Polypeptide-Related Sequence B	Protein Coding	47	GC06P096095	7.92	11.4466
TNFSF14	TNF Superfamily Member 14	Protein Coding	48	GC19M007783	7.92	11.4627
ITIH4	Inter-Alpha-Trypsin Inhibitor Heavy Chain 4	Protein Coding	50	GC03M052812	7.92	11.4789
XRCC5	X-Ray Repair Cross Complementing 5	Protein Coding	51	GC02P216107	7.92	11.495
ALK	ALK Receptor Tyrosine Kinase	Protein Coding	59	GC02M029190	7.91	11.5111
IKBKE	Inhibitor Of Nuclear Factor Kappa B Kinase Subunit Epsilon	Protein Coding	52	GC01P206470	7.88	11.5273
BCR	BCR Activator Of RhoGEF And GTPase	Protein Coding	59	GC22P023179	7.87	11.5434
SMAD4	SMAD Family Member 4	Protein Coding	59	GC18P051028	7.86	11.5596
EP300	E1A Binding Protein P300	Protein Coding	59	GC22P047611	7.86	11.5757
CCL19	C-C Motif Chemokine Ligand 19	Protein Coding	46	GC09M034725	7.86	11.5919
ABCB1	ATP Binding Cassette Subfamily B Member 1	Protein Coding	57	GC07M087504	7.85	11.608
PHB1	Prohibitin 1	Protein Coding	53	GC17M054664	7.85	11.6242
CFB	Complement Factor B	Protein Coding	54	GC06P031945	7.83	11.6403
GLS	Glutaminase	Protein Coding	56	GC02P190880	7.82	11.6564
MIR335	MicroRNA 335	RNA Gene	22	GC07P130496	7.81	11.6726
MIR424	MicroRNA 424	RNA Gene	21	GC0XM134709	7.81	11.6887
IRF9	Interferon Regulatory Factor 9	Protein Coding	51	GC14P024161	7.76	11.7049
FANCC	FA Complementation Group C	Protein Coding	54	GC09M095099	7.75	11.721
IL36A	Interleukin 36 Alpha	Protein Coding	44	GC02P113005	7.74	11.7372
ACTA2	Actin Alpha 2, Smooth Muscle	Protein Coding	53	GC10M088935	7.74	11.7533
DEFB1	Defensin Beta 1	Protein Coding	46	GC08M006870	7.74	11.7695
C1S	Complement C1s	Protein Coding	54	GC12P024856	7.72	11.7856
AGER	Advanced Glycosylation End-Product Specific Receptor	Protein Coding	53	GC06M032180	7.72	11.8017
NGF	Nerve Growth Factor	Protein Coding	58	GC01M115285	7.72	11.8179
XRCC6	X-Ray Repair Cross Complementing 6	Protein Coding	52	GC22P047655	7.71	11.834
RANBP2	RAN Binding Protein 2	Protein Coding	52	GC02P108719	7.71	11.8502
SREBF1	Sterol Regulatory Element Binding Transcription Factor 1	Protein Coding	53	GC17M017810	7.7	11.8663
BIRC2	Baculoviral IAP Repeat Containing 2	Protein Coding	53	GC11P102347	7.7	11.8825
USP18	Ubiquitin Specific Peptidase 18	Protein Coding	47	GC22P046698	7.69	11.8986
TREM2	Triggering Receptor Expressed On Myeloid Cells 2	Protein Coding	51	GC06M075115	7.68	11.9148
MIR192	MicroRNA 192	RNA Gene	24	GC11M064891	7.68	11.9309
RNASEH2B	Ribonuclease H2 Subunit B	Protein Coding	43	GC13P050909	7.68	11.947
MMP3	Matrix Metallopeptidase 3	Protein Coding	57	GC11M102835	7.67	11.9632
MKI67	Marker Of Proliferation Ki-67	Protein Coding	51	GC10M128096	7.67	11.9793	MKI67
RUNX1	RUNX Family Transcription Factor 1	Protein Coding	56	GC21M034787	7.67	11.9955
MIR19A	MicroRNA 19a	RNA Gene	22	GC13P091594	7.66	12.0116
KARS1	Lysyl-TRNA Synthetase 1	Protein Coding	52	GC16M075830	7.66	12.0278
MIR22	MicroRNA 22	RNA Gene	23	GC17M001713	7.64	12.0439
DNMT1	DNA Methyltransferase 1	Protein Coding	59	GC19M010133	7.63	12.0601
PYCARD	PYD And CARD Domain Containing	Protein Coding	48	GC16M031201	7.63	12.0762
ITGAX	Integrin Subunit Alpha X	Protein Coding	53	GC16P043927	7.62	12.0923
PLCG1	Phospholipase C Gamma 1	Protein Coding	53	GC20P041136	7.61	12.1085
POMC	Proopiomelanocortin	Protein Coding	55	GC02M025160	7.61	12.1246
ERVW-1	Endogenous Retrovirus Group W Member 1, Envelope	Protein Coding	42	GC07M092468	7.61	12.1408
TRB	T Cell Receptor Beta Locus	Protein Coding	25	GC07P151412	7.61	12.1569
MIR214	MicroRNA 214	RNA Gene	25	GC01M172234	7.6	12.1731
TIA1	TIA1 Cytotoxic Granule Associated RNA Binding Protein	Protein Coding	48	GC02M070209	7.59	12.1892
CXCR6	C-X-C Motif Chemokine Receptor 6	Protein Coding	47	GC03P047811	7.59	12.2054
MADCAM1	Mucosal Vascular Addressin Cell Adhesion Molecule 1	Protein Coding	48	GC19P004016	7.58	12.2215
STX3	Syntaxin 3	Protein Coding	48	GC11P059713	7.58	12.2376
CD84	CD84 Molecule	Protein Coding	49	GC01M160541	7.57	12.2538
CNR2	Cannabinoid Receptor 2	Protein Coding	51	GC01M023870	7.57	12.2699
FLT3LG	Fms Related Receptor Tyrosine Kinase 3 Ligand	Protein Coding	46	GC19P076575	7.56	12.2861
CYCS	Cytochrome C, Somatic	Protein Coding	55	GC07M025118	7.56	12.3022
EGF	Epidermal Growth Factor	Protein Coding	57	GC04P109912	7.53	12.3184
MME	Membrane Metalloendopeptidase	Protein Coding	57	GC03P155024	7.53	12.3345
PDGFB	Platelet Derived Growth Factor Subunit B	Protein Coding	58	GC22M064567	7.53	12.3507
CLEC1A	C-Type Lectin Domain Family 1 Member A	Protein Coding	48	GC12M023369	7.52	12.3668
SHC1	SHC Adaptor Protein 1	Protein Coding	50	GC01M154962	7.51	12.383
F2	Coagulation Factor II, Thrombin	Protein Coding	56	GC11P046752	7.5	12.3991
PLA2G10	Phospholipase A2 Group X	Protein Coding	50	GC16M014672	7.49	12.4152
FIP1L1	Factor Interacting With PAPOLA And CPSF1	Protein Coding	47	GC04P053439	7.48	12.4314
MASP2	MBL Associated Serine Protease 2	Protein Coding	53	GC01M011026	7.48	12.4475
EPG5	Ectopic P-Granules 5 Autophagy Tethering Factor	Protein Coding	46	GC18M045800	7.48	12.4637
KLRC4	Killer Cell Lectin Like Receptor C4	Protein Coding	43	GC12M023373	7.47	12.4798
BRIP1	BRCA1 Interacting Helicase 1	Protein Coding	54	GC17M061679	7.47	12.496
MOG	Myelin Oligodendrocyte Glycoprotein	Protein Coding	53	GC06P096038	7.47	12.5121
PALB2	Partner And Localizer Of BRCA2	Protein Coding	51	GC16M023603	7.47	12.5283
CD22	CD22 Molecule	Protein Coding	53	GC19P035319	7.47	12.5444
TNFSF15	TNF Superfamily Member 15	Protein Coding	51	GC09M114784	7.46	12.5605
CCL26	C-C Motif Chemokine Ligand 26	Protein Coding	44	GC07M075769	7.46	12.5767
FLT1	Fms Related Receptor Tyrosine Kinase 1	Protein Coding	57	GC13M028300	7.46	12.5928
MIR451A	MicroRNA 451a	RNA Gene	19	GC17M028861	7.45	12.609
MIR30A	MicroRNA 30a	RNA Gene	22	GC06M071403	7.45	12.6251
MLANA	Melan-A	Protein Coding	47	GC09P007844	7.45	12.6413
IFNL3	Interferon Lambda 3	Protein Coding	41	GC19M039243	7.45	12.6574
CD33	CD33 Molecule	Protein Coding	52	GC19P076667	7.44	12.6736
KDR	Kinase Insert Domain Receptor	Protein Coding	60	GC04M055078	7.44	12.6897
TNFSF9	TNF Superfamily Member 9	Protein Coding	44	GC19P006531	7.44	12.7058
OSM	Oncostatin M	Protein Coding	50	GC22M030262	7.42	12.722
APP	Amyloid Beta Precursor Protein	Protein Coding	58	GC21M025880	7.41	12.7381
IRAK3	Interleukin 1 Receptor Associated Kinase 3	Protein Coding	53	GC12P066336	7.41	12.7543
NLRP12	NLR Family Pyrin Domain Containing 12	Protein Coding	51	GC19M053793	7.4	12.7704
POT1	Protection Of Telomeres 1	Protein Coding	48	GC07M124822	7.4	12.7866
FCN2	Ficolin 2	Protein Coding	50	GC09P134864	7.4	12.8027
DHX58	DExH-Box Helicase 58	Protein Coding	46	GC17M042101	7.4	12.8189
PVR	PVR Cell Adhesion Molecule	Protein Coding	52	GC19P076388	7.4	12.835
MIR181A1	MicroRNA 181a-1	RNA Gene	21	GC01M198860	7.39	12.8511
IL17D	Interleukin 17D	Protein Coding	44	GC13P020702	7.37	12.8673
TTR	Transthyretin	Protein Coding	55	GC18P031557	7.37	12.8834
CX3CL1	C-X3-C Motif Chemokine Ligand 1	Protein Coding	52	GC16P057372	7.37	12.8996
TMPO	Thymopoietin	Protein Coding	53	GC12P098515	7.36	12.9157
NFATC2	Nuclear Factor Of Activated T Cells 2	Protein Coding	52	GC20M051386	7.35	12.9319
PAX5	Paired Box 5	Protein Coding	52	GC09M036897	7.34	12.948
CTSB	Cathepsin B	Protein Coding	59	GC08M011842	7.34	12.9642
POMP	Proteasome Maturation Protein	Protein Coding	48	GC13P028659	7.33	12.9803
LMNA	Lamin A/C	Protein Coding	56	GC01P156082	7.33	12.9964
CORO1A	Coronin 1A	Protein Coding	51	GC16P043830	7.33	13.0126
CELIAC13	Celiac Disease, Susceptibility To, 13	Genetic Locus	2	GC12U901080	7.32	13.0287
ADRB2	Adrenoceptor Beta 2	Protein Coding	56	GC05P148825	7.32	13.0449
MIR199A1	MicroRNA 199a-1	RNA Gene	22	GC19M010817	7.32	13.061
NOS1	Nitric Oxide Synthase 1	Protein Coding	56	GC12M117208	7.31	13.0772
CFLAR	CASP8 And FADD Like Apoptosis Regulator	Protein Coding	51	GC02P201126	7.3	13.0933
ERCC2	ERCC Excision Repair 2, TFIIH Core Complex Helicase Subunit	Protein Coding	53	GC19M045349	7.3	13.1095
DKC1	Dyskerin Pseudouridine Synthase 1	Protein Coding	53	GC0XP154762	7.3	13.1256
CCR9	C-C Motif Chemokine Receptor 9	Protein Coding	47	GC03P047807	7.29	13.1418
PLG	Plasminogen	Protein Coding	56	GC06P160702	7.29	13.1579
YAP1	Yes1 Associated Transcriptional Regulator	Protein Coding	55	GC11P102110	7.29	13.174
TIGIT	T Cell Immunoreceptor With Ig And ITIM Domains	Protein Coding	47	GC03P114276	7.28	13.1902
SH2B3	SH2B Adaptor Protein 3	Protein Coding	54	GC12P111405	7.27	13.2063
RAD54L	RAD54 Like	Protein Coding	53	GC01P046377	7.27	13.2225	RAD54L
HFE	Homeostatic Iron Regulator	Protein Coding	52	GC06P026087	7.26	13.2386
PRG2	Proteoglycan 2, Pro Eosinophil Major Basic Protein	Protein Coding	47	GC11M057386	7.25	13.2548
BSG	Basigin (Ok Blood Group)	Protein Coding	51	GC19P000571	7.25	13.2709
IL17C	Interleukin 17C	Protein Coding	44	GC16P088638	7.24	13.2871
HSPA5	Heat Shock Protein Family A (Hsp70) Member 5	Protein Coding	55	GC09M125234	7.23	13.3032
MET	MET Proto-Oncogene, Receptor Tyrosine Kinase	Protein Coding	61	GC07P116672	7.21	13.3193
VSIR	V-Set Immunoregulatory Receptor	Protein Coding	47	GC10M071748	7.21	13.3355
SOD2	Superoxide Dismutase 2	Protein Coding	53	GC06M159669	7.2	13.3516
IL15RA	Interleukin 15 Receptor Subunit Alpha	Protein Coding	47	GC10M005943	7.2	13.3678
EBI3	Epstein-Barr Virus Induced 3	Protein Coding	46	GC19P004260	7.2	13.3839
ETV6	ETS Variant Transcription Factor 6	Protein Coding	52	GC12P011649	7.19	13.4001
MIR148A	MicroRNA 148a	RNA Gene	22	GC07M025950	7.18	13.4162
RORC	RAR Related Orphan Receptor C	Protein Coding	51	GC01M151806	7.17	13.4324
PRKACA	Protein Kinase CAMP-Activated Catalytic Subunit Alpha	Protein Coding	59	GC19M014868	7.15	13.4485
GNLY	Granulysin	Protein Coding	44	GC02P085685	7.15	13.4646
MIRLET7D	MicroRNA Let-7d	RNA Gene	25	GC09P094178	7.14	13.4808
CLEC6A	C-Type Lectin Domain Containing 6A	Protein Coding	45	GC12P008455	7.14	13.4969
CYLD	CYLD Lysine 63 Deubiquitinase	Protein Coding	55	GC16P050742	7.14	13.5131
CAT	Catalase	Protein Coding	58	GC11P034460	7.13	13.5292
NKX2-1	NK2 Homeobox 1	Protein Coding	53	GC14M036516	7.13	13.5454
NR1H3	Nuclear Receptor Subfamily 1 Group H Member 3	Protein Coding	53	GC11P047248	7.12	13.5615
XRCC4	X-Ray Repair Cross Complementing 4	Protein Coding	50	GC05P083077	7.12	13.5777
GPT	Glutamic--Pyruvic Transaminase	Protein Coding	48	GC08P144502	7.11	13.5938
IFI27	Interferon Alpha Inducible Protein 27	Protein Coding	44	GC14P094104	7.11	13.6099
ANXA5	Annexin A5	Protein Coding	52	GC04M121667	7.09	13.6261
SFTPA2	Surfactant Protein A2	Protein Coding	45	GC10M082402	7.09	13.6422
RHOA	Ras Homolog Family Member A	Protein Coding	57	GC03M049359	7.08	13.6584
VEGFD	Vascular Endothelial Growth Factor D	Protein Coding	47	GC0XM015345	7.07	13.6745
PRIM1	DNA Primase Subunit 1	Protein Coding	50	GC12M056731	7.07	13.6907
MPZ	Myelin Protein Zero	Protein Coding	52	GC01M161304	7.07	13.7068
IGF1R	Insulin Like Growth Factor 1 Receptor	Protein Coding	61	GC15P098648	7.06	13.723
ADIPOQ	Adiponectin, C1Q And Collagen Domain Containing	Protein Coding	52	GC03P186842	7.06	13.7391
HGF	Hepatocyte Growth Factor	Protein Coding	58	GC07M081699	7.06	13.7552
FOXC2	Forkhead Box C2	Protein Coding	49	GC16P086614	7.05	13.7714
GATA2	GATA Binding Protein 2	Protein Coding	55	GC03M128479	7.05	13.7875
GIMAP4	GTPase, IMAP Family Member 4	Protein Coding	42	GC07P151110	7.04	13.8037
TCF3	Transcription Factor 3	Protein Coding	52	GC19M001609	7.04	13.8198	TCF3
FCN3	Ficolin 3	Protein Coding	51	GC01M028309	7.03	13.836
UNC119	Unc-119 Lipid Binding Chaperone	Protein Coding	50	GC17M028546	7.03	13.8521
SELPLG	Selectin P Ligand	Protein Coding	51	GC12M108621	7.03	13.8683
MSR1	Macrophage Scavenger Receptor 1	Protein Coding	52	GC08M016107	7.02	13.8844
NEAT1	Nuclear Paraspeckle Assembly Transcript 1	RNA Gene	28	GC11P071405	7.01	13.9005
RAD51C	RAD51 Paralog C	Protein Coding	50	GC17P058692	7	13.9167
NLRC5	NLR Family CARD Domain Containing 5	Protein Coding	46	GC16P057222	7	13.9328
CCL24	C-C Motif Chemokine Ligand 24	Protein Coding	44	GC07M077371	7	13.949
COMT	Catechol-O-Methyltransferase	Protein Coding	59	GC22P019941	6.99	13.9651
CHIT1	Chitinase 1	Protein Coding	51	GC01M203213	6.98	13.9813
NSD2	Nuclear Receptor Binding SET Domain Protein 2	Protein Coding	49	GC04P001872	6.98	13.9974	NSD2
ENTPD1	Ectonucleoside Triphosphate Diphosphohydrolase 1	Protein Coding	57	GC10P095988	6.98	14.0136
SMARCA4	SWI/SNF Related, Matrix Associated, Actin Dependent Regulator Of Chromatin, Subfamily A, Member 4	Protein Coding	58	GC19P010932	6.98	14.0297
ERCC6	ERCC Excision Repair 6, Chromatin Remodeling Factor	Protein Coding	52	GC10M049454	6.98	14.0459
ACP1	Acid Phosphatase 1	Protein Coding	50	GC02P000435	6.97	14.062
CDKN1B	Cyclin Dependent Kinase Inhibitor 1B	Protein Coding	54	GC12P025212	6.96	14.0781
DEF6	DEF6 Guanine Nucleotide Exchange Factor	Protein Coding	48	GC06P096213	6.96	14.0943
EPRS1	Glutamyl-Prolyl-TRNA Synthetase 1	Protein Coding	50	GC01M219969	6.96	14.1104
ASXL1	ASXL Transcriptional Regulator 1	Protein Coding	50	GC20P033020	6.95	14.1266
IL11	Interleukin 11	Protein Coding	47	GC19M055364	6.95	14.1427	IL11
ZBP1	Z-DNA Binding Protein 1	Protein Coding	47	GC20M057603	6.95	14.1589
GSTP1	Glutathione S-Transferase Pi 1	Protein Coding	57	GC11P067583	6.94	14.175
FCRL3	Fc Receptor Like 3	Protein Coding	44	GC01M157674	6.94	14.1912
SLAMF6	SLAM Family Member 6	Protein Coding	47	GC01M160454	6.94	14.2073
EDN1	Endothelin 1	Protein Coding	55	GC06P012256	6.93	14.2234
ATRIP	ATR Interacting Protein	Protein Coding	49	GC03P050545	6.92	14.2396
IL21R	Interleukin 21 Receptor	Protein Coding	51	GC16P043589	6.92	14.2557
HPSE	Heparanase	Protein Coding	52	GC04M083292	6.92	14.2719
ADAMTS13	ADAM Metallopeptidase With Thrombospondin Type 1 Motif 13	Protein Coding	55	GC09P133414	6.92	14.288
FLG	Filaggrin	Protein Coding	48	GC01M153290	6.91	14.3042
TMEM43	Transmembrane Protein 43	Protein Coding	50	GC03P014127	6.91	14.3203
MASP1	MBL Associated Serine Protease 1	Protein Coding	55	GC03M187216	6.9	14.3365	MASP1
SLAMF7	SLAM Family Member 7	Protein Coding	50	GC01P160740	6.9	14.3526
KDM4C	Lysine Demethylase 4C	Protein Coding	48	GC09P006720	6.9	14.3687
DNMT3A	DNA Methyltransferase 3 Alpha	Protein Coding	57	GC02M025228	6.9	14.3849
MIR29C	MicroRNA 29c	RNA Gene	21	GC01M207814	6.9	14.401
GUSB	Glucuronidase Beta	Protein Coding	54	GC07M065960	6.9	14.4172
CFHR2	Complement Factor H Related 2	Protein Coding	46	GC01P196943	6.89	14.4333
TPI1	Triosephosphate Isomerase 1	Protein Coding	54	GC12P006867	6.89	14.4495
CACNA1C	Calcium Voltage-Gated Channel Subunit Alpha1 C	Protein Coding	56	GC12P001970	6.89	14.4656
DOCK2	Dedicator Of Cytokinesis 2	Protein Coding	51	GC05P169637	6.89	14.4818
MALAT1	Metastasis Associated Lung Adenocarcinoma Transcript 1	RNA Gene	27	GC11P071416	6.89	14.4979
BTLA	B And T Lymphocyte Associated	Protein Coding	47	GC03M112463	6.89	14.514
VIP	Vasoactive Intestinal Peptide	Protein Coding	51	GC06P152750	6.89	14.5302
TP63	Tumor Protein P63	Protein Coding	53	GC03P189598	6.88	14.5463
LCP2	Lymphocyte Cytosolic Protein 2	Protein Coding	50	GC05M170246	6.88	14.5625
IL4I1	Interleukin 4 Induced 1	Protein Coding	46	GC19M073915	6.88	14.5786
HLA-DMA	Major Histocompatibility Complex, Class II, DM Alpha	Protein Coding	46	GC06M074998	6.88	14.5948
SEMA4D	Semaphorin 4D	Protein Coding	53	GC09M089360	6.87	14.6109
TERC	Telomerase RNA Component	RNA Gene	31	GC03M169765	6.87	14.6271
MAP3K14	Mitogen-Activated Protein Kinase Kinase Kinase 14	Protein Coding	51	GC17M045263	6.87	14.6432
S100A12	S100 Calcium Binding Protein A12	Protein Coding	44	GC01M153373	6.86	14.6593
RAD50	RAD50 Double Strand Break Repair Protein	Protein Coding	56	GC05P132556	6.85	14.6755
IL19	Interleukin 19	Protein Coding	47	GC01P206770	6.84	14.6916
DNASE2	Deoxyribonuclease 2, Lysosomal	Protein Coding	47	GC19M012875	6.84	14.7078
CEP128	Centrosomal Protein 128	Protein Coding	41	GC14M080476	6.84	14.7239
MYO9B	Myosin IXB	Protein Coding	50	GC19P075746	6.83	14.7401
NFATC1	Nuclear Factor Of Activated T Cells 1	Protein Coding	55	GC18P079395	6.81	14.7562
SLC2A1	Solute Carrier Family 2 Member 1	Protein Coding	60	GC01M042925	6.81	14.7724
SETD2	SET Domain Containing 2, Histone Lysine Methyltransferase	Protein Coding	53	GC03M047033	6.79	14.7885
MTHFD1	Methylenetetrahydrofolate Dehydrogenase, Cyclohydrolase And Formyltetrahydrofolate Synthetase 1	Protein Coding	52	GC14P064388	6.78	14.8046
CNR1	Cannabinoid Receptor 1	Protein Coding	53	GC06M088139	6.77	14.8208
GZMM	Granzyme M	Protein Coding	46	GC19P000544	6.77	14.8369
IKZF1	IKAROS Family Zinc Finger 1	Protein Coding	56	GC07P050303	6.76	14.8531
PTK2B	Protein Tyrosine Kinase 2 Beta	Protein Coding	55	GC08P027311	6.76	14.8692
PPM1D	Protein Phosphatase, Mg2+/Mn2+ Dependent 1D	Protein Coding	54	GC17P060600	6.76	14.8854
SQSTM1	Sequestosome 1	Protein Coding	55	GC05P179806	6.76	14.9015
CYP27B1	Cytochrome P450 Family 27 Subfamily B Member 1	Protein Coding	52	GC12M058561	6.75	14.9177
ERCC1	ERCC Excision Repair 1, Endonuclease Non-Catalytic Subunit	Protein Coding	52	GC19M073731	6.75	14.9338
THPO	Thrombopoietin	Protein Coding	50	GC03M184371	6.75	14.95
UBE2L3	Ubiquitin Conjugating Enzyme E2 L3	Protein Coding	52	GC22P021549	6.74	14.9661
ITGAE	Integrin Subunit Alpha E	Protein Coding	47	GC17M011490	6.74	14.9822
FURIN	Furin, Paired Basic Amino Acid Cleaving Enzyme	Protein Coding	54	GC15P090868	6.74	14.9984
CD24	CD24 Molecule	Protein Coding	41	GC06M106969	6.73	15.0145
VAV1	Vav Guanine Nucleotide Exchange Factor 1	Protein Coding	52	GC19P006772	6.73	15.0307
MIR181A2	MicroRNA 181a-2	RNA Gene	23	GC09P124692	6.73	15.0468
ALOX15	Arachidonate 15-Lipoxygenase	Protein Coding	52	GC17M004630	6.72	15.063
PTK2	Protein Tyrosine Kinase 2	Protein Coding	55	GC08M140657	6.72	15.0791
CIB1	Calcium And Integrin Binding 1	Protein Coding	48	GC15M090229	6.72	15.0953
TPO	Thyroid Peroxidase	Protein Coding	55	GC02P001374	6.71	15.1114
APCS	Amyloid P Component, Serum	Protein Coding	50	GC01P159587	6.7	15.1275
MYB	MYB Proto-Oncogene, Transcription Factor	Protein Coding	55	GC06P135180	6.69	15.1437	MYB
GNAS	GNAS Complex Locus	Protein Coding	56	GC20P058839	6.69	15.1598
IL27RA	Interleukin 27 Receptor Subunit Alpha	Protein Coding	48	GC19P014031	6.68	15.176
KRT18	Keratin 18	Protein Coding	56	GC12P052948	6.68	15.1921
DSG2	Desmoglein 2	Protein Coding	52	GC18P031498	6.68	15.2083
ITGA2	Integrin Subunit Alpha 2	Protein Coding	53	GC05P052989	6.67	15.2244
TRIM22	Tripartite Motif Containing 22	Protein Coding	46	GC11P005689	6.67	15.2406
SS3	Sarcoidosis, Susceptibility To, 3	Genetic Locus	2	GC10U901083	6.67	15.2567
APOBEC3F	Apolipoprotein B MRNA Editing Enzyme Catalytic Subunit 3F	Protein Coding	43	GC22P039040	6.67	15.2728
RNASEH2A	Ribonuclease H2 Subunit A	Protein Coding	51	GC19P015048	6.66	15.289
MECP2	Methyl-CpG Binding Protein 2	Protein Coding	53	GC0XM154021	6.66	15.3051
SIRT1	Sirtuin 1	Protein Coding	56	GC10P067884	6.64	15.3213
MGMT	O-6-Methylguanine-DNA Methyltransferase	Protein Coding	57	GC10P129467	6.64	15.3374
PI3	Peptidase Inhibitor 3	Protein Coding	44	GC20P045174	6.63	15.3536
DHFR	Dihydrofolate Reductase	Protein Coding	55	GC05M080626	6.62	15.3697
CDC73	Cell Division Cycle 73	Protein Coding	52	GC01P193121	6.62	15.3859
RAF1	Raf-1 Proto-Oncogene, Serine/Threonine Kinase	Protein Coding	61	GC03M012583	6.62	15.402
HMMR	Hyaluronan Mediated Motility Receptor	Protein Coding	50	GC05P163480	6.62	15.4181
KIR2DL3	Killer Cell Immunoglobulin Like Receptor, Two Ig Domains And Long Cytoplasmic Tail 3	Protein Coding	43	GC19P077725	6.6	15.4343
CTNNA1	Catenin Alpha 1	Protein Coding	52	GC05P138613	6.6	15.4504
SLC41A1	Solute Carrier Family 41 Member 1	Protein Coding	47	GC01M205789	6.6	15.4666
PPARA	Peroxisome Proliferator Activated Receptor Alpha	Protein Coding	51	GC22P046150	6.6	15.4827
AKT2	AKT Serine/Threonine Kinase 2	Protein Coding	61	GC19M040230	6.59	15.4989
CD1C	CD1c Molecule	Protein Coding	45	GC01P158289	6.58	15.515
ACTB	Actin Beta	Protein Coding	56	GC07M005527	6.55	15.5312
JUP	Junction Plakoglobin	Protein Coding	55	GC17M041754	6.55	15.5473
KMT2D	Lysine Methyltransferase 2D	Protein Coding	50	GC12M049018	6.55	15.5634
KRT14	Keratin 14	Protein Coding	53	GC17M041582	6.55	15.5796	KRT14
TFE3	Transcription Factor Binding To IGHM Enhancer 3	Protein Coding	51	GC0XM049028	6.54	15.5957
RBPJ	Recombination Signal Binding Protein For Immunoglobulin Kappa J Region	Protein Coding	53	GC04P026105	6.53	15.6119
FANCM	FA Complementation Group M	Protein Coding	49	GC14P045135	6.53	15.628
CD160	CD160 Molecule	Protein Coding	48	GC01P145719	6.51	15.6442
FCRL4	Fc Receptor Like 4	Protein Coding	43	GC01M157543	6.51	15.6603
PADI4	Peptidyl Arginine Deiminase 4	Protein Coding	51	GC01P017308	6.5	15.6765
MIR125B1	MicroRNA 125b-1	RNA Gene	24	GC11M122100	6.5	15.6926
HLA-F	Major Histocompatibility Complex, Class I, F	Protein Coding	45	GC06P096043	6.5	15.7088
SPI1	Spi-1 Proto-Oncogene	Protein Coding	50	GC11M102164	6.49	15.7249
TRAF2	TNF Receptor Associated Factor 2	Protein Coding	51	GC09P136881	6.49	15.741	TRAF2
SEMA4A	Semaphorin 4A	Protein Coding	52	GC01P156147	6.49	15.7572
AQP4	Aquaporin 4	Protein Coding	53	GC18M026852	6.48	15.7733
PRKCQ	Protein Kinase C Theta	Protein Coding	55	GC10M006626	6.48	15.7895
CD300LF	CD300 Molecule Like Family Member F	Protein Coding	45	GC17M074694	6.47	15.8056
NR1H4	Nuclear Receptor Subfamily 1 Group H Member 4	Protein Coding	55	GC12P100473	6.47	15.8218
SCARB2	Scavenger Receptor Class B Member 2	Protein Coding	53	GC04M076158	6.46	15.8379
MIR92A1	MicroRNA 92a-1	RNA Gene	22	GC13P091597	6.44	15.8541
MIR29B1	MicroRNA 29b-1	RNA Gene	23	GC07M130877	6.44	15.8702
RYR2	Ryanodine Receptor 2	Protein Coding	53	GC01P237042	6.44	15.8863
MIR24-1	MicroRNA 24-1	RNA Gene	21	GC09P095086	6.44	15.9025
APOA1	Apolipoprotein A1	Protein Coding	57	GC11M116835	6.43	15.9186
TNFRSF11B	TNF Receptor Superfamily Member 11b	Protein Coding	54	GC08M118923	6.43	15.9348
C3AR1	Complement C3a Receptor 1	Protein Coding	50	GC12M008190	6.42	15.9509
IGF2	Insulin Like Growth Factor 2	Protein Coding	55	GC11M004920	6.42	15.9671
TYMP	Thymidine Phosphorylase	Protein Coding	54	GC22M050525	6.42	15.9832
WDR1	WD Repeat Domain 1	Protein Coding	46	GC04M010073	6.42	15.9994
APOH	Apolipoprotein H	Protein Coding	51	GC17M066212	6.42	16.0155
MIR196A1	MicroRNA 196a-1	RNA Gene	24	GC17M048632	6.42	16.0316
ITGA2B	Integrin Subunit Alpha 2b	Protein Coding	59	GC17M054363	6.41	16.0478
MVK	Mevalonate Kinase	Protein Coding	54	GC12P109573	6.41	16.0639
TIMP2	TIMP Metallopeptidase Inhibitor 2	Protein Coding	48	GC17M078852	6.4	16.0801
TNIP1	TNFAIP3 Interacting Protein 1	Protein Coding	46	GC05M151029	6.39	16.0962
SCGB1A1	Secretoglobin Family 1A Member 1	Protein Coding	47	GC11P062405	6.39	16.1124
BSCL2	BSCL2 Lipid Droplet Biogenesis Associated, Seipin	Protein Coding	51	GC11M102413	6.39	16.1285
SKIC3	SKI3 Subunit Of Superkiller Complex	Protein Coding	47	GC05M095461	6.38	16.1447
CASP9	Caspase 9	Protein Coding	53	GC01M015491	6.38	16.1608
RARA	Retinoic Acid Receptor Alpha	Protein Coding	57	GC17P040309	6.38	16.1769
BANF1	BAF Nuclear Assembly Factor 1	Protein Coding	49	GC11P066002	6.36	16.1931
HSP90B1	Heat Shock Protein 90 Beta Family Member 1	Protein Coding	53	GC12P103930	6.36	16.2092
CEACAM5	CEA Cell Adhesion Molecule 5	Protein Coding	50	GC19P076283	6.36	16.2254
DNASE1L3	Deoxyribonuclease 1 Like 3	Protein Coding	50	GC03M058192	6.36	16.2415
BARD1	BRCA1 Associated RING Domain 1	Protein Coding	53	GC02M214725	6.36	16.2577
XDH	Xanthine Dehydrogenase	Protein Coding	54	GC02M031334	6.35	16.2738
DEFB103B	Defensin Beta 103B	Protein Coding	32	GC08M007430	6.35	16.29
MIR144	MicroRNA 144	RNA Gene	21	GC17M053603	6.35	16.3061
CCRL2	C-C Motif Chemokine Receptor Like 2	Protein Coding	46	GC03P046407	6.35	16.3222
PPBP	Pro-Platelet Basic Protein	Protein Coding	49	GC04M073986	6.34	16.3384
DOCK8-AS1	DOCK8 Antisense RNA 1	RNA Gene	31	GC09M000304	6.34	16.3545
CD226	CD226 Molecule	Protein Coding	48	GC18M069831	6.33	16.3707
SLC7A7	Solute Carrier Family 7 Member 7	Protein Coding	53	GC14M022773	6.32	16.3868
G6PD	Glucose-6-Phosphate Dehydrogenase	Protein Coding	57	GC0XM154568	6.32	16.403
IL1RAPL2	Interleukin 1 Receptor Accessory Protein Like 2	Protein Coding	46	GC0XP104566	6.31	16.4191
NPC2	NPC Intracellular Cholesterol Transporter 2	Protein Coding	50	GC14M074476	6.31	16.4353
GRB2	Growth Factor Receptor Bound Protein 2	Protein Coding	52	GC17M075318	6.3	16.4514
KLRB1	Killer Cell Lectin Like Receptor B1	Protein Coding	47	GC12M023363	6.3	16.4675
MBTPS2	Membrane Bound Transcription Factor Peptidase, Site 2	Protein Coding	50	GC0XP021839	6.3	16.4837
MIRLET7I	MicroRNA Let-7i	RNA Gene	23	GC12P062619	6.29	16.4998
CRKL	CRK Like Proto-Oncogene, Adaptor Protein	Protein Coding	53	GC22P020917	6.29	16.516
RNASEH2C	Ribonuclease H2 Subunit C	Protein Coding	45	GC11M065714	6.29	16.5321
ANPEP	Alanyl Aminopeptidase, Membrane	Protein Coding	57	GC15M089784	6.28	16.5483
S100A7	S100 Calcium Binding Protein A7	Protein Coding	46	GC01M153457	6.27	16.5644
AKT3	AKT Serine/Threonine Kinase 3	Protein Coding	61	GC01M243488	6.26	16.5806
DMBT1	Deleted In Malignant Brain Tumors 1	Protein Coding	46	GC10P122560	6.26	16.5967
FPR1	Formyl Peptide Receptor 1	Protein Coding	54	GC19M051745	6.25	16.6129
HNRNPA2B1	Heterogeneous Nuclear Ribonucleoprotein A2/B1	Protein Coding	52	GC07M026174	6.25	16.629
CHI3L1	Chitinase 3 Like 1	Protein Coding	51	GC01M203148	6.24	16.6451
SOX2	SRY-Box Transcription Factor 2	Protein Coding	52	GC03P181711	6.23	16.6613
TGM2	Transglutaminase 2	Protein Coding	54	GC20M038127	6.23	16.6774
PLA2G2A	Phospholipase A2 Group IIA	Protein Coding	53	GC01M019975	6.23	16.6936
KAT5	Lysine Acetyltransferase 5	Protein Coding	57	GC11P065711	6.23	16.7097
PRKCZ	Protein Kinase C Zeta	Protein Coding	56	GC01P004707	6.22	16.7259
PRKAR1A	Protein Kinase CAMP-Dependent Type I Regulatory Subunit Alpha	Protein Coding	57	GC17P070537	6.22	16.742
WT1	WT1 Transcription Factor	Protein Coding	55	GC11M032365	6.22	16.7582
HIRA	Histone Cell Cycle Regulator	Protein Coding	50	GC22M019330	6.21	16.7743
RAD51D	RAD51 Paralog D	Protein Coding	46	GC17M035092	6.21	16.7904
DDX3X	DEAD-Box Helicase 3 X-Linked	Protein Coding	54	GC0XP041333	6.21	16.8066
MIR423	MicroRNA 423	RNA Gene	21	GC17P030117	6.19	16.8227
F8	Coagulation Factor VIII	Protein Coding	54	GC0XM154835	6.19	16.8389
FTH1	Ferritin Heavy Chain 1	Protein Coding	57	GC11M061959	6.17	16.855
HLA-DRB5	Major Histocompatibility Complex, Class II, DR Beta 5	Protein Coding	46	GC06M074970	6.16	16.8712
CTSC	Cathepsin C	Protein Coding	54	GC11M103342	6.16	16.8873
THBS1	Thrombospondin 1	Protein Coding	52	GC15P039581	6.16	16.9035
BDNF	Brain Derived Neurotrophic Factor	Protein Coding	56	GC11M027654	6.16	16.9196
COL3A1	Collagen Type III Alpha 1 Chain	Protein Coding	54	GC02P188974	6.16	16.9357
PIGA	Phosphatidylinositol Glycan Anchor Biosynthesis Class A	Protein Coding	50	GC0XM015319	6.15	16.9519
MPL	MPL Proto-Oncogene, Thrombopoietin Receptor	Protein Coding	55	GC01P043337	6.15	16.968
RTEL1	Regulator Of Telomere Elongation Helicase 1	Protein Coding	48	GC20P063664	6.14	16.9842
CLEC4A	C-Type Lectin Domain Family 4 Member A	Protein Coding	46	GC12P024881	6.13	17.0003
NPC1	NPC Intracellular Cholesterol Transporter 1	Protein Coding	56	GC18M023506	6.13	17.0165
CBLB	Cbl Proto-Oncogene B	Protein Coding	52	GC03M105655	6.12	17.0326
FPR2	Formyl Peptide Receptor 2	Protein Coding	53	GC19P051752	6.12	17.0488
BLK	BLK Proto-Oncogene, Src Family Tyrosine Kinase	Protein Coding	56	GC08P011486	6.12	17.0649
CARD8	Caspase Recruitment Domain Family Member 8	Protein Coding	46	GC19M073834	6.11	17.081
SERPINB1	Serpin Family B Member 1	Protein Coding	47	GC06M003298	6.1	17.0972
PLP1	Proteolipid Protein 1	Protein Coding	49	GC0XP103773	6.1	17.1133
MIR203A	MicroRNA 203a	RNA Gene	23	GC14P111124	6.09	17.1295
RNF31	Ring Finger Protein 31	Protein Coding	47	GC14P024146	6.09	17.1456
CRH	Corticotropin Releasing Hormone	Protein Coding	50	GC08M066176	6.09	17.1618
XRCC3	X-Ray Repair Cross Complementing 3	Protein Coding	50	GC14M103697	6.09	17.1779
KRT16	Keratin 16	Protein Coding	50	GC17M041609	6.08	17.1941
KDM6A	Lysine Demethylase 6A	Protein Coding	55	GC0XP044873	6.07	17.2102
CDH23	Cadherin Related 23	Protein Coding	51	GC10P071396	6.07	17.2263
ULBP1	UL16 Binding Protein 1	Protein Coding	45	GC06P149963	6.07	17.2425
ADORA2A	Adenosine A2a Receptor	Protein Coding	53	GC22P024417	6.07	17.2586
TAT	Tyrosine Aminotransferase	Protein Coding	52	GC16M071565	6.06	17.2748
DES	Desmin	Protein Coding	55	GC02P219418	6.06	17.2909
MRPL28	Mitochondrial Ribosomal Protein L28	Protein Coding	43	GC16M000366	6.05	17.3071
MIR15B	MicroRNA 15b	RNA Gene	22	GC03P160404	6.05	17.3232
PRKCA	Protein Kinase C Alpha	Protein Coding	57	GC17P066302	6.05	17.3394
KLRC2	Killer Cell Lectin Like Receptor C2	Protein Coding	43	GC12M023376	6.05	17.3555
C1R	Complement C1r	Protein Coding	53	GC12M008125	6.04	17.3716
CREB1	CAMP Responsive Element Binding Protein 1	Protein Coding	56	GC02P207529	6.04	17.3878
PRKD1	Protein Kinase D1	Protein Coding	56	GC14M029576	6.04	17.4039
TXN	Thioredoxin	Protein Coding	52	GC09M110243	6.04	17.4201
S1PR1	Sphingosine-1-Phosphate Receptor 1	Protein Coding	52	GC01P101236	6.03	17.4362
ENO1	Enolase 1	Protein Coding	54	GC01M008861	6.02	17.4524
MCL1	MCL1 Apoptosis Regulator, BCL2 Family Member	Protein Coding	55	GC01M153178	6.02	17.4685
AXL	AXL Receptor Tyrosine Kinase	Protein Coding	59	GC19P041219	6.02	17.4847	AXL
MIR182	MicroRNA 182	RNA Gene	24	GC07M129770	6.01	17.5008
DCT	Dopachrome Tautomerase	Protein Coding	52	GC13M094436	6	17.517
IL12A-AS1	IL12A Antisense RNA 1	RNA Gene	19	GC03M159913	6	17.5331
TGM1	Transglutaminase 1	Protein Coding	52	GC14M024249	5.99	17.5492
BCL11A	BCL11 Transcription Factor A	Protein Coding	50	GC02M060451	5.98	17.5654
GSN	Gelsolin	Protein Coding	56	GC09P121201	5.98	17.5815
TOP2A	DNA Topoisomerase II Alpha	Protein Coding	57	GC17M040388	5.97	17.5977	TOP2A
ATG5	Autophagy Related 5	Protein Coding	51	GC06M106045	5.97	17.6138
FERMT3	FERM Domain Containing Kindlin 3	Protein Coding	51	GC11P064485	5.97	17.63
CKS1B	CDC28 Protein Kinase Regulatory Subunit 1B	Protein Coding	48	GC01P154974	5.96	17.6461
CCNA2	Cyclin A2	Protein Coding	52	GC04M121816	5.96	17.6623	CCNA2
MIR124-1	MicroRNA 124-1	RNA Gene	22	GC08M009903	5.96	17.6784
CXCL14	C-X-C Motif Chemokine Ligand 14	Protein Coding	43	GC05M135617	5.96	17.6945
CD74	CD74 Molecule	Protein Coding	51	GC05M150378	5.95	17.7107
CD7	CD7 Molecule	Protein Coding	46	GC17M082314	5.94	17.7268
MAPK10	Mitogen-Activated Protein Kinase 10	Protein Coding	56	GC04M085990	5.94	17.743
STK11	Serine/Threonine Kinase 11	Protein Coding	57	GC19P001177	5.92	17.7591
MS4A2	Membrane Spanning 4-Domains A2	Protein Coding	47	GC11P060088	5.92	17.7753
CSK	C-Terminal Src Kinase	Protein Coding	53	GC15P074782	5.92	17.7914
PIN1	Peptidylprolyl Cis/Trans Isomerase, NIMA-Interacting 1	Protein Coding	53	GC19P009835	5.91	17.8076
PIK3CB	Phosphatidylinositol-4,5-Bisphosphate 3-Kinase Catalytic Subunit Beta	Protein Coding	55	GC03M138652	5.91	17.8237
MYLK	Myosin Light Chain Kinase	Protein Coding	57	GC03M123610	5.91	17.8398
GH1	Growth Hormone 1	Protein Coding	50	GC17M063917	5.9	17.856
PLAU	Plasminogen Activator, Urokinase	Protein Coding	59	GC10P073909	5.89	17.8721
MYH9	Myosin Heavy Chain 9	Protein Coding	55	GC22M036281	5.89	17.8883
HSPB1	Heat Shock Protein Family B (Small) Member 1	Protein Coding	59	GC07P076302	5.89	17.9044
CPT2	Carnitine Palmitoyltransferase 2	Protein Coding	56	GC01P053196	5.89	17.9206
UMPS	Uridine Monophosphate Synthetase	Protein Coding	53	GC03P124730	5.88	17.9367
EFL1	Elongation Factor Like GTPase 1	Protein Coding	46	GC15M126182	5.88	17.9529
IFNL1	Interferon Lambda 1	Protein Coding	43	GC19P039296	5.86	17.969
IL1F10	Interleukin 1 Family Member 10	Protein Coding	44	GC02P113067	5.86	17.9851
TRPM4	Transient Receptor Potential Cation Channel Subfamily M Member 4	Protein Coding	52	GC19P049157	5.86	18.0013
MIR342	MicroRNA 342	RNA Gene	22	GC14P100109	5.85	18.0174
APOB	Apolipoprotein B	Protein Coding	53	GC02M020956	5.85	18.0336
CASR	Calcium Sensing Receptor	Protein Coding	57	GC03P122183	5.84	18.0497
PSIP1	PC4 And SRSF1 Interacting Protein 1	Protein Coding	47	GC09M015464	5.84	18.0659
MIR98	MicroRNA 98	RNA Gene	21	GC0XM053651	5.84	18.082
RB1CC1	RB1 Inducible Coiled-Coil 1	Protein Coding	48	GC08M052622	5.83	18.0982
TF	Transferrin	Protein Coding	57	GC03P135432	5.83	18.1143
F5	Coagulation Factor V	Protein Coding	53	GC01M169511	5.83	18.1304
ELN	Elastin	Protein Coding	50	GC07P074027	5.83	18.1466
MLPH	Melanophilin	Protein Coding	49	GC02P237485	5.81	18.1627
MYOC	Myocilin	Protein Coding	49	GC01M171604	5.81	18.1789
MAPK9	Mitogen-Activated Protein Kinase 9	Protein Coding	56	GC05M180266	5.81	18.195
MTHFR	Methylenetetrahydrofolate Reductase	Protein Coding	54	GC01M011785	5.81	18.2112
TOLLIP	Toll Interacting Protein	Protein Coding	51	GC11M001274	5.81	18.2273
HAMP	Hepcidin Antimicrobial Peptide	Protein Coding	50	GC19P076073	5.79	18.2435
RPSA	Ribosomal Protein SA	Protein Coding	53	GC03P039406	5.79	18.2596
KIR2DL1	Killer Cell Immunoglobulin Like Receptor, Two Ig Domains And Long Cytoplasmic Tail 1	Protein Coding	42	GC19P076844	5.79	18.2758
IL20	Interleukin 20	Protein Coding	45	GC01P206866	5.78	18.2919
SDC1	Syndecan 1	Protein Coding	50	GC02M020200	5.78	18.308
LAIR1	Leukocyte Associated Immunoglobulin Like Receptor 1	Protein Coding	48	GC19M054351	5.78	18.3242
CCL1	C-C Motif Chemokine Ligand 1	Protein Coding	45	GC17M053776	5.77	18.3403
CD1B	CD1b Molecule	Protein Coding	44	GC01M158297	5.76	18.3565
MUC5AC	Mucin 5AC, Oligomeric Mucus/Gel-Forming	Protein Coding	46	GC11P002278	5.76	18.3726
SST	Somatostatin	Protein Coding	47	GC03M187668	5.76	18.3888
MIR23A	MicroRNA 23a	RNA Gene	23	GC19M014851	5.76	18.4049
IL9R	Interleukin 9 Receptor	Protein Coding	43	GC0XP155997	5.76	18.4211
HSPA8	Heat Shock Protein Family A (Hsp70) Member 8	Protein Coding	56	GC11M123057	5.75	18.4372
MIR149	MicroRNA 149	RNA Gene	26	GC02P240456	5.75	18.4533
LIPA	Lipase A, Lysosomal Acid Type	Protein Coding	55	GC10M089213	5.75	18.4695
ABCA3	ATP Binding Cassette Subfamily A Member 3	Protein Coding	55	GC16M002275	5.74	18.4856
EPO	Erythropoietin	Protein Coding	49	GC07P100720	5.74	18.5018
PAK1	P21 (RAC1) Activated Kinase 1	Protein Coding	57	GC11M103141	5.73	18.5179
THBD	Thrombomodulin	Protein Coding	53	GC20M023026	5.73	18.5341
TYMS	Thymidylate Synthetase	Protein Coding	57	GC18P000657	5.72	18.5502	TYMS
RRM2B	Ribonucleotide Reductase Regulatory TP53 Inducible Subunit M2B	Protein Coding	56	GC08M102204	5.72	18.5664
FCER1G	Fc Epsilon Receptor Ig	Protein Coding	49	GC01P161215	5.71	18.5825
MIR10B	MicroRNA 10b	RNA Gene	24	GC02P176150	5.71	18.5986
POLR3A	RNA Polymerase III Subunit A	Protein Coding	51	GC10M078743	5.71	18.6148
IL18BP	Interleukin 18 Binding Protein	Protein Coding	48	GC11P071998	5.71	18.6309
XPO1	Exportin 1	Protein Coding	55	GC02M061445	5.71	18.6471
HLA-DMB	Major Histocompatibility Complex, Class II, DM Beta	Protein Coding	46	GC06M032934	5.7	18.6632
CD8B	CD8b Molecule	Protein Coding	46	GC02M086815	5.7	18.6794
CD180	CD180 Molecule	Protein Coding	48	GC05M067181	5.7	18.6955
HHLA2	HERV-H LTR-Associating 2	Protein Coding	41	GC03P108296	5.69	18.7117
HLA-DRB4	Major Histocompatibility Complex, Class II, DR Beta 4	Protein Coding	34	GC06Mo03851	5.68	18.7278
UBAC2	UBA Domain Containing 2	Protein Coding	44	GC13P099200	5.68	18.7439
BCL2L11	BCL2 Like 11	Protein Coding	52	GC02P111119	5.68	18.7601
IL1RL2	Interleukin 1 Receptor Like 2	Protein Coding	50	GC02P102186	5.68	18.7762
FBN1	Fibrillin 1	Protein Coding	53	GC15M048408	5.68	18.7924
CEACAM6	CEA Cell Adhesion Molecule 6	Protein Coding	48	GC19P041750	5.67	18.8085
PLA2G7	Phospholipase A2 Group VII	Protein Coding	56	GC06M046704	5.67	18.8247
CXCL16	C-X-C Motif Chemokine Ligand 16	Protein Coding	46	GC17M004733	5.65	18.8408
WG	Wegener Granulomatosis	Genetic Locus	3	GC06U900715	5.65	18.857
SERPINC1	Serpin Family C Member 1	Protein Coding	56	GC01M174691	5.64	18.8731
SLC37A4	Solute Carrier Family 37 Member 4	Protein Coding	48	GC11M119307	5.64	18.8892
PSEN1	Presenilin 1	Protein Coding	60	GC14P073136	5.64	18.9054
MYO5B	Myosin VB	Protein Coding	50	GC18M049822	5.64	18.9215
LRP1	LDL Receptor Related Protein 1	Protein Coding	53	GC12P057128	5.64	18.9377
SLC22A4	Solute Carrier Family 22 Member 4	Protein Coding	52	GC05P132294	5.64	18.9538
FGFR2	Fibroblast Growth Factor Receptor 2	Protein Coding	63	GC10M121478	5.63	18.97
IL18RAP	Interleukin 18 Receptor Accessory Protein	Protein Coding	46	GC02P102418	5.62	18.9861
HDAC1	Histone Deacetylase 1	Protein Coding	57	GC01P032292	5.62	19.0023
NOTCH2	Notch Receptor 2	Protein Coding	59	GC01M119911	5.62	19.0184
DEFA1	Defensin Alpha 1	Protein Coding	44	GC08M006977	5.62	19.0345
SMAD7	SMAD Family Member 7	Protein Coding	51	GC18M048919	5.61	19.0507
FCAR	Fc Alpha Receptor	Protein Coding	47	GC19P076850	5.61	19.0668
VTN	Vitronectin	Protein Coding	51	GC17M053597	5.61	19.083
MMP14	Matrix Metallopeptidase 14	Protein Coding	57	GC14P036230	5.61	19.0991
ABCB4	ATP Binding Cassette Subfamily B Member 4	Protein Coding	54	GC07M087365	5.6	19.1153
HLA-DQA2	Major Histocompatibility Complex, Class II, DQ Alpha 2	Protein Coding	43	GC06P032741	5.59	19.1314
KRT5	Keratin 5	Protein Coding	52	GC12M052514	5.58	19.1476
GPI	Glucose-6-Phosphate Isomerase	Protein Coding	55	GC19P034359	5.58	19.1637
PRDM1	PR/SET Domain 1	Protein Coding	51	GC06P105993	5.58	19.1799
DNTT	DNA Nucleotidylexotransferase	Protein Coding	48	GC10P096304	5.58	19.196
TNC	Tenascin C	Protein Coding	56	GC09M115019	5.58	19.2121
GJB2	Gap Junction Protein Beta 2	Protein Coding	52	GC13M020187	5.57	19.2283
FCER1A	Fc Epsilon Receptor Ia	Protein Coding	50	GC01P159259	5.57	19.2444
PIK3R2	Phosphoinositide-3-Kinase Regulatory Subunit 2	Protein Coding	56	GC19P018153	5.57	19.2606
MUC7	Mucin 7, Secreted	Protein Coding	41	GC04P070430	5.56	19.2767
APOBEC3B	Apolipoprotein B MRNA Editing Enzyme Catalytic Subunit 3B	Protein Coding	46	GC22P038982	5.56	19.2929
CDK1	Cyclin Dependent Kinase 1	Protein Coding	54	GC10P060772	5.55	19.309	CDK1
ERAP2	Endoplasmic Reticulum Aminopeptidase 2	Protein Coding	47	GC05P096875	5.55	19.3252
SERPING1	Serpin Family G Member 1	Protein Coding	54	GC11P057597	5.54	19.3413
TRAF1	TNF Receptor Associated Factor 1	Protein Coding	48	GC09M120902	5.54	19.3574
GINS1	GINS Complex Subunit 1	Protein Coding	49	GC20P025480	5.54	19.3736	GINS1
SPINK1	Serine Peptidase Inhibitor Kazal Type 1	Protein Coding	48	GC05M147825	5.54	19.3897
ATRIP-TREX1	ATRIP-TREX1 Readthrough	RNA Gene	9	GC03P050546	5.54	19.4059
IFIT1	Interferon Induced Protein With Tetratricopeptide Repeats 1	Protein Coding	46	GC10P095623	5.54	19.422
KLRG1	Killer Cell Lectin Like Receptor G1	Protein Coding	46	GC12P008950	5.54	19.4382
PLA2G6	Phospholipase A2 Group VI	Protein Coding	54	GC22M065347	5.54	19.4543
IL24	Interleukin 24	Protein Coding	48	GC01P206897	5.54	19.4705
ARG2	Arginase 2	Protein Coding	51	GC14P067619	5.53	19.4866
IL1RL1	Interleukin 1 Receptor Like 1	Protein Coding	48	GC02P102294	5.53	19.5027
CD200	CD200 Molecule	Protein Coding	47	GC03P112332	5.53	19.5189
TGFA	Transforming Growth Factor Alpha	Protein Coding	53	GC02M070447	5.53	19.535
GNRH1	Gonadotropin Releasing Hormone 1	Protein Coding	47	GC08M025419	5.53	19.5512
ITGAV	Integrin Subunit Alpha V	Protein Coding	55	GC02P186589	5.53	19.5673
NLRC3	NLR Family CARD Domain Containing 3	Protein Coding	43	GC16M003539	5.52	19.5835
CHGA	Chromogranin A	Protein Coding	50	GC14P092953	5.52	19.5996
ATR	ATR Serine/Threonine Kinase	Protein Coding	60	GC03M142449	5.51	19.6158
CYP3A4	Cytochrome P450 Family 3 Subfamily A Member 4	Protein Coding	56	GC07M099759	5.51	19.6319
PSMA7	Proteasome 20S Subunit Alpha 7	Protein Coding	51	GC20M062136	5.51	19.648
CLEC10A	C-Type Lectin Domain Containing 10A	Protein Coding	46	GC17M007074	5.5	19.6642
LMNB1	Lamin B1	Protein Coding	53	GC05P126776	5.5	19.6803
SLURP1	Secreted LY6/PLAUR Domain Containing 1	Protein Coding	47	GC08M142740	5.48	19.6965
EZR	Ezrin	Protein Coding	53	GC06M158765	5.46	19.7126
ZEB1	Zinc Finger E-Box Binding Homeobox 1	Protein Coding	56	GC10P031318	5.46	19.7288
CCL13	C-C Motif Chemokine Ligand 13	Protein Coding	43	GC17P034356	5.46	19.7449
MMP12	Matrix Metallopeptidase 12	Protein Coding	53	GC11M102862	5.46	19.7611
MED12	Mediator Complex Subunit 12	Protein Coding	50	GC0XP071118	5.45	19.7772
DHX9	DExH-Box Helicase 9	Protein Coding	48	GC01P182839	5.45	19.7933
NRP1	Neuropilin 1	Protein Coding	54	GC10M033177	5.45	19.8095
HERC2	HECT And RLD Domain Containing E3 Ubiquitin Protein Ligase 2	Protein Coding	51	GC15M028111	5.43	19.8256
MIRLET7A1	MicroRNA Let-7a-1	RNA Gene	23	GC09P094175	5.43	19.8418
IL13RA2	Interleukin 13 Receptor Subunit Alpha 2	Protein Coding	46	GC0XM115003	5.43	19.8579
MAP3K5	Mitogen-Activated Protein Kinase Kinase Kinase 5	Protein Coding	55	GC06M136557	5.43	19.8741
LILRB3	Leukocyte Immunoglobulin Like Receptor B3	Protein Coding	45	GC19M054216	5.42	19.8902
PRKCE	Protein Kinase C Epsilon	Protein Coding	55	GC02P045651	5.42	19.9064
CANX	Calnexin	Protein Coding	51	GC05P179678	5.41	19.9225
GJC2	Gap Junction Protein Gamma 2	Protein Coding	48	GC01P229758	5.39	19.9387
CBFB	Core-Binding Factor Subunit Beta	Protein Coding	53	GC16P067031	5.39	19.9548
GSK3B	Glycogen Synthase Kinase 3 Beta	Protein Coding	57	GC03M119821	5.39	19.9709
DSG1	Desmoglein 1	Protein Coding	49	GC18P031318	5.39	19.9871
TFEB	Transcription Factor EB	Protein Coding	48	GC06M075131	5.39	20.0032
ALPK1	Alpha Kinase 1	Protein Coding	47	GC04P112285	5.39	20.0194
CDKN2B	Cyclin Dependent Kinase Inhibitor 2B	Protein Coding	53	GC09M022002	5.38	20.0355
MAN2B1	Mannosidase Alpha Class 2B Member 1	Protein Coding	52	GC19M014777	5.38	20.0517
RAB7A	RAB7A, Member RAS Oncogene Family	Protein Coding	55	GC03P135360	5.38	20.0678
MIR18A	MicroRNA 18a	RNA Gene	21	GC13P091598	5.38	20.084
CDK9	Cyclin Dependent Kinase 9	Protein Coding	53	GC09P128145	5.38	20.1001
MS3	Multiple Sclerosis, Susceptibility To, 3	Genetic Locus	2	GC05U901076	5.38	20.1162
DSC2	Desmocollin 2	Protein Coding	53	GC18M031058	5.37	20.1324
OCA2	OCA2 Melanosomal Transmembrane Protein	Protein Coding	50	GC15M027754	5.37	20.1485
AGTR1	Angiotensin II Receptor Type 1	Protein Coding	58	GC03P148697	5.36	20.1647
FBXW7	F-Box And WD Repeat Domain Containing 7	Protein Coding	51	GC04M152321	5.36	20.1808
CLDN1	Claudin 1	Protein Coding	53	GC03M190305	5.36	20.197
FOXO1	Forkhead Box O1	Protein Coding	56	GC13M040555	5.35	20.2131
NGFR	Nerve Growth Factor Receptor	Protein Coding	54	GC17P049495	5.35	20.2293
BUB1B	BUB1 Mitotic Checkpoint Serine/Threonine Kinase B	Protein Coding	56	GC15P040161	5.35	20.2454	BUB1B
FHL2	Four And A Half LIM Domains 2	Protein Coding	53	GC02M105357	5.35	20.2615
CTBP1	C-Terminal Binding Protein 1	Protein Coding	53	GC04M001211	5.35	20.2777
BPIFA1	BPI Fold Containing Family A Member 1	Protein Coding	43	GC20P033235	5.35	20.2938
CYP19A1	Cytochrome P450 Family 19 Subfamily A Member 1	Protein Coding	55	GC15M051208	5.34	20.31
SIRPA	Signal Regulatory Protein Alpha	Protein Coding	52	GC20P001894	5.34	20.3261
IL31	Interleukin 31	Protein Coding	43	GC12M122601	5.34	20.3423
TSG101	Tumor Susceptibility 101	Protein Coding	49	GC11M018468	5.33	20.3584
TIMP3	TIMP Metallopeptidase Inhibitor 3	Protein Coding	50	GC22P047302	5.33	20.3746
APLN	Apelin	Protein Coding	44	GC0XM129645	5.33	20.3907
KIR2DL4	Killer Cell Immunoglobulin Like Receptor, Two Ig Domains And Long Cytoplasmic Tail 4	Protein Coding	45	GC19P076846	5.33	20.4068
HCST	Hematopoietic Cell Signal Transducer	Protein Coding	42	GC19P076095	5.32	20.423
AP3B1	Adaptor Related Protein Complex 3 Subunit Beta 1	Protein Coding	52	GC05M078000	5.32	20.4391
CCNB1	Cyclin B1	Protein Coding	53	GC05P069167	5.32	20.4553	CCNB1
CELIAC2	Celiac Disease 2	Genetic Locus	3	GC05U900007	5.32	20.4714
CELIAC10	Celiac Disease, Susceptibility To, 10	Genetic Locus	2	GC03U901211	5.32	20.4876
CELIAC11	Celiac Disease, Susceptibility To, 11	Genetic Locus	2	GC03U901236	5.32	20.5037
CELIAC12	Celiac Disease, Susceptibility To, 12	Genetic Locus	2	GC06U901611	5.32	20.5199
CELIAC5	Celiac Disease, Susceptibility To, 5	Genetic Locus	2	GC15U900548	5.32	20.536
CELIAC6	Celiac Disease, Susceptibility To, 6	Genetic Locus	2	GC04U900984	5.32	20.5521
CELIAC7	Celiac Disease, Susceptibility To, 7	Genetic Locus	2	GC01U902349	5.32	20.5683
CELIAC8	Celiac Disease, Susceptibility To, 8	Genetic Locus	2	GC02U901656	5.32	20.5844
CELIAC9	Celiac Disease, Susceptibility To, 9	Genetic Locus	2	GC03U901197	5.32	20.6006
BPI	Bactericidal Permeability Increasing Protein	Protein Coding	48	GC20P038304	5.31	20.6167
MIR25	MicroRNA 25	RNA Gene	22	GC07M100093	5.31	20.6329
TAC1	Tachykinin Precursor 1	Protein Coding	48	GC07P097731	5.31	20.649
COPB1	COPI Coat Complex Subunit Beta 1	Protein Coding	48	GC11M014436	5.31	20.6652
MIR199B	MicroRNA 199b	RNA Gene	22	GC09M128244	5.3	20.6813
RIPK3	Receptor Interacting Serine/Threonine Kinase 3	Protein Coding	50	GC14M024336	5.29	20.6974
FANCD2	FA Complementation Group D2	Protein Coding	52	GC03P010026	5.29	20.7136	FANCD2
MIR326	MicroRNA 326	RNA Gene	24	GC11M075335	5.29	20.7297
HSPA1A	Heat Shock Protein Family A (Hsp70) Member 1A	Protein Coding	53	GC06P096117	5.28	20.7459
AP1S3	Adaptor Related Protein Complex 1 Subunit Sigma 3	Protein Coding	46	GC02M223667	5.28	20.762
PSMC3	Proteasome 26S Subunit, ATPase 3	Protein Coding	51	GC11M102166	5.28	20.7782
PTGER4	Prostaglandin E Receptor 4	Protein Coding	52	GC05P040679	5.28	20.7943
ZFAT	Zinc Finger And AT-Hook Domain Containing	Protein Coding	42	GC08M134477	5.28	20.8105
PRPS1	Phosphoribosyl Pyrophosphate Synthetase 1	Protein Coding	54	GC0XP107628	5.27	20.8266
MIR486-1	MicroRNA 486-1	RNA Gene	21	GC08M041660	5.26	20.8428
MIR224	MicroRNA 224	RNA Gene	19	GC0XM151958	5.26	20.8589
HMGA2	High Mobility Group AT-Hook 2	Protein Coding	50	GC12P065824	5.26	20.875
MUC4	Mucin 4, Cell Surface Associated	Protein Coding	48	GC03M195746	5.25	20.8912
IFITM3	Interferon Induced Transmembrane Protein 3	Protein Coding	48	GC11M000319	5.24	20.9073
SEPTIN9	Septin 9	Protein Coding	46	GC17P077287	5.24	20.9235
DYSF	Dysferlin	Protein Coding	50	GC02P071453	5.24	20.9396
HLA-DOA	Major Histocompatibility Complex, Class II, DO Alpha	Protein Coding	47	GC06M033004	5.23	20.9558
FSCN1	Fascin Actin-Bundling Protein 1	Protein Coding	51	GC07P005592	5.23	20.9719	FSCN1
COL17A1	Collagen Type XVII Alpha 1 Chain	Protein Coding	51	GC10M104031	5.23	20.9881
IGHV4-38-2	Immunoglobulin Heavy Variable 4-38-2	Protein Coding	10	GC14U901616	5.23	21.0042
NAMPT	Nicotinamide Phosphoribosyltransferase	Protein Coding	55	GC07M106248	5.23	21.0203
ALDH2	Aldehyde Dehydrogenase 2 Family Member	Protein Coding	57	GC12P111766	5.21	21.0365
IFI35	Interferon Induced Protein 35	Protein Coding	46	GC17P043006	5.21	21.0526
CTCF	CCCTC-Binding Factor	Protein Coding	53	GC16P067563	5.2	21.0688
GRN	Granulin Precursor	Protein Coding	55	GC17P044345	5.2	21.0849
IL36B	Interleukin 36 Beta	Protein Coding	42	GC02M113022	5.2	21.1011
PRKG1	Protein Kinase CGMP-Dependent 1	Protein Coding	57	GC10P050991	5.19	21.1172
CLEC16A	C-Type Lectin Domain Containing 16A	Protein Coding	45	GC16P010944	5.19	21.1334
ANKRD17	Ankyrin Repeat Domain 17	Protein Coding	46	GC04M073074	5.19	21.1495
RPS19	Ribosomal Protein S19	Protein Coding	55	GC19P076287	5.19	21.1656
NUP133	Nucleoporin 133	Protein Coding	48	GC01M229732	5.18	21.1818
KMT2A	Lysine Methyltransferase 2A	Protein Coding	54	GC11P118436	5.17	21.1979
ACKR4	Atypical Chemokine Receptor 4	Protein Coding	42	GC03P132597	5.17	21.2141
RBP3	Retinol Binding Protein 3	Protein Coding	50	GC10P047348	5.16	21.2302
STUB1	STIP1 Homology And U-Box Containing Protein 1	Protein Coding	53	GC16P014408	5.16	21.2464
GFAP	Glial Fibrillary Acidic Protein	Protein Coding	55	GC17M054384	5.15	21.2625
BTN3A2	Butyrophilin Subfamily 3 Member A2	Protein Coding	43	GC06P026365	5.15	21.2787
CTSK	Cathepsin K	Protein Coding	57	GC01M153216	5.15	21.2948
ITPR1	Inositol 1,4,5-Trisphosphate Receptor Type 1	Protein Coding	55	GC03P004486	5.15	21.3109
TRIM8	Tripartite Motif Containing 8	Protein Coding	46	GC10P102643	5.14	21.3271
TNFRSF6B	TNF Receptor Superfamily Member 6b	Protein Coding	48	GC20P063696	5.14	21.3432
IL31RA	Interleukin 31 Receptor A	Protein Coding	50	GC05P055840	5.13	21.3594
GATA1	GATA Binding Protein 1	Protein Coding	53	GC0XP048786	5.13	21.3755
AGRN	Agrin	Protein Coding	52	GC01P001020	5.13	21.3917
SSB	Small RNA Binding Exonuclease Protection Factor La	Protein Coding	48	GC02P169791	5.13	21.4078
METTL3	Methyltransferase 3, N6-Adenosine-Methyltransferase Complex Catalytic Subunit	Protein Coding	48	GC14M021498	5.13	21.424
CDK2	Cyclin Dependent Kinase 2	Protein Coding	58	GC12P055966	5.13	21.4401
CA2	Carbonic Anhydrase 2	Protein Coding	59	GC08P085463	5.12	21.4562
TANK	TRAF Family Member Associated NFKB Activator	Protein Coding	50	GC02P161136	5.12	21.4724
POSTN	Periostin	Protein Coding	50	GC13M037562	5.12	21.4885
IFNA8	Interferon Alpha 8	Protein Coding	42	GC09P021409	5.12	21.5047
FFAR2	Free Fatty Acid Receptor 2	Protein Coding	49	GC19P076076	5.12	21.5208
DEFA5	Defensin Alpha 5	Protein Coding	43	GC08M007057	5.12	21.537
ACTN4	Actinin Alpha 4	Protein Coding	53	GC19P038647	5.12	21.5531	ACTN4
PTGS1	Prostaglandin-Endoperoxide Synthase 1	Protein Coding	53	GC09P122370	5.11	21.5693
WDR19	WD Repeat Domain 19	Protein Coding	44	GC04P039184	5.1	21.5854
MIR338	MicroRNA 338	RNA Gene	21	GC17M081142	5.1	21.6015
BECN1	Beclin 1	Protein Coding	52	GC17M042810	5.1	21.6177
HDAC9	Histone Deacetylase 9	Protein Coding	56	GC07P018086	5.1	21.6338
HNRNPA1	Heterogeneous Nuclear Ribonucleoprotein A1	Protein Coding	55	GC12P054280	5.1	21.65
FANCA	FA Complementation Group A	Protein Coding	56	GC16M089853	5.09	21.6661
NFKBIL1	NFKB Inhibitor Like 1	Protein Coding	43	GC06P096097	5.09	21.6823
KRT17	Keratin 17	Protein Coding	51	GC17M041619	5.09	21.6984
ANO5	Anoctamin 5	Protein Coding	47	GC11P021799	5.08	21.7146
MYH11	Myosin Heavy Chain 11	Protein Coding	52	GC16M016034	5.08	21.7307
MIR139	MicroRNA 139	RNA Gene	23	GC11M072615	5.08	21.7469
MIR130A	MicroRNA 130a	RNA Gene	24	GC11P057641	5.08	21.763
MUSK	Muscle Associated Receptor Tyrosine Kinase	Protein Coding	55	GC09P110668	5.08	21.7791
NLRX1	NLR Family Member X1	Protein Coding	46	GC11P119166	5.08	21.7953
PRDX1	Peroxiredoxin 1	Protein Coding	56	GC01M045552	5.07	21.8114
HAVCR1	Hepatitis A Virus Cellular Receptor 1	Protein Coding	50	GC05M157028	5.07	21.8276
SMAD2	SMAD Family Member 2	Protein Coding	59	GC18M047809	5.07	21.8437
CXCL6	C-X-C Motif Chemokine Ligand 6	Protein Coding	46	GC04P073837	5.07	21.8599
SCN5A	Sodium Voltage-Gated Channel Alpha Subunit 5	Protein Coding	57	GC03M038549	5.07	21.876
CHD1	Chromodomain Helicase DNA Binding Protein 1	Protein Coding	53	GC05M098853	5.06	21.8922
TRIM62	Tripartite Motif Containing 62	Protein Coding	44	GC01M033303	5.06	21.9083
TPMT	Thiopurine S-Methyltransferase	Protein Coding	53	GC06M018128	5.06	21.9244
XBP1	X-Box Binding Protein 1	Protein Coding	52	GC22M028794	5.05	21.9406
FMR1	Fragile X Messenger Ribonucleoprotein 1	Protein Coding	51	GC0XP147960	5.04	21.9567
PTGDR2	Prostaglandin D2 Receptor 2	Protein Coding	51	GC11M060850	5.04	21.9729
CD48	CD48 Molecule	Protein Coding	47	GC01M160648	5.03	21.989
MAP2K4	Mitogen-Activated Protein Kinase Kinase 4	Protein Coding	53	GC17P012020	5.03	22.0052
GAD2	Glutamate Decarboxylase 2	Protein Coding	51	GC10P026216	5.02	22.0213
LAGE3	L Antigen Family Member 3	Protein Coding	43	GC0XM154477	5.01	22.0375
MIR193A	MicroRNA 193a	RNA Gene	22	GC17P031559	5	22.0536
PGM1	Phosphoglucomutase 1	Protein Coding	55	GC01P063593	5	22.0697
MIR373	MicroRNA 373	RNA Gene	22	GC19P076812	5	22.0859
HDAC2	Histone Deacetylase 2	Protein Coding	59	GC06M113933	5	22.102
CADM1	Cell Adhesion Molecule 1	Protein Coding	51	GC11M115169	5	22.1182
ABCA1	ATP Binding Cassette Subfamily A Member 1	Protein Coding	55	GC09M104781	4.99	22.1343
CMTM6	CKLF Like MARVEL Transmembrane Domain Containing 6	Protein Coding	42	GC03M032499	4.99	22.1505
STK4	Serine/Threonine Kinase 4	Protein Coding	56	GC20P044966	4.99	22.1666
WNT5A	Wnt Family Member 5A	Protein Coding	56	GC03M055465	4.99	22.1828
TNFRSF25	TNF Receptor Superfamily Member 25	Protein Coding	50	GC01M006460	4.98	22.1989
RETN	Resistin	Protein Coding	49	GC19P007669	4.98	22.215
SP110	SP110 Nuclear Body Protein	Protein Coding	47	GC02M230167	4.98	22.2312
TNFAIP8L2	TNF Alpha Induced Protein 8 Like 2	Protein Coding	38	GC01P151156	4.98	22.2473
LILRA2	Leukocyte Immunoglobulin Like Receptor A2	Protein Coding	46	GC19P054572	4.98	22.2635
DICER1	Dicer 1, Ribonuclease III	Protein Coding	56	GC14M095086	4.98	22.2796
RPA1	Replication Protein A1	Protein Coding	53	GC17P001829	4.97	22.2958
PRODH	Proline Dehydrogenase 1	Protein Coding	52	GC22M018912	4.97	22.3119
CISH	Cytokine Inducible SH2 Containing Protein	Protein Coding	52	GC03M052050	4.97	22.3281
SERPINB3	Serpin Family B Member 3	Protein Coding	47	GC18M063655	4.96	22.3442
CTSA	Cathepsin A	Protein Coding	53	GC20P045890	4.96	22.3603
MIRLET7B	MicroRNA Let-7b	RNA Gene	22	GC22P047784	4.96	22.3765
CCL28	C-C Motif Chemokine Ligand 28	Protein Coding	47	GC05M043356	4.96	22.3926
NUP107	Nucleoporin 107	Protein Coding	51	GC12P068686	4.95	22.4088
CCL25	C-C Motif Chemokine Ligand 25	Protein Coding	44	GC19P008052	4.95	22.4249
PLA2G4A	Phospholipase A2 Group IVA	Protein Coding	55	GC01P186798	4.94	22.4411
PIP	Prolactin Induced Protein	Protein Coding	46	GC07P143132	4.94	22.4572
ANXA2	Annexin A2	Protein Coding	55	GC15M060347	4.94	22.4734	ANXA2
IFNL2	Interferon Lambda 2	Protein Coding	42	GC19P039268	4.94	22.4895
NEK8	NIMA Related Kinase 8	Protein Coding	48	GC17P028725	4.93	22.5057
ESR2	Estrogen Receptor 2	Protein Coding	56	GC14M064084	4.93	22.5218
PARN	Poly(A)-Specific Ribonuclease	Protein Coding	52	GC16M014435	4.93	22.5379
SPHK1	Sphingosine Kinase 1	Protein Coding	53	GC17P076376	4.93	22.5541
CDH5	Cadherin 5	Protein Coding	52	GC16P066366	4.93	22.5702
CALCA	Calcitonin Related Polypeptide Alpha	Protein Coding	50	GC11M014945	4.93	22.5864
GBE1	1,4-Alpha-Glucan Branching Enzyme 1	Protein Coding	50	GC03M081489	4.93	22.6025
BPIFB1	BPI Fold Containing Family B Member 1	Protein Coding	42	GC20P033273	4.92	22.6187
IGF2R	Insulin Like Growth Factor 2 Receptor	Protein Coding	52	GC06P159969	4.92	22.6348
CD207	CD207 Molecule	Protein Coding	46	GC02M070830	4.92	22.651
FGA	Fibrinogen Alpha Chain	Protein Coding	56	GC04M154583	4.92	22.6671
MYCN	MYCN Proto-Oncogene, BHLH Transcription Factor	Protein Coding	53	GC02P015954	4.91	22.6832
OPRM1	Opioid Receptor Mu 1	Protein Coding	55	GC06P154140	4.91	22.6994
IL5RA	Interleukin 5 Receptor Subunit Alpha	Protein Coding	53	GC03M003066	4.91	22.7155
TEK	TEK Receptor Tyrosine Kinase	Protein Coding	58	GC09P027109	4.91	22.7317
PSAP	Prosaposin	Protein Coding	54	GC10M071816	4.91	22.7478
EGR1	Early Growth Response 1	Protein Coding	52	GC05P138465	4.9	22.764
INSR	Insulin Receptor	Protein Coding	60	GC19M007112	4.9	22.7801
SATB1	SATB Homeobox 1	Protein Coding	51	GC03M022412	4.89	22.7963
BMPR1A	Bone Morphogenetic Protein Receptor Type 1A	Protein Coding	57	GC10P095535	4.89	22.8124
MUC16	Mucin 16, Cell Surface Associated	Protein Coding	44	GC19M008848	4.89	22.8285
EOMES	Eomesodermin	Protein Coding	51	GC03M027715	4.89	22.8447
LTB	Lymphotoxin Beta	Protein Coding	47	GC06M074930	4.89	22.8608
C1QBP	Complement C1q Binding Protein	Protein Coding	51	GC17M005432	4.88	22.877
KIAA0319L	KIAA0319 Like	Protein Coding	44	GC01M035393	4.88	22.8931
EDNRB	Endothelin Receptor Type B	Protein Coding	56	GC13M077895	4.88	22.9093
PEPD	Peptidase D	Protein Coding	52	GC19M033386	4.88	22.9254
CDSN	Corneodesmosin	Protein Coding	48	GC06M031115	4.87	22.9416
CD6	CD6 Molecule	Protein Coding	48	GC11P060971	4.87	22.9577
SOS1	SOS Ras/Rac Guanine Nucleotide Exchange Factor 1	Protein Coding	56	GC02M039075	4.87	22.9738
LAMP1	Lysosomal Associated Membrane Protein 1	Protein Coding	50	GC13P113297	4.86	22.99
GHRH	Growth Hormone Releasing Hormone	Protein Coding	45	GC20M037251	4.86	23.0061
IL22RA1	Interleukin 22 Receptor Subunit Alpha 1	Protein Coding	48	GC01M024119	4.86	23.0223
IRF2	Interferon Regulatory Factor 2	Protein Coding	49	GC04M184387	4.86	23.0384
CMA1	Chymase 1	Protein Coding	51	GC14M024550	4.86	23.0546
PRKN	Parkin RBR E3 Ubiquitin Protein Ligase	Protein Coding	54	GC06M161348	4.86	23.0707
KRT19	Keratin 19	Protein Coding	50	GC17M041523	4.85	23.0869
COL5A1	Collagen Type V Alpha 1 Chain	Protein Coding	53	GC09P134641	4.84	23.103
PI4KA	Phosphatidylinositol 4-Kinase Alpha	Protein Coding	55	GC22M020707	4.84	23.1191
CSTA	Cystatin A	Protein Coding	51	GC03P122325	4.84	23.1353
TMPRSS2	Transmembrane Serine Protease 2	Protein Coding	55	GC21M041464	4.83	23.1514
COL2A1	Collagen Type II Alpha 1 Chain	Protein Coding	56	GC12M047972	4.83	23.1676
F13A1	Coagulation Factor XIII A Chain	Protein Coding	53	GC06M006144	4.83	23.1837
MMEL1	Membrane Metalloendopeptidase Like 1	Protein Coding	44	GC01M002590	4.83	23.1999
TWIST1	Twist Family BHLH Transcription Factor 1	Protein Coding	52	GC07M019020	4.83	23.216
CD177	CD177 Molecule	Protein Coding	46	GC19P043353	4.82	23.2322
GHR	Growth Hormone Receptor	Protein Coding	53	GC05P042429	4.82	23.2483
DDOST	Dolichyl-Diphosphooligosaccharide--Protein Glycosyltransferase Non-Catalytic Subunit	Protein Coding	51	GC01M020651	4.81	23.2644
KCNAB2	Potassium Voltage-Gated Channel Subfamily A Regulatory Beta Subunit 2	Protein Coding	48	GC01P006020	4.81	23.2806
C4BPA	Complement Component 4 Binding Protein Alpha	Protein Coding	49	GC01P207105	4.81	23.2967
PMM2	Phosphomannomutase 2	Protein Coding	53	GC16P008788	4.81	23.3129
CD200R1	CD200 Receptor 1	Protein Coding	46	GC03M112921	4.8	23.329
TAB1	TGF-Beta Activated Kinase 1 (MAP3K7) Binding Protein 1	Protein Coding	49	GC22P047521	4.8	23.3452
HNMT	Histamine N-Methyltransferase	Protein Coding	52	GC02P137964	4.8	23.3613
FKRP	Fukutin Related Protein	Protein Coding	47	GC19P076445	4.8	23.3775
TRIM38	Tripartite Motif Containing 38	Protein Coding	46	GC06P025962	4.78	23.3936
NR1H2	Nuclear Receptor Subfamily 1 Group H Member 2	Protein Coding	53	GC19P050329	4.78	23.4098
RUNX3	RUNX Family Transcription Factor 3	Protein Coding	50	GC01M024899	4.78	23.4259
FAM111B	FAM111 Trypsin Like Peptidase B	Protein Coding	42	GC11P059107	4.77	23.442	FAM111B
PLAT	Plasminogen Activator, Tissue Type	Protein Coding	56	GC08M042174	4.77	23.4582
MRC1	Mannose Receptor C-Type 1	Protein Coding	45	GC10P017809	4.77	23.4743
CTNND1	Catenin Delta 1	Protein Coding	52	GC11P058242	4.76	23.4905
KLF6	KLF Transcription Factor 6	Protein Coding	50	GC10M003779	4.76	23.5066
KIR2DS5	Killer Cell Immunoglobulin Like Receptor, Two Ig Domains And Short Cytoplasmic Tail 5	Protein Coding	27	GC19Mr00079	4.76	23.5228
TP73	Tumor Protein P73	Protein Coding	52	GC01P003652	4.76	23.5389
CALCRL	Calcitonin Receptor Like Receptor	Protein Coding	52	GC02M187341	4.76	23.5551
GPR15	G Protein-Coupled Receptor 15	Protein Coding	44	GC03P098531	4.76	23.5712
AFP	Alpha Fetoprotein	Protein Coding	53	GC04P073431	4.75	23.5873
ERBB3	Erb-B2 Receptor Tyrosine Kinase 3	Protein Coding	60	GC12P057655	4.75	23.6035
TRADD	TNFRSF1A Associated Via Death Domain	Protein Coding	49	GC16M067154	4.75	23.6196
FOXO3	Forkhead Box O3	Protein Coding	53	GC06P108559	4.75	23.6358
SLC25A13	Solute Carrier Family 25 Member 13	Protein Coding	53	GC07M096120	4.74	23.6519
ITGB7	Integrin Subunit Beta 7	Protein Coding	52	GC12M053191	4.73	23.6681
CCND2	Cyclin D2	Protein Coding	55	GC12P024766	4.73	23.6842
ALG1	ALG1 Chitobiosyldiphosphodolichol Beta-Mannosyltransferase	Protein Coding	52	GC16P005033	4.73	23.7004
TGIF1	TGFB Induced Factor Homeobox 1	Protein Coding	53	GC18P003411	4.73	23.7165
KLK3	Kallikrein Related Peptidase 3	Protein Coding	53	GC19P050854	4.72	23.7326
SYP	Synaptophysin	Protein Coding	52	GC0XM049187	4.72	23.7488
MIR96	MicroRNA 96	RNA Gene	23	GC07M129774	4.72	23.7649
NUP93	Nucleoporin 93	Protein Coding	48	GC16P057206	4.72	23.7811
IL3RA	Interleukin 3 Receptor Subunit Alpha	Protein Coding	51	GC0XP001336	4.72	23.7972
KIR3DL2	Killer Cell Immunoglobulin Like Receptor, Three Ig Domains And Long Cytoplasmic Tail 2	Protein Coding	46	GC19P076849	4.71	23.8134
YTHDF2	YTH N6-Methyladenosine RNA Binding Protein 2	Protein Coding	43	GC01P029101	4.71	23.8295
MIR128-1	MicroRNA 128-1	RNA Gene	21	GC02P135665	4.71	23.8457
TRIM56	Tripartite Motif Containing 56	Protein Coding	41	GC07P101085	4.71	23.8618
HBG2	Hemoglobin Subunit Gamma 2	Protein Coding	48	GC11M007112	4.7	23.8779
KIR2DL2	Killer Cell Immunoglobulin Like Receptor, Two Ig Domains And Long Cytoplasmic Tail 2	Protein Coding	30	GC19Mr00108	4.7	23.8941
KRT8	Keratin 8	Protein Coding	53	GC12M052897	4.7	23.9102
S100A4	S100 Calcium Binding Protein A4	Protein Coding	51	GC01M153543	4.7	23.9264
RPS6KB1	Ribosomal Protein S6 Kinase B1	Protein Coding	55	GC17P059893	4.7	23.9425
GIMAP2	GTPase, IMAP Family Member 2	Protein Coding	41	GC07P151112	4.7	23.9587
APAF1	Apoptotic Peptidase Activating Factor 1	Protein Coding	52	GC12P098645	4.69	23.9748
CA9	Carbonic Anhydrase 9	Protein Coding	53	GC09P035673	4.69	23.991
LYZ	Lysozyme	Protein Coding	53	GC12P069348	4.69	24.0071
LAMB2	Laminin Subunit Beta 2	Protein Coding	53	GC03M049121	4.68	24.0232
RARRES2	Retinoic Acid Receptor Responder 2	Protein Coding	46	GC07M150333	4.68	24.0394
AGK	Acylglycerol Kinase	Protein Coding	47	GC07P141551	4.68	24.0555
GZMH	Granzyme H	Protein Coding	47	GC14M024606	4.68	24.0717
SERPINB9	Serpin Family B Member 9	Protein Coding	46	GC06M002887	4.68	24.0878
FGF7	Fibroblast Growth Factor 7	Protein Coding	50	GC15P049423	4.68	24.104
NLRP6	NLR Family Pyrin Domain Containing 6	Protein Coding	46	GC11P000278	4.68	24.1201
MIR455	MicroRNA 455	RNA Gene	22	GC09P114209	4.67	24.1363
ZNFX1	Zinc Finger NFX1-Type Containing 1	Protein Coding	43	GC20M049320	4.67	24.1524
NCR1	Natural Cytotoxicity Triggering Receptor 1	Protein Coding	46	GC19P076852	4.67	24.1686
EIF4E	Eukaryotic Translation Initiation Factor 4E	Protein Coding	56	GC04M098879	4.67	24.1847
ROCK2	Rho Associated Coiled-Coil Containing Protein Kinase 2	Protein Coding	53	GC02M011341	4.67	24.2008
CCL27	C-C Motif Chemokine Ligand 27	Protein Coding	42	GC09M034662	4.67	24.217
IL26	Interleukin 26	Protein Coding	42	GC12M068201	4.67	24.2331
HK1	Hexokinase 1	Protein Coding	56	GC10P069269	4.67	24.2493
TXK	TXK Tyrosine Kinase	Protein Coding	51	GC04M048066	4.67	24.2654
TYRP1	Tyrosinase Related Protein 1	Protein Coding	54	GC09P012683	4.67	24.2816
MIR106A	MicroRNA 106a	RNA Gene	21	GC0XM134351	4.67	24.2977
IFNLR1	Interferon Lambda Receptor 1	Protein Coding	44	GC01M026261	4.66	24.3139
PDE4A	Phosphodiesterase 4A	Protein Coding	51	GC19P010416	4.66	24.33
XCL1	X-C Motif Chemokine Ligand 1	Protein Coding	44	GC01P168576	4.66	24.3461
ACTC1	Actin Alpha Cardiac Muscle 1	Protein Coding	51	GC15M034790	4.66	24.3623
GPR35	G Protein-Coupled Receptor 35	Protein Coding	50	GC02P240605	4.65	24.3784
MIR196A2	MicroRNA 196a-2	RNA Gene	25	GC12P055309	4.65	24.3946
MMP13	Matrix Metallopeptidase 13	Protein Coding	57	GC11M102942	4.65	24.4107
MIR193B	MicroRNA 193b	RNA Gene	24	GC16P018306	4.65	24.4269
UBC	Ubiquitin C	Protein Coding	50	GC12M124911	4.65	24.443
NTRK2	Neurotrophic Receptor Tyrosine Kinase 2	Protein Coding	60	GC09P084668	4.65	24.4592
PIGR	Polymeric Immunoglobulin Receptor	Protein Coding	48	GC01M206928	4.65	24.4753
NIPAL4	NIPA Like Domain Containing 4	Protein Coding	47	GC05P157460	4.65	24.4914
CTNNA3	Catenin Alpha 3	Protein Coding	47	GC10M065912	4.65	24.5076
ZC3H12A	Zinc Finger CCCH-Type Containing 12A	Protein Coding	46	GC01P037474	4.64	24.5237
FASN	Fatty Acid Synthase	Protein Coding	55	GC17M082078	4.64	24.5399
IL17B	Interleukin 17B	Protein Coding	47	GC05M149371	4.64	24.556
MAP3K8	Mitogen-Activated Protein Kinase Kinase Kinase 8	Protein Coding	53	GC10P030546	4.64	24.5722
H19	H19 Imprinted Maternally Expressed Transcript	RNA Gene	30	GC11M001995	4.62	24.5883
SPRED1	Sprouty Related EVH1 Domain Containing 1	Protein Coding	49	GC15P038252	4.62	24.6045
MAGEA3	MAGE Family Member A3	Protein Coding	43	GC0XP152698	4.62	24.6206
ENPP2	Ectonucleotide Pyrophosphatase/Phosphodiesterase 2	Protein Coding	52	GC08M119556	4.62	24.6367
RORA	RAR Related Orphan Receptor A	Protein Coding	55	GC15M060488	4.61	24.6529
LCP1	Lymphocyte Cytosolic Protein 1	Protein Coding	49	GC13M046132	4.61	24.669
ZFP36	ZFP36 Ring Finger Protein	Protein Coding	44	GC19P039406	4.61	24.6852
LMNB2	Lamin B2	Protein Coding	49	GC19M007531	4.6	24.7013	LMNB2
MIR30B	MicroRNA 30b	RNA Gene	24	GC08M134800	4.6	24.7175
EEF1A1	Eukaryotic Translation Elongation Factor 1 Alpha 1	Protein Coding	50	GC06M075516	4.6	24.7336
IDUA	Alpha-L-Iduronidase	Protein Coding	52	GC04P000986	4.59	24.7498
GNG3	G Protein Subunit Gamma 3	Protein Coding	44	GC11P062851	4.59	24.7659
AIP	Aryl Hydrocarbon Receptor Interacting Protein	Protein Coding	50	GC11P067468	4.58	24.782
KIR2DS2	Killer Cell Immunoglobulin Like Receptor, Two Ig Domains And Short Cytoplasmic Tail 2	Protein Coding	29	GC19MR00122	4.58	24.7982
CDKN3	Cyclin Dependent Kinase Inhibitor 3	Protein Coding	48	GC14P054398	4.58	24.8143	CDKN3
MAPK13	Mitogen-Activated Protein Kinase 13	Protein Coding	55	GC06P096229	4.58	24.8305
CTTN	Cortactin	Protein Coding	50	GC11P070398	4.58	24.8466
IFITM1	Interferon Induced Transmembrane Protein 1	Protein Coding	47	GC11P000313	4.57	24.8628
IQGAP1	IQ Motif Containing GTPase Activating Protein 1	Protein Coding	50	GC15P090388	4.57	24.8789
LAMP2	Lysosomal Associated Membrane Protein 2	Protein Coding	51	GC0XM120426	4.57	24.8951
EIF2AK3	Eukaryotic Translation Initiation Factor 2 Alpha Kinase 3	Protein Coding	55	GC02M088556	4.57	24.9112
ACADM	Acyl-CoA Dehydrogenase Medium Chain	Protein Coding	52	GC01P075724	4.57	24.9273
INHA	Inhibin Subunit Alpha	Protein Coding	49	GC02P219569	4.57	24.9435
EXTL3	Exostosin Like Glycosyltransferase 3	Protein Coding	51	GC08P028651	4.56	24.9596
TET1	Tet Methylcytosine Dioxygenase 1	Protein Coding	46	GC10P068560	4.56	24.9758
F11R	F11 Receptor	Protein Coding	50	GC01M160995	4.56	24.9919
CAPN3	Calpain 3	Protein Coding	55	GC15P042359	4.56	25.0081
LZTR1	Leucine Zipper Like Transcription Regulator 1	Protein Coding	50	GC22P046822	4.55	25.0242
TBXT	T-Box Transcription Factor T	Protein Coding	50	GC06M166158	4.55	25.0404
CD151	CD151 Molecule (Raph Blood Group)	Protein Coding	51	GC11P002266	4.55	25.0565
BUB1	BUB1 Mitotic Checkpoint Serine/Threonine Kinase	Protein Coding	56	GC02M110637	4.55	25.0727	BUB1
MAGEA1	MAGE Family Member A1	Protein Coding	42	GC0XP153179	4.54	25.0888
VCL	Vinculin	Protein Coding	54	GC10P073995	4.54	25.1049
GPX1	Glutathione Peroxidase 1	Protein Coding	52	GC03M051874	4.53	25.1211
LILRA4	Leukocyte Immunoglobulin Like Receptor A4	Protein Coding	46	GC19M054333	4.53	25.1372
GP2	Glycoprotein 2	Protein Coding	46	GC16M020309	4.53	25.1534
SAA1	Serum Amyloid A1	Protein Coding	46	GC11P018700	4.53	25.1695
MIR20B	MicroRNA 20b	RNA Gene	17	GC0XM134349	4.53	25.1857
CTSL	Cathepsin L	Protein Coding	53	GC09P087725	4.53	25.2018
MST1R	Macrophage Stimulating 1 Receptor	Protein Coding	56	GC03M051919	4.52	25.218
YY1	YY1 Transcription Factor	Protein Coding	55	GC14P100238	4.52	25.2341
DDR1	Discoidin Domain Receptor Tyrosine Kinase 1	Protein Coding	53	GC06P096082	4.52	25.2502
MSH3	MutS Homolog 3	Protein Coding	50	GC05P080654	4.51	25.2664
TNPO3	Transportin 3	Protein Coding	48	GC07M128954	4.51	25.2825
NPY	Neuropeptide Y	Protein Coding	51	GC07P024290	4.5	25.2987
SERPINB2	Serpin Family B Member 2	Protein Coding	50	GC18P063871	4.5	25.3148
TTN-AS1	TTN Antisense RNA 1	RNA Gene	19	GC02P178521	4.5	25.331
GAA	Alpha Glucosidase	Protein Coding	56	GC17P080101	4.49	25.3471
NQO2	N-Ribosyldihydronicotinamide:Quinone Reductase 2	Protein Coding	51	GC06P003374	4.49	25.3633
EIF2S1	Eukaryotic Translation Initiation Factor 2 Subunit Alpha	Protein Coding	50	GC14P067359	4.49	25.3794
TUBA1A	Tubulin Alpha 1a	Protein Coding	56	GC12M049184	4.49	25.3955
SLC17A5	Solute Carrier Family 17 Member 5	Protein Coding	51	GC06M073593	4.49	25.4117
ZBTB16	Zinc Finger And BTB Domain Containing 16	Protein Coding	50	GC11P114059	4.48	25.4278
BCL3	BCL3 Transcription Coactivator	Protein Coding	48	GC19P044747	4.48	25.444
CARD10	Caspase Recruitment Domain Family Member 10	Protein Coding	46	GC22M063715	4.48	25.4601
GNE	Glucosamine (UDP-N-Acetyl)-2-Epimerase/N-Acetylmannosamine Kinase	Protein Coding	48	GC09M036214	4.48	25.4763
E2F1	E2F Transcription Factor 1	Protein Coding	50	GC20M033675	4.48	25.4924	E2F1
MERTK	MER Proto-Oncogene, Tyrosine Kinase	Protein Coding	59	GC02P111898	4.47	25.5086
SEMA7A	Semaphorin 7A (John Milton Hagen Blood Group)	Protein Coding	51	GC15M074409	4.47	25.5247
LINC00328	Long Intergenic Non-Protein Coding RNA 328	RNA Gene	10	GC21U900445	4.47	25.5408
SDHB	Succinate Dehydrogenase Complex Iron Sulfur Subunit B	Protein Coding	54	GC01M018419	4.47	25.557
DEFA3	Defensin Alpha 3	Protein Coding	42	GC08M007015	4.47	25.5731
RBM15	RNA Binding Motif Protein 15	Protein Coding	44	GC01P110338	4.46	25.5893
KCNN4	Potassium Calcium-Activated Channel Subfamily N Member 4	Protein Coding	55	GC19M073688	4.46	25.6054
PCCA	Propionyl-CoA Carboxylase Subunit Alpha	Protein Coding	53	GC13P100089	4.46	25.6216
IFIT2	Interferon Induced Protein With Tetratricopeptide Repeats 2	Protein Coding	44	GC10P095622	4.46	25.6377
CHEK1	Checkpoint Kinase 1	Protein Coding	56	GC11P125625	4.46	25.6539	CHEK1
NPHS1	NPHS1 Adhesion Molecule, Nephrin	Protein Coding	53	GC19M035825	4.44	25.67
FLNA	Filamin A	Protein Coding	55	GC0XM154348	4.44	25.6861
MAPK12	Mitogen-Activated Protein Kinase 12	Protein Coding	54	GC22M063857	4.43	25.7023
CD1E	CD1e Molecule	Protein Coding	44	GC01P158354	4.43	25.7184
HDAC4	Histone Deacetylase 4	Protein Coding	59	GC02M239048	4.43	25.7346
SOX9	SRY-Box Transcription Factor 9	Protein Coding	52	GC17P072121	4.42	25.7507
ABCC1	ATP Binding Cassette Subfamily C Member 1	Protein Coding	56	GC16P015949	4.42	25.7669
SF3B1	Splicing Factor 3b Subunit 1	Protein Coding	52	GC02M197442	4.42	25.783
KRT7	Keratin 7	Protein Coding	48	GC12P052232	4.42	25.7992
RARB	Retinoic Acid Receptor Beta	Protein Coding	56	GC03P024689	4.42	25.8153
CCND3	Cyclin D3	Protein Coding	53	GC06M041934	4.42	25.8314
PCK2	Phosphoenolpyruvate Carboxykinase 2, Mitochondrial	Protein Coding	53	GC14P024094	4.41	25.8476
ING1	Inhibitor Of Growth Family Member 1	Protein Coding	50	GC13P110712	4.41	25.8637
LGALS3BP	Galectin 3 Binding Protein	Protein Coding	48	GC17M078971	4.4	25.8799
JAG1	Jagged Canonical Notch Ligand 1	Protein Coding	58	GC20M010637	4.4	25.896
ALOX12	Arachidonate 12-Lipoxygenase, 12S Type	Protein Coding	51	GC17P006995	4.4	25.9122
XRCC1	X-Ray Repair Cross Complementing 1	Protein Coding	51	GC19M043543	4.4	25.9283
RNF213	Ring Finger Protein 213	Protein Coding	45	GC17P080260	4.4	25.9445
KIR2DS1	Killer Cell Immunoglobulin Like Receptor, Two Ig Domains And Short Cytoplasmic Tail 1	Protein Coding	28	GC19Mr00063	4.4	25.9606
CYP21A2	Cytochrome P450 Family 21 Subfamily A Member 2	Protein Coding	51	GC06P096122	4.4	25.9768
SLC34A2	Solute Carrier Family 34 Member 2	Protein Coding	52	GC04P025657	4.4	25.9929
IL1R2	Interleukin 1 Receptor Type 2	Protein Coding	53	GC02P101991	4.4	26.009
RTN4	Reticulon 4	Protein Coding	52	GC02M054934	4.4	26.0252
CCR10	C-C Motif Chemokine Receptor 10	Protein Coding	42	GC17M042678	4.39	26.0413
PDIA3	Protein Disulfide Isomerase Family A Member 3	Protein Coding	51	GC15P043746	4.39	26.0575
YWHAZ	Tyrosine 3-Monooxygenase/Tryptophan 5-Monooxygenase Activation Protein Zeta	Protein Coding	53	GC08M100917	4.38	26.0736
MPV17	Mitochondrial Inner Membrane Protein MPV17	Protein Coding	48	GC02M027309	4.38	26.0898
MIR499A	MicroRNA 499a	RNA Gene	25	GC20P034990	4.37	26.1059
IL1RAP	Interleukin 1 Receptor Accessory Protein	Protein Coding	53	GC03P190514	4.37	26.1221
ACVRL1	Activin A Receptor Like Type 1	Protein Coding	57	GC12P051906	4.37	26.1382
LAMC2	Laminin Subunit Gamma 2	Protein Coding	54	GC01P183186	4.37	26.1543
IFIT3	Interferon Induced Protein With Tetratricopeptide Repeats 3	Protein Coding	46	GC10P089327	4.37	26.1705
RNASE2	Ribonuclease A Family Member 2	Protein Coding	46	GC14P036033	4.36	26.1866
NTRK3	Neurotrophic Receptor Tyrosine Kinase 3	Protein Coding	59	GC15M087859	4.36	26.2028
CAVIN1	Caveolae Associated Protein 1	Protein Coding	48	GC17M054246	4.35	26.2189
LRRC32	Leucine Rich Repeat Containing 32	Protein Coding	48	GC11M076657	4.35	26.2351
SOCS2	Suppressor Of Cytokine Signaling 2	Protein Coding	50	GC12P093569	4.34	26.2512
ATP4A	ATPase H+/K+ Transporting Subunit Alpha	Protein Coding	47	GC19M074328	4.34	26.2674
TRPV3	Transient Receptor Potential Cation Channel Subfamily V Member 3	Protein Coding	50	GC17M011468	4.34	26.2835
MX2	MX Dynamin Like GTPase 2	Protein Coding	44	GC21P041361	4.34	26.2996
RNU7-1	RNA, U7 Small Nuclear 1	RNA Gene	19	GC12P024855	4.34	26.3158
MS2	Multiple Sclerosis, Susceptibility To, 2	Genetic Locus	2	GC10U901150	4.34	26.3319
MS4	Multiple Sclerosis, Susceptiblity To, 4	Genetic Locus	2	GC01U902297	4.34	26.3481
KIR3DS1	Killer Cell Immunoglobulin Like Receptor, Three Ig Domains And Short Cytoplasmic Tail 1	Protein Coding	28	GC19MR00058	4.33	26.3642
PTAFR	Platelet Activating Factor Receptor	Protein Coding	49	GC01M028147	4.33	26.3804
HDC	Histidine Decarboxylase	Protein Coding	51	GC15M050241	4.31	26.3965
FSTL1	Follistatin Like 1	Protein Coding	49	GC03M120392	4.31	26.4127
RPS27A	Ribosomal Protein S27a	Protein Coding	48	GC02P055231	4.31	26.4288
MAPT	Microtubule Associated Protein Tau	Protein Coding	57	GC17P045894	4.31	26.4449
HNF1A	HNF1 Homeobox A	Protein Coding	53	GC12P120978	4.31	26.4611
KIR2DS4	Killer Cell Immunoglobulin Like Receptor, Two Ig Domains And Short Cytoplasmic Tail 4	Protein Coding	37	GC19P076848	4.31	26.4772
AZU1	Azurocidin 1	Protein Coding	46	GC19P000825	4.31	26.4934
INPPL1	Inositol Polyphosphate Phosphatase Like 1	Protein Coding	55	GC11P072223	4.3	26.5095
OSMR	Oncostatin M Receptor	Protein Coding	52	GC05P038845	4.3	26.5257
PLK1	Polo Like Kinase 1	Protein Coding	58	GC16P024836	4.3	26.5418	PLK1
ZMPSTE24	Zinc Metallopeptidase STE24	Protein Coding	48	GC01P040258	4.29	26.558
SHH	Sonic Hedgehog Signaling Molecule	Protein Coding	57	GC07M155799	4.29	26.5741
SOD3	Superoxide Dismutase 3	Protein Coding	50	GC04P024798	4.29	26.5902
ATF3	Activating Transcription Factor 3	Protein Coding	51	GC01P212565	4.29	26.6064
GDF15	Growth Differentiation Factor 15	Protein Coding	50	GC19P075774	4.29	26.6225
CMKLR1	Chemerin Chemokine-Like Receptor 1	Protein Coding	48	GC12M108288	4.29	26.6387
FXR1	FMR1 Autosomal Homolog 1	Protein Coding	51	GC03P180868	4.29	26.6548
TFF1	Trefoil Factor 1	Protein Coding	49	GC21M042362	4.29	26.671
PTH	Parathyroid Hormone	Protein Coding	52	GC11M013492	4.29	26.6871
EPHB2	EPH Receptor B2	Protein Coding	59	GC01P022710	4.28	26.7033
CCN1	Cellular Communication Network Factor 1	Protein Coding	47	GC01P085581	4.28	26.7194
CYP2D6	Cytochrome P450 Family 2 Subfamily D Member 6	Protein Coding	53	GC22M042126	4.28	26.7356
SPARC	Secreted Protein Acidic And Cysteine Rich	Protein Coding	56	GC05M151661	4.28	26.7517
MATR3	Matrin 3	Protein Coding	48	GC05P139274	4.28	26.7678
BMP2	Bone Morphogenetic Protein 2	Protein Coding	53	GC20P006767	4.27	26.784
CSF2RA	Colony Stimulating Factor 2 Receptor Subunit Alpha	Protein Coding	52	GC0XP001929	4.27	26.8001
CRYAB	Crystallin Alpha B	Protein Coding	53	GC11M111908	4.27	26.8163
TRAV24	T Cell Receptor Alpha Variable 24	Protein Coding	17	GC14P022105	4.27	26.8324
SLC7A5	Solute Carrier Family 7 Member 5	Protein Coding	51	GC16M087830	4.26	26.8486	SLC7A5
ATP2A2	ATPase Sarcoplasmic/Endoplasmic Reticulum Ca2+ Transporting 2	Protein Coding	58	GC12P110280	4.26	26.8647
MARCO	Macrophage Receptor With Collagenous Structure	Protein Coding	48	GC02P118942	4.26	26.8809
MYH6	Myosin Heavy Chain 6	Protein Coding	52	GC14M023381	4.26	26.897
CEBPD	CCAAT Enhancer Binding Protein Delta	Protein Coding	46	GC08M047759	4.25	26.9131
MIR206	MicroRNA 206	RNA Gene	23	GC06P052144	4.25	26.9293
PKM	Pyruvate Kinase M1/2	Protein Coding	56	GC15M072199	4.25	26.9454
EXO1	Exonuclease 1	Protein Coding	49	GC01P241847	4.24	26.9616	EXO1
AREG	Amphiregulin	Protein Coding	50	GC04P074445	4.24	26.9777
OLR1	Oxidized Low Density Lipoprotein Receptor 1	Protein Coding	50	GC12M023371	4.24	26.9939
KRT10	Keratin 10	Protein Coding	50	GC17M040818	4.24	27.01
RN7SK	RNA Component Of 7SK Nuclear Ribonucleoprotein	RNA Gene	22	GC06P052995	4.24	27.0262
MIR532	MicroRNA 532	RNA Gene	19	GC0XP051641	4.23	27.0423
COL4A5	Collagen Type IV Alpha 5 Chain	Protein Coding	51	GC0XP108439	4.23	27.0584
ITGA5	Integrin Subunit Alpha 5	Protein Coding	56	GC12M055086	4.23	27.0746
MIR185	MicroRNA 185	RNA Gene	25	GC22P046756	4.23	27.0907
SKP2	S-Phase Kinase Associated Protein 2	Protein Coding	50	GC05P036151	4.23	27.1069
MIR502	MicroRNA 502	RNA Gene	18	GC0XP050014	4.23	27.123
CNP	2',3'-Cyclic Nucleotide 3' Phosphodiesterase	Protein Coding	50	GC17P041966	4.22	27.1392
KRT20	Keratin 20	Protein Coding	46	GC17M040875	4.22	27.1553
NME1	NME/NM23 Nucleoside Diphosphate Kinase 1	Protein Coding	51	GC17P067365	4.22	27.1715	NME1
ROCK1	Rho Associated Coiled-Coil Containing Protein Kinase 1	Protein Coding	56	GC18M020946	4.22	27.1876
PTPN3	Protein Tyrosine Phosphatase Non-Receptor Type 3	Protein Coding	51	GC09M109375	4.21	27.2037
NUP85	Nucleoporin 85	Protein Coding	48	GC17P075205	4.21	27.2199
ODC1	Ornithine Decarboxylase 1	Protein Coding	55	GC02M010432	4.21	27.236
RASA1	RAS P21 Protein Activator 1	Protein Coding	52	GC05P087267	4.21	27.2522
CHIA	Chitinase Acidic	Protein Coding	49	GC01P111291	4.21	27.2683
TNFSF18	TNF Superfamily Member 18	Protein Coding	44	GC01M173009	4.2	27.2845
FBXO38	F-Box Protein 38	Protein Coding	43	GC05P148383	4.2	27.3006
TUBB	Tubulin Beta Class I	Protein Coding	57	GC06P096079	4.19	27.3168
PIM1	Pim-1 Proto-Oncogene, Serine/Threonine Kinase	Protein Coding	56	GC06P096245	4.19	27.3329
TBXAS1	Thromboxane A Synthase 1	Protein Coding	56	GC07P139777	4.19	27.349
MAP3K1	Mitogen-Activated Protein Kinase Kinase Kinase 1	Protein Coding	56	GC05P056815	4.19	27.3652
TNFRSF21	TNF Receptor Superfamily Member 21	Protein Coding	52	GC06M047231	4.19	27.3813
TKT	Transketolase	Protein Coding	52	GC03M053224	4.19	27.3975
FGB	Fibrinogen Beta Chain	Protein Coding	53	GC04P154610	4.19	27.4136
PRLR	Prolactin Receptor	Protein Coding	56	GC05M035048	4.19	27.4298
SAG	S-Antigen Visual Arrestin	Protein Coding	51	GC02P233400	4.19	27.4459
BAK1	BCL2 Antagonist/Killer 1	Protein Coding	52	GC06M033572	4.19	27.4621
PARP9	Poly(ADP-Ribose) Polymerase Family Member 9	Protein Coding	46	GC03M122527	4.19	27.4782
RAET1E	Retinoic Acid Early Transcript 1E	Protein Coding	43	GC06M149883	4.19	27.4943
TMCO1	Transmembrane And Coiled-Coil Domains 1	Protein Coding	46	GC01M165724	4.18	27.5105
ANGPT1	Angiopoietin 1	Protein Coding	52	GC08M107246	4.18	27.5266
DHX15	DEAH-Box Helicase 15	Protein Coding	47	GC04M024519	4.18	27.5428
GSDMD	Gasdermin D	Protein Coding	45	GC08P143553	4.18	27.5589
FGG	Fibrinogen Gamma Chain	Protein Coding	55	GC04M154604	4.18	27.5751
LTB4R	Leukotriene B4 Receptor	Protein Coding	50	GC14P024311	4.18	27.5912
CD109	CD109 Molecule	Protein Coding	47	GC06P096595	4.18	27.6074
ABCG2	ATP Binding Cassette Subfamily G Member 2 (Junior Blood Group)	Protein Coding	56	GC04M088090	4.18	27.6235
ITGA3	Integrin Subunit Alpha 3	Protein Coding	55	GC17P050055	4.18	27.6397
MAF	MAF BZIP Transcription Factor	Protein Coding	51	GC16M079204	4.18	27.6558
PTPRN	Protein Tyrosine Phosphatase Receptor Type N	Protein Coding	51	GC02M219289	4.18	27.6719
LIG3	DNA Ligase 3	Protein Coding	52	GC17P034980	4.17	27.6881
RUNX2	RUNX Family Transcription Factor 2	Protein Coding	53	GC06P096322	4.17	27.7042
DST	Dystonin	Protein Coding	49	GC06M056457	4.17	27.7204
ULBP2	UL16 Binding Protein 2	Protein Coding	46	GC06P149941	4.17	27.7365	ULBP2
MAP2K2	Mitogen-Activated Protein Kinase Kinase 2	Protein Coding	61	GC19M004090	4.16	27.7527
ITGA6	Integrin Subunit Alpha 6	Protein Coding	56	GC02P172427	4.16	27.7688
IRS1	Insulin Receptor Substrate 1	Protein Coding	53	GC02M226731	4.16	27.785
SIGLEC1	Sialic Acid Binding Ig Like Lectin 1	Protein Coding	47	GC20M003686	4.16	27.8011
HADHA	Hydroxyacyl-CoA Dehydrogenase Trifunctional Multienzyme Complex Subunit Alpha	Protein Coding	52	GC02M026190	4.15	27.8172
CD300A	CD300a Molecule	Protein Coding	47	GC17P074466	4.15	27.8334
JAGN1	Jagunal Homolog 1	Protein Coding	43	GC03P009890	4.15	27.8495
LRRK2	Leucine Rich Repeat Kinase 2	Protein Coding	56	GC12P040196	4.15	27.8657
PIAS1	Protein Inhibitor Of Activated STAT 1	Protein Coding	51	GC15P068054	4.15	27.8818
ATP11A	ATPase Phospholipid Transporting 11A	Protein Coding	50	GC13P112690	4.15	27.898
EIF2AK4	Eukaryotic Translation Initiation Factor 2 Alpha Kinase 4	Protein Coding	52	GC15P039934	4.15	27.9141
ATP6V0A2	ATPase H+ Transporting V0 Subunit A2	Protein Coding	51	GC12P123712	4.15	27.9303
KPNA2	Karyopherin Subunit Alpha 2	Protein Coding	52	GC17P068035	4.15	27.9464	KPNA2
MMP7	Matrix Metallopeptidase 7	Protein Coding	54	GC11M104096	4.14	27.9625
COL1A2	Collagen Type I Alpha 2 Chain	Protein Coding	54	GC07P094394	4.14	27.9787
CD63	CD63 Molecule	Protein Coding	50	GC12M055725	4.13	27.9948
ISG20	Interferon Stimulated Exonuclease Gene 20	Protein Coding	46	GC15P088635	4.13	28.011
C5AR2	Complement C5a Receptor 2	Protein Coding	47	GC19P076483	4.13	28.0271
ACKR1	Atypical Chemokine Receptor 1 (Duffy Blood Group)	Protein Coding	48	GC01P159203	4.13	28.0433
LPL	Lipoprotein Lipase	Protein Coding	56	GC08P019901	4.13	28.0594
EDNRA	Endothelin Receptor Type A	Protein Coding	56	GC04P147480	4.12	28.0756
LAIR2	Leukocyte Associated Immunoglobulin Like Receptor 2	Protein Coding	42	GC19P076832	4.12	28.0917
LOX	Lysyl Oxidase	Protein Coding	54	GC05M122063	4.12	28.1078
USP7	Ubiquitin Specific Peptidase 7	Protein Coding	56	GC16M008892	4.11	28.124
RPS15	Ribosomal Protein S15	Protein Coding	47	GC19P001438	4.11	28.1401
CLEC5A	C-Type Lectin Domain Containing 5A	Protein Coding	40	GC07M141927	4.11	28.1563
PGF	Placental Growth Factor	Protein Coding	50	GC14M074941	4.11	28.1724
HPS6	HPS6 Biogenesis Of Lysosomal Organelles Complex 2 Subunit 3	Protein Coding	47	GC10P102065	4.11	28.1886
IL34	Interleukin 34	Protein Coding	46	GC16P072531	4.11	28.2047
GSR	Glutathione-Disulfide Reductase	Protein Coding	56	GC08M030678	4.1	28.2209
PIK3C2A	Phosphatidylinositol-4-Phosphate 3-Kinase Catalytic Subunit Type 2 Alpha	Protein Coding	54	GC11M017688	4.1	28.237
HOTAIR	HOX Transcript Antisense RNA	RNA Gene	27	GC12M053962	4.1	28.2531
CDX2	Caudal Type Homeobox 2	Protein Coding	48	GC13M027962	4.1	28.2693
CNTN2	Contactin 2	Protein Coding	52	GC01P205043	4.1	28.2854
CLPB	Caseinolytic Mitochondrial Matrix Peptidase Chaperone Subunit B	Protein Coding	51	GC11M102977	4.1	28.3016
TRAF5	TNF Receptor Associated Factor 5	Protein Coding	47	GC01P211326	4.09	28.3177
NEDD4L	NEDD4 Like E3 Ubiquitin Protein Ligase	Protein Coding	52	GC18P058044	4.09	28.3339
MIRLET7G	MicroRNA Let-7g	RNA Gene	22	GC03M052268	4.08	28.35
MIR26B	MicroRNA 26b	RNA Gene	25	GC02P218402	4.08	28.3662
IGFBP2	Insulin Like Growth Factor Binding Protein 2	Protein Coding	51	GC02P216632	4.08	28.3823
MIR19B1	MicroRNA 19b-1	RNA Gene	20	GC13P091591	4.08	28.3985
ALCAM	Activated Leukocyte Cell Adhesion Molecule	Protein Coding	50	GC03P105366	4.08	28.4146
ARHGEF2	Rho/Rac Guanine Nucleotide Exchange Factor 2	Protein Coding	52	GC01M155946	4.08	28.4307
FAT4	FAT Atypical Cadherin 4	Protein Coding	46	GC04P125315	4.08	28.4469
RBP4	Retinol Binding Protein 4	Protein Coding	52	GC10M093591	4.08	28.463
CTSE	Cathepsin E	Protein Coding	48	GC01M206009	4.08	28.4792
LY86	Lymphocyte Antigen 86	Protein Coding	46	GC06P006588	4.07	28.4953
HYOU1	Hypoxia Up-Regulated 1	Protein Coding	52	GC11M119320	4.07	28.5115
OGG1	8-Oxoguanine DNA Glycosylase	Protein Coding	53	GC03P013877	4.07	28.5276
ELK1	ETS Transcription Factor ELK1	Protein Coding	50	GC0XM047635	4.07	28.5438
MSMB	Microseminoprotein Beta	Protein Coding	47	GC10M046033	4.07	28.5599
SPIB	Spi-B Transcription Factor	Protein Coding	46	GC19P050418	4.07	28.576
CYSLTR1	Cysteinyl Leukotriene Receptor 1	Protein Coding	50	GC0XM078271	4.06	28.5922
DSG3	Desmoglein 3	Protein Coding	48	GC18P031447	4.06	28.6083
UBB	Ubiquitin B	Protein Coding	51	GC17P016380	4.06	28.6245
CYP2E1	Cytochrome P450 Family 2 Subfamily E Member 1	Protein Coding	52	GC10P133520	4.06	28.6406
CASZ1	Castor Zinc Finger 1	Protein Coding	46	GC01M010642	4.06	28.6568
MAG	Myelin Associated Glycoprotein	Protein Coding	54	GC19P035292	4.06	28.6729
THY1	Thy-1 Cell Surface Antigen	Protein Coding	50	GC11M119417	4.05	28.6891
PTMA	Prothymosin Alpha	Protein Coding	48	GC02P231883	4.05	28.7052
IGHA1	Immunoglobulin Heavy Constant Alpha 1	Protein Coding	38	GC14M113835	4.05	28.7213
CLEC4C	C-Type Lectin Domain Family 4 Member C	Protein Coding	40	GC12M008171	4.04	28.7375
IFNA4	Interferon Alpha 4	Protein Coding	40	GC09M021186	4.04	28.7536
HERC5	HECT And RLD Domain Containing E3 Ubiquitin Protein Ligase 5	Protein Coding	45	GC04P088457	4.04	28.7698
HBEGF	Heparin Binding EGF Like Growth Factor	Protein Coding	50	GC05M140332	4.04	28.7859
GLA	Galactosidase Alpha	Protein Coding	56	GC0XM101393	4.04	28.8021
SGPL1	Sphingosine-1-Phosphate Lyase 1	Protein Coding	53	GC10P070815	4.03	28.8182
PIBF1	Progesterone Immunomodulatory Binding Factor 1	Protein Coding	47	GC13P072782	4.03	28.8344
GARS1	Glycyl-TRNA Synthetase 1	Protein Coding	52	GC07P030580	4.03	28.8505
MAPKBP1	Mitogen-Activated Protein Kinase Binding Protein 1	Protein Coding	47	GC15P048602	4.03	28.8666
ALOX15B	Arachidonate 15-Lipoxygenase Type B	Protein Coding	48	GC17P008039	4.03	28.8828
BCL2A1	BCL2 Related Protein A1	Protein Coding	47	GC15M126152	4.02	28.8989
APEX1	Apurinic/Apyrimidinic Endodeoxyribonuclease 1	Protein Coding	52	GC14P020455	4.01	28.9151
NECTIN2	Nectin Cell Adhesion Molecule 2	Protein Coding	51	GC19P076398	4.01	28.9312
MFN2	Mitofusin 2	Protein Coding	54	GC01P011980	4.01	28.9474
DUSP1	Dual Specificity Phosphatase 1	Protein Coding	52	GC05M172768	4.01	28.9635
TYRO3	TYRO3 Protein Tyrosine Kinase	Protein Coding	56	GC15P041557	4	28.9797
BID	BH3 Interacting Domain Death Agonist	Protein Coding	52	GC22M017734	4	28.9958
ZFHX3	Zinc Finger Homeobox 3	Protein Coding	48	GC16M072782	4	29.0119
HMGCR	3-Hydroxy-3-Methylglutaryl-CoA Reductase	Protein Coding	53	GC05P075336	4	29.0281
MEN1	Menin 1	Protein Coding	51	GC11M064803	4	29.0442
MST1	Macrophage Stimulating 1	Protein Coding	53	GC03M049683	4	29.0604
CCK	Cholecystokinin	Protein Coding	48	GC03M042274	3.99	29.0765
ATG16L1	Autophagy Related 16 Like 1	Protein Coding	48	GC02P233263	3.99	29.0927
BATF	Basic Leucine Zipper ATF-Like Transcription Factor	Protein Coding	47	GC14P075523	3.99	29.1088
DKK1	Dickkopf WNT Signaling Pathway Inhibitor 1	Protein Coding	51	GC10P052314	3.99	29.125	DKK1
DSC1	Desmocollin 1	Protein Coding	46	GC18M031129	3.99	29.1411
RO60	Ro60, Y RNA Binding Protein	Protein Coding	43	GC01P193059	3.99	29.1572
MMACHC	Metabolism Of Cobalamin Associated C	Protein Coding	50	GC01P045500	3.99	29.1734
OTC	Ornithine Transcarbamylase	Protein Coding	52	GC0XP038353	3.99	29.1895
BRD4	Bromodomain Containing 4	Protein Coding	55	GC19M015236	3.99	29.2057
PRKCB	Protein Kinase C Beta	Protein Coding	55	GC16P024844	3.99	29.2218
PKP2	Plakophilin 2	Protein Coding	50	GC12M032790	3.99	29.238
RBM14	RNA Binding Motif Protein 14	Protein Coding	46	GC11P071564	3.98	29.2541
PDE8B	Phosphodiesterase 8B	Protein Coding	53	GC05P077180	3.98	29.2703
PRDM16	PR/SET Domain 16	Protein Coding	52	GC01P004736	3.98	29.2864
MIR574	MicroRNA 574	RNA Gene	23	GC04P038993	3.98	29.3026
XPA	XPA, DNA Damage Recognition And Repair Factor	Protein Coding	51	GC09M097654	3.98	29.3187
AIF1	Allograft Inflammatory Factor 1	Protein Coding	45	GC06P096099	3.98	29.3348
SMARCB1	SWI/SNF Related, Matrix Associated, Actin Dependent Regulator Of Chromatin, Subfamily B, Member 1	Protein Coding	53	GC22P023786	3.97	29.351
GAST	Gastrin	Protein Coding	46	GC17P041712	3.97	29.3671
VHL	Von Hippel-Lindau Tumor Suppressor	Protein Coding	54	GC03P013997	3.97	29.3833
RNASET2	Ribonuclease T2	Protein Coding	51	GC06M166924	3.96	29.3994
IRAK2	Interleukin 1 Receptor Associated Kinase 2	Protein Coding	48	GC03P013991	3.96	29.4156
SP140	SP140 Nuclear Body Protein	Protein Coding	43	GC02P230203	3.95	29.4317
IGLL5	Immunoglobulin Lambda Like Polypeptide 5	Protein Coding	36	GC22P046941	3.95	29.4479
ULBP3	UL16 Binding Protein 3	Protein Coding	44	GC06M150062	3.95	29.464
GAD1	Glutamate Decarboxylase 1	Protein Coding	56	GC02P170813	3.94	29.4801
UMOD	Uromodulin	Protein Coding	49	GC16M020344	3.94	29.4963
MYO18A	Myosin XVIIIA	Protein Coding	44	GC17M053612	3.94	29.5124
H2AX	H2A.X Variant Histone	Protein Coding	50	GC11M119333	3.94	29.5286	H2AX
MFGE8	Milk Fat Globule EGF And Factor V/VIII Domain Containing	Protein Coding	51	GC15M088898	3.94	29.5447
RAP1A	RAP1A, Member Of RAS Oncogene Family	Protein Coding	51	GC01P111542	3.94	29.5609
GTF2I	General Transcription Factor IIi	Protein Coding	47	GC07P077728	3.94	29.577
NAIP	NLR Family Apoptosis Inhibitory Protein	Protein Coding	46	GC05M070968	3.93	29.5932
NANOG	Nanog Homeobox	Protein Coding	43	GC12P007787	3.93	29.6093
TSPO	Translocator Protein	Protein Coding	51	GC22P043151	3.93	29.6254
LAMP3	Lysosomal Associated Membrane Protein 3	Protein Coding	45	GC03M183122	3.93	29.6416
LETM1	Leucine Zipper And EF-Hand Containing Transmembrane Protein 1	Protein Coding	50	GC04M001811	3.92	29.6577
TFF3	Trefoil Factor 3	Protein Coding	47	GC21M042311	3.92	29.6739
MIR34C	MicroRNA 34c	RNA Gene	24	GC11P112029	3.92	29.69
G3BP1	G3BP Stress Granule Assembly Factor 1	Protein Coding	47	GC05P151771	3.92	29.7062
FLII	FLII Actin Remodeling Protein	Protein Coding	50	GC17M018244	3.91	29.7223
APOBEC3A	Apolipoprotein B MRNA Editing Enzyme Catalytic Subunit 3A	Protein Coding	44	GC22P038952	3.91	29.7385
SRGAP1	SLIT-ROBO Rho GTPase Activating Protein 1	Protein Coding	50	GC12P063844	3.91	29.7546
MIR152	MicroRNA 152	RNA Gene	23	GC17M048037	3.91	29.7707
MIR483	MicroRNA 483	RNA Gene	23	GC11M004989	3.91	29.7869
GPER1	G Protein-Coupled Estrogen Receptor 1	Protein Coding	48	GC07P003595	3.91	29.803
APRT	Adenine Phosphoribosyltransferase	Protein Coding	52	GC16M088810	3.91	29.8192
IFN1@	Interferon, Type 1, Cluster	Gene Cluster	5	GC09U990039	3.9	29.8353
GBP1	Guanylate Binding Protein 1	Protein Coding	47	GC01M089052	3.9	29.8515
RPS20	Ribosomal Protein S20	Protein Coding	50	GC08M056067	3.9	29.8676
ETFDH	Electron Transfer Flavoprotein Dehydrogenase	Protein Coding	52	GC04P158672	3.9	29.8838
ATF2	Activating Transcription Factor 2	Protein Coding	54	GC02M175072	3.9	29.8999
TINF2	TERF1 Interacting Nuclear Factor 2	Protein Coding	48	GC14M024621	3.89	29.916
POLD1	DNA Polymerase Delta 1, Catalytic Subunit	Protein Coding	52	GC19P076635	3.89	29.9322	POLD1
WASF1	WASP Family Member 1	Protein Coding	52	GC06M110099	3.88	29.9483
GBP2	Guanylate Binding Protein 2	Protein Coding	43	GC01M089106	3.88	29.9645
DEFB103A	Defensin Beta 103A	Protein Coding	31	GC08P007881	3.88	29.9806
CBLIF	Cobalamin Binding Intrinsic Factor	Protein Coding	50	GC11M059829	3.88	29.9968
PTGER2	Prostaglandin E Receptor 2	Protein Coding	55	GC14P052314	3.88	30.0129
CAMK4	Calcium/Calmodulin Dependent Protein Kinase IV	Protein Coding	52	GC05P111223	3.88	30.0291
CDK6	Cyclin Dependent Kinase 6	Protein Coding	59	GC07M092604	3.88	30.0452
PDE11A	Phosphodiesterase 11A	Protein Coding	53	GC02M177624	3.88	30.0613
VCP	Valosin Containing Protein	Protein Coding	57	GC09M035056	3.87	30.0775
RGS1	Regulator Of G Protein Signaling 1	Protein Coding	45	GC01P192575	3.87	30.0936
CEP85L	Centrosomal Protein 85 Like	Protein Coding	43	GC06M118460	3.87	30.1098
GRP	Gastrin Releasing Peptide	Protein Coding	47	GC18P059220	3.87	30.1259
GSTM1	Glutathione S-Transferase Mu 1	Protein Coding	49	GC01P109687	3.87	30.1421
PLA2G1B	Phospholipase A2 Group IB	Protein Coding	51	GC12M120322	3.86	30.1582
LDLR	Low Density Lipoprotein Receptor	Protein Coding	58	GC19P011091	3.86	30.1744
ZEB2	Zinc Finger E-Box Binding Homeobox 2	Protein Coding	54	GC02M144384	3.86	30.1905
TNFSF8	TNF Superfamily Member 8	Protein Coding	43	GC09M114893	3.85	30.2067
ST14	ST14 Transmembrane Serine Protease Matriptase	Protein Coding	55	GC11P130159	3.85	30.2228
PVRIG	PVR Related Immunoglobulin Domain Containing	Protein Coding	38	GC07P100218	3.85	30.2389
ITGB4	Integrin Subunit Beta 4	Protein Coding	56	GC17P075721	3.85	30.2551
MIR9-3	MicroRNA 9-3	RNA Gene	22	GC15P089368	3.85	30.2712
HNRNPUL2-BSCL2	HNRNPUL2-BSCL2 Readthrough (NMD Candidate)	RNA Gene	18	GC11M102414	3.85	30.2874
TRBJ1-1	T Cell Receptor Beta Joining 1-1	Protein Coding	12	GC07P150913	3.83	30.3035
LSP1	Lymphocyte Specific Protein 1	Protein Coding	47	GC11P002303	3.83	30.3197
TCF4	Transcription Factor 4	Protein Coding	54	GC18M055222	3.83	30.3358
GLB1	Galactosidase Beta 1	Protein Coding	55	GC03M032963	3.82	30.352
MIR10A	MicroRNA 10a	RNA Gene	24	GC17M048579	3.81	30.3681
PXN	Paxillin	Protein Coding	52	GC12M120210	3.81	30.3842
BTRC	Beta-Transducin Repeat Containing E3 Ubiquitin Protein Ligase	Protein Coding	52	GC10P101354	3.81	30.4004
BTD	Biotinidase	Protein Coding	52	GC03P017546	3.81	30.4165
SNHG22	Small Nucleolar RNA Host Gene 22	RNA Gene	20	GC18P050002	3.8	30.4327
HLA-S	Major Histocompatibility Complex, Class I, S (Pseudogene)	Pseudogene	10	GC06M031381	3.8	30.4488
CD52	CD52 Molecule	Protein Coding	44	GC01P026317	3.8	30.465
SFPQ	Splicing Factor Proline And Glutamine Rich	Protein Coding	49	GC01M035176	3.8	30.4811
CDC20	Cell Division Cycle 20	Protein Coding	50	GC01P043358	3.8	30.4973	CDC20
NPHP3	Nephrocystin 3	Protein Coding	45	GC03M132683	3.8	30.5134
AARS1	Alanyl-TRNA Synthetase 1	Protein Coding	51	GC16M071200	3.79	30.5295
PEBP1	Phosphatidylethanolamine Binding Protein 1	Protein Coding	53	GC12P118135	3.79	30.5457
PTHLH	Parathyroid Hormone Like Hormone	Protein Coding	52	GC12M027959	3.78	30.5618
CRLF2	Cytokine Receptor Like Factor 2	Protein Coding	46	GC0XM001190	3.78	30.578
PTCH1	Patched 1	Protein Coding	57	GC09M095442	3.78	30.5941
SOX4	SRY-Box Transcription Factor 4	Protein Coding	50	GC06P021593	3.78	30.6103
SLC25A1	Solute Carrier Family 25 Member 1	Protein Coding	52	GC22M019463	3.77	30.6264
TFAP2A	Transcription Factor AP-2 Alpha	Protein Coding	53	GC06M010393	3.77	30.6426
TRAF3IP2-AS1	TRAF3IP2 Antisense RNA 1	RNA Gene	22	GC06P111512	3.77	30.6587
BMI1	BMI1 Proto-Oncogene, Polycomb Ring Finger	Protein Coding	50	GC10P022326	3.77	30.6748
CSN1S1	Casein Alpha S1	Protein Coding	43	GC04P069935	3.77	30.691
CDKN1C	Cyclin Dependent Kinase Inhibitor 1C	Protein Coding	52	GC11M005012	3.76	30.7071
MB	Myoglobin	Protein Coding	50	GC22M035606	3.76	30.7233
CUL1	Cullin 1	Protein Coding	50	GC07P148697	3.75	30.7394
IFIT5	Interferon Induced Protein With Tetratricopeptide Repeats 5	Protein Coding	40	GC10P089414	3.75	30.7556
VSIG4	V-Set And Immunoglobulin Domain Containing 4	Protein Coding	44	GC0XM066021	3.75	30.7717
HPS1	HPS1 Biogenesis Of Lysosomal Organelles Complex 3 Subunit 1	Protein Coding	48	GC10M098410	3.75	30.7879
DIABLO	Diablo IAP-Binding Mitochondrial Protein	Protein Coding	53	GC12M122602	3.75	30.804
RAD51L3-RFFL	RAD51L3-RFFL Readthrough	RNA Gene	11	GC17M035009	3.75	30.8201
PLEC	Plectin	Protein Coding	50	GC08M144335	3.75	30.8363
RAI1	Retinoic Acid Induced 1	Protein Coding	46	GC17P065802	3.75	30.8524
MAP1LC3B	Microtubule Associated Protein 1 Light Chain 3 Beta	Protein Coding	48	GC16P087384	3.75	30.8686
OCLN	Occludin	Protein Coding	51	GC05P069492	3.75	30.8847
EPHA2	EPH Receptor A2	Protein Coding	60	GC01M016124	3.74	30.9009
IFNK	Interferon Kappa	Protein Coding	43	GC09P027514	3.74	30.917
NCR2	Natural Cytotoxicity Triggering Receptor 2	Protein Coding	46	GC06P096273	3.74	30.9332
GALC	Galactosylceramidase	Protein Coding	52	GC14M087837	3.74	30.9493
RRAS	RAS Related	Protein Coding	48	GC19M049635	3.74	30.9655
SERPINB7	Serpin Family B Member 7	Protein Coding	47	GC18P063752	3.74	30.9816
TXNIP	Thioredoxin Interacting Protein	Protein Coding	46	GC01M145992	3.74	30.9977
LTA4H	Leukotriene A4 Hydrolase	Protein Coding	53	GC12M096000	3.74	31.0139
ALOX12B	Arachidonate 12-Lipoxygenase, 12R Type	Protein Coding	49	GC17M011736	3.74	31.03
KNG1	Kininogen 1	Protein Coding	55	GC03P186717	3.74	31.0462
OAS2	2'-5'-Oligoadenylate Synthetase 2	Protein Coding	46	GC12P112978	3.73	31.0623
TACR3	Tachykinin Receptor 3	Protein Coding	57	GC04M103586	3.73	31.0785
GHRL	Ghrelin And Obestatin Prepropeptide	Protein Coding	49	GC03M010285	3.73	31.0946
ITGA1	Integrin Subunit Alpha 1	Protein Coding	51	GC05P052788	3.73	31.1108
LGR4	Leucine Rich Repeat Containing G Protein-Coupled Receptor 4	Protein Coding	46	GC11M027365	3.73	31.1269
DCN	Decorin	Protein Coding	54	GC12M091140	3.73	31.143
NQO1	NAD(P)H Quinone Dehydrogenase 1	Protein Coding	55	GC16M069706	3.73	31.1592
FANCI	FA Complementation Group I	Protein Coding	49	GC15P089243	3.72	31.1753	FANCI
PHB2	Prohibitin 2	Protein Coding	49	GC12M006965	3.72	31.1915
IRS2	Insulin Receptor Substrate 2	Protein Coding	51	GC13M109752	3.72	31.2076
SLC22A5	Solute Carrier Family 22 Member 5	Protein Coding	53	GC05P132369	3.72	31.2238
MIR590	MicroRNA 590	RNA Gene	22	GC07P074191	3.71	31.2399
TNFRSF10D	TNF Receptor Superfamily Member 10d	Protein Coding	49	GC08M023135	3.71	31.2561
FEN1	Flap Structure-Specific Endonuclease 1	Protein Coding	53	GC11P061793	3.71	31.2722	FEN1
SLC9A3	Solute Carrier Family 9 Member A3	Protein Coding	54	GC05M000472	3.71	31.2883
AQP5	Aquaporin 5	Protein Coding	53	GC12P049961	3.71	31.3045
FGFR4	Fibroblast Growth Factor Receptor 4	Protein Coding	59	GC05P177086	3.71	31.3206
BGN	Biglycan	Protein Coding	51	GC0XP153494	3.71	31.3368
CHRNA7	Cholinergic Receptor Nicotinic Alpha 7 Subunit	Protein Coding	52	GC15P031923	3.7	31.3529
PIK3R3	Phosphoinositide-3-Kinase Regulatory Subunit 3	Protein Coding	50	GC01M046041	3.7	31.3691
FABP5	Fatty Acid Binding Protein 5	Protein Coding	49	GC08P081282	3.7	31.3852
ZNF341	Zinc Finger Protein 341	Protein Coding	42	GC20P033731	3.7	31.4014
RXRA	Retinoid X Receptor Alpha	Protein Coding	56	GC09P134317	3.7	31.4175
TRIM24	Tripartite Motif Containing 24	Protein Coding	51	GC07P138460	3.7	31.4336
CERS3	Ceramide Synthase 3	Protein Coding	47	GC15M126577	3.7	31.4498
RNASE7	Ribonuclease A Family Member 7	Protein Coding	40	GC14P021042	3.7	31.4659
MUC2	Mucin 2, Oligomeric Mucus/Gel-Forming	Protein Coding	44	GC11P001074	3.7	31.4821
MITF	Melanocyte Inducing Transcription Factor	Protein Coding	55	GC03P069788	3.69	31.4982
TNFRSF12A	TNF Receptor Superfamily Member 12A	Protein Coding	48	GC16P003018	3.69	31.5144
BMP4	Bone Morphogenetic Protein 4	Protein Coding	55	GC14M053949	3.69	31.5305
LEF1	Lymphoid Enhancer Binding Factor 1	Protein Coding	55	GC04M108047	3.69	31.5467
IRF6	Interferon Regulatory Factor 6	Protein Coding	50	GC01M209785	3.69	31.5628
SCARB1	Scavenger Receptor Class B Member 1	Protein Coding	55	GC12M124776	3.69	31.5789
NONO	Non-POU Domain Containing Octamer Binding	Protein Coding	52	GC0XP071255	3.69	31.5951
SRP54	Signal Recognition Particle 54	Protein Coding	50	GC14P034981	3.68	31.6112
GATA6	GATA Binding Protein 6	Protein Coding	53	GC18P022169	3.68	31.6274
NFATC3	Nuclear Factor Of Activated T Cells 3	Protein Coding	50	GC16P068119	3.68	31.6435
SIGLEC15	Sialic Acid Binding Ig Like Lectin 15	Protein Coding	44	GC18P045825	3.68	31.6597
CNTF	Ciliary Neurotrophic Factor	Protein Coding	47	GC11P058622	3.68	31.6758
RFX1	Regulatory Factor X1	Protein Coding	45	GC19M013961	3.67	31.692
CELA2A	Chymotrypsin Like Elastase 2A	Protein Coding	48	GC01P015456	3.67	31.7081
PGRMC1	Progesterone Receptor Membrane Component 1	Protein Coding	50	GC0XP119236	3.67	31.7242
DAB2IP	DAB2 Interacting Protein	Protein Coding	47	GC09P121566	3.67	31.7404
IL11RA	Interleukin 11 Receptor Subunit Alpha	Protein Coding	51	GC09P049953	3.67	31.7565
AGPAT2	1-Acylglycerol-3-Phosphate O-Acyltransferase 2	Protein Coding	52	GC09M136673	3.67	31.7727
CRAT	Carnitine O-Acetyltransferase	Protein Coding	51	GC09M129094	3.67	31.7888
SETBP1	SET Binding Protein 1	Protein Coding	47	GC18P044680	3.67	31.805
USP6	Ubiquitin Specific Peptidase 6	Protein Coding	46	GC17P005116	3.66	31.8211
IVNS1ABP	Influenza Virus NS1A Binding Protein	Protein Coding	48	GC01M185307	3.66	31.8373
ELAVL1	ELAV Like RNA Binding Protein 1	Protein Coding	47	GC19M007958	3.66	31.8534
AKIRIN2	Akirin 2	Protein Coding	42	GC06M087674	3.65	31.8696
IL13RA1	Interleukin 13 Receptor Subunit Alpha 1	Protein Coding	48	GC0XP118727	3.65	31.8857
KIR2DL5A	Killer Cell Immunoglobulin Like Receptor, Two Ig Domains And Long Cytoplasmic Tail 5A	Protein Coding	27	GC19MR00046	3.65	31.9018
HTN3	Histatin 3	Protein Coding	38	GC04P070028	3.65	31.918
SRF	Serum Response Factor	Protein Coding	50	GC06P043171	3.65	31.9341
ADM	Adrenomedullin	Protein Coding	51	GC11P010304	3.64	31.9503
BAD	BCL2 Associated Agonist Of Cell Death	Protein Coding	51	GC11M102477	3.64	31.9664
IGFBP5	Insulin Like Growth Factor Binding Protein 5	Protein Coding	49	GC02M216672	3.64	31.9826
HSP90AB1	Heat Shock Protein 90 Alpha Family Class B Member 1	Protein Coding	56	GC06P044246	3.64	31.9987
CYP1A1	Cytochrome P450 Family 1 Subfamily A Member 1	Protein Coding	55	GC15M074719	3.64	32.0149
REN	Renin	Protein Coding	55	GC01M204154	3.63	32.031
TDO2	Tryptophan 2,3-Dioxygenase	Protein Coding	53	GC04P155854	3.63	32.0471
MIR155HG	MIR155 Host Gene	RNA Gene	25	GC21P025601	3.63	32.0633
ETFA	Electron Transfer Flavoprotein Subunit Alpha	Protein Coding	52	GC15M126071	3.62	32.0794
PRSS3	Serine Protease 3	Protein Coding	50	GC09P033750	3.62	32.0956
UBE2I	Ubiquitin Conjugating Enzyme E2 I	Protein Coding	54	GC16P014416	3.62	32.1117
SEC61A1	SEC61 Translocon Subunit Alpha 1	Protein Coding	49	GC03P128051	3.62	32.1279
NBEAL2	Neurobeachin Like 2	Protein Coding	48	GC03P046979	3.62	32.144
TK1	Thymidine Kinase 1	Protein Coding	52	GC17M078175	3.62	32.1602	TK1
NCR3	Natural Cytotoxicity Triggering Receptor 3	Protein Coding	46	GC06M031588	3.62	32.1763
HARS1	Histidyl-TRNA Synthetase 1	Protein Coding	51	GC05M140673	3.61	32.1924
SECTM1	Secreted And Transmembrane 1	Protein Coding	45	GC17M082321	3.61	32.2086
OTUB1	OTU Deubiquitinase, Ubiquitin Aldehyde Binding 1	Protein Coding	47	GC11P063985	3.61	32.2247
PRSS2	Serine Protease 2	Protein Coding	45	GC07P150910	3.61	32.2409
KLF4	KLF Transcription Factor 4	Protein Coding	52	GC09M107484	3.61	32.257
[truncated: 4,196 more rows]

## Sheet: GeneCards List (Inflammation)
Inflammation
Symbol	Description	Category	GIFtS	GC id	Score ▼	Top 5% or Less?	Present in DEG?
NLRP3	NLR Family Pyrin Domain Containing 3	Protein Coding	55	GC01P247415	44.15	0.00873515
IL6	Interleukin 6	Protein Coding	58	GC07P022725	43.93	0.0174703
TNF	Tumor Necrosis Factor	Protein Coding	59	GC06P096100	36.8	0.0262055
IL10	Interleukin 10	Protein Coding	55	GC01M206767	36.59	0.0349406
CRP	C-Reactive Protein	Protein Coding	53	GC01M159730	35.8	0.0436758
TLR4	Toll Like Receptor 4	Protein Coding	58	GC09P117704	29.68	0.0524109
IL1B	Interleukin 1 Beta	Protein Coding	54	GC02M112829	28.74	0.0611461
CXCL8	C-X-C Motif Chemokine Ligand 8	Protein Coding	50	GC04P073740	28.45	0.0698812
SYK	Spleen Associated Tyrosine Kinase	Protein Coding	56	GC09P093240	28.06	0.0786164
NOD2	Nucleotide Binding Oligomerization Domain Containing 2	Protein Coding	55	GC16P050693	26.12	0.0873515
MEFV	MEFV Innate Immunity Regulator, Pyrin	Protein Coding	51	GC16M009356	22.96	0.0960867
TGFB1	Transforming Growth Factor Beta 1	Protein Coding	60	GC19M041301	22.48	0.104822
HLA-DRB1	Major Histocompatibility Complex, Class II, DR Beta 1	Protein Coding	53	GC06M074974	22.06	0.113557
HLA-B	Major Histocompatibility Complex, Class I, B	Protein Coding	52	GC06M074887	21.47	0.122292
IL17A	Interleukin 17A	Protein Coding	50	GC06P052186	21.25	0.131027
IL13	Interleukin 13	Protein Coding	50	GC05P132656	21.17	0.139762
PTGS2	Prostaglandin-Endoperoxide Synthase 2	Protein Coding	56	GC01M186671	21.15	0.148498
CCL2	C-C Motif Chemokine Ligand 2	Protein Coding	56	GC17P034255	20.7	0.157233
CTLA4	Cytotoxic T-Lymphocyte Associated Protein 4	Protein Coding	54	GC02P203854	19.63	0.165968
TLR2	Toll Like Receptor 2	Protein Coding	59	GC04P153684	19.53	0.174703
IL4	Interleukin 4	Protein Coding	53	GC05P132673	19.35	0.183438
IFNG	Interferon Gamma	Protein Coding	57	GC12M068154	19.31	0.192173
ELANE	Elastase, Neutrophil Expressed	Protein Coding	58	GC19P004053	18.83	0.200908
IL1RN	Interleukin 1 Receptor Antagonist	Protein Coding	57	GC02P124515	18.57	0.209644
PRTN3	Proteinase 3	Protein Coding	52	GC19P000840	18.49	0.218379
NFKB1	Nuclear Factor Kappa B Subunit 1	Protein Coding	60	GC04P102501	18.1	0.227114
TNFRSF1A	TNF Receptor Superfamily Member 1A	Protein Coding	57	GC12M006328	18.09	0.235849
IL18	Interleukin 18	Protein Coding	50	GC11M112143	17.71	0.244584
IL1A	Interleukin 1 Alpha	Protein Coding	52	GC02M112773	17.18	0.253319
PLG	Plasminogen	Protein Coding	56	GC06P160702	17.07	0.262055
HMGB1	High Mobility Group Box 1	Protein Coding	54	GC13M030456	16.92	0.27079
STAT3	Signal Transducer And Activator Of Transcription 3	Protein Coding	61	GC17M042313	16.88	0.279525
FOXP3	Forkhead Box P3	Protein Coding	53	GC0XM049250	16.73	0.28826
ICAM1	Intercellular Adhesion Molecule 1	Protein Coding	57	GC19P010870	16.63	0.296995
ALB	Albumin	Protein Coding	56	GC04P073397	16.57	0.30573
PTPN22	Protein Tyrosine Phosphatase Non-Receptor Type 22	Protein Coding	54	GC01M113813	16.05	0.314465
FAS	Fas Cell Surface Death Receptor	Protein Coding	57	GC10P095615	15.67	0.323201
MMP9	Matrix Metallopeptidase 9	Protein Coding	61	GC20P046008	15.64	0.331936
MPO	Myeloperoxidase	Protein Coding	59	GC17M058269	15.64	0.340671
TNFAIP3	TNF Alpha Induced Protein 3	Protein Coding	55	GC06P137866	15.56	0.349406
MMP1	Matrix Metallopeptidase 1	Protein Coding	57	GC11M104437	14.77	0.358141
CCL11	C-C Motif Chemokine Ligand 11	Protein Coding	52	GC17P034285	14.44	0.366876
MIR146A	MicroRNA 146a	RNA Gene	25	GC05P160485	14.41	0.375611
RIPK1	Receptor Interacting Serine/Threonine Kinase 1	Protein Coding	56	GC06P003375	14.16	0.384347
RNASE3	Ribonuclease A Family Member 3	Protein Coding	46	GC14P020891	14.16	0.393082
STAT1	Signal Transducer And Activator Of Transcription 1	Protein Coding	60	GC02M190908	14.14	0.401817
IRF5	Interferon Regulatory Factor 5	Protein Coding	53	GC07P128937	14.11	0.410552
VEGFA	Vascular Endothelial Growth Factor A	Protein Coding	56	GC06P043770	13.98	0.419287
MIF	Macrophage Migration Inhibitory Factor	Protein Coding	55	GC22P023894	13.98	0.428022
ILRUN	Inflammation And Lipid Regulator With UBA-Like And NBR1-Like Domains	Protein Coding	41	GC06M076213	13.88	0.436758
VCAM1	Vascular Cell Adhesion Molecule 1	Protein Coding	52	GC01P100719	13.87	0.445493
ITGAM	Integrin Subunit Alpha M	Protein Coding	55	GC16P043916	13.82	0.454228
SELE	Selectin E	Protein Coding	50	GC01M169722	13.82	0.462963
PPARG	Peroxisome Proliferator Activated Receptor Gamma	Protein Coding	60	GC03P012287	13.79	0.471698
FASLG	Fas Ligand	Protein Coding	55	GC01P172628	13.77	0.480433
IL2	Interleukin 2	Protein Coding	53	GC04M122451	13.6	0.489168
CCR6	C-C Motif Chemokine Receptor 6	Protein Coding	51	GC06P167111	13.45	0.497904
IL5	Interleukin 5	Protein Coding	52	GC05M132541	13.4	0.506639
MIR155	MicroRNA 155	RNA Gene	23	GC21P025573	13.31	0.515374
IL23R	Interleukin 23 Receptor	Protein Coding	52	GC01P067138	13.28	0.524109
INS	Insulin	Protein Coding	54	GC11M002159	13.26	0.532844
MROCKI	MARCKS Cis Regulating LncRNA Promoter Of Cytokines And Inflammation	RNA Gene	17	GC06M113869	13.09	0.541579
ITGB2	Integrin Subunit Beta 2	Protein Coding	57	GC21M044885	13.05	0.550314
IL37	Interleukin 37	Protein Coding	46	GC02P124512	12.97	0.55905
JAK1	Janus Kinase 1	Protein Coding	60	GC01M064833	12.89	0.567785
STAT4	Signal Transducer And Activator Of Transcription 4	Protein Coding	53	GC02M191029	12.82	0.57652
CCL5	C-C Motif Chemokine Ligand 5	Protein Coding	51	GC17M035871	12.73	0.585255
RELA	RELA Proto-Oncogene, NF-KB Subunit	Protein Coding	59	GC11M065653	12.64	0.59399
CSF2	Colony Stimulating Factor 2	Protein Coding	51	GC05P132073	12.61	0.602725
IL10RA	Interleukin 10 Receptor Subunit Alpha	Protein Coding	53	GC11P117987	12.6	0.611461
IL12A	Interleukin 12A	Protein Coding	51	GC03P159988	12.54	0.620196
SAA1	Serum Amyloid A1	Protein Coding	46	GC11P018700	12.4	0.628931
CXCL10	C-X-C Motif Chemokine Ligand 10	Protein Coding	51	GC04M076021	12.4	0.637666
CCR5	C-C Motif Chemokine Receptor 5	Protein Coding	53	GC03P047826	12.33	0.646401
ADIPOQ	Adiponectin, C1Q And Collagen Domain Containing	Protein Coding	52	GC03P186842	12.33	0.655136
CASP1	Caspase 1	Protein Coding	56	GC11M105025	12.32	0.663871
SPP1	Secreted Phosphoprotein 1	Protein Coding	53	GC04P087975	12.23	0.672607
NOS2	Nitric Oxide Synthase 2	Protein Coding	56	GC17M027756	12.22	0.681342
ALOX5	Arachidonate 5-Lipoxygenase	Protein Coding	54	GC10P045374	12.13	0.690077
CCR1	C-C Motif Chemokine Receptor 1	Protein Coding	52	GC03M046218	12.01	0.698812
IKBKG	Inhibitor Of Nuclear Factor Kappa B Kinase Regulatory Subunit Gamma	Protein Coding	55	GC0XP154541	11.98	0.707547
APOE	Apolipoprotein E	Protein Coding	57	GC19P076400	11.7	0.716282
HLA-DQB1	Major Histocompatibility Complex, Class II, DQ Beta 1	Protein Coding	48	GC06M074984	11.7	0.725017
ABCB4	ATP Binding Cassette Subfamily B Member 4	Protein Coding	54	GC07M087365	11.64	0.733753
OTULIN	OTU Deubiquitinase With Linear Linkage Specificity	Protein Coding	48	GC05P014667	11.6	0.742488
SELP	Selectin P	Protein Coding	52	GC01M169558	11.59	0.751223
ABCB1	ATP Binding Cassette Subfamily B Member 1	Protein Coding	57	GC07M087504	11.58	0.759958
AGER	Advanced Glycosylation End-Product Specific Receptor	Protein Coding	53	GC06M032180	11.48	0.768693
SERPINA1	Serpin Family A Member 1	Protein Coding	56	GC14M094376	11.47	0.777428
RETN	Resistin	Protein Coding	49	GC19P007669	11.36	0.786164
S100A9	S100 Calcium Binding Protein A9	Protein Coding	50	GC01P153357	11.35	0.794899
CFTR	CF Transmembrane Conductance Regulator	Protein Coding	59	GC07P117287	11.35	0.803634
STING1	Stimulator Of Interferon Response CGAMP Interactor 1	Protein Coding	48	GC05M139476	11.28	0.812369
PSTPIP1	Proline-Serine-Threonine Phosphatase Interacting Protein 1	Protein Coding	50	GC15P076993	11.26	0.821104
HMOX1	Heme Oxygenase 1	Protein Coding	59	GC22P035380	11.24	0.829839
IRAK1	Interleukin 1 Receptor Associated Kinase 1	Protein Coding	56	GC0XM154010	11.22	0.838574
LTA	Lymphotoxin Alpha	Protein Coding	49	GC06P096098	11.22	0.84731
TLR3	Toll Like Receptor 3	Protein Coding	58	GC04P186059	11.13	0.856045
CD4	CD4 Molecule	Protein Coding	57	GC12P006786	11.12	0.86478
C4A	Complement C4A (Rodgers Blood Group)	Protein Coding	50	GC06P096121	11.11	0.873515
TLR7	Toll Like Receptor 7	Protein Coding	55	GC0XP012867	11.05	0.88225
LEP	Leptin	Protein Coding	53	GC07P128241	11.04	0.890985
IL1R1	Interleukin 1 Receptor Type 1	Protein Coding	53	GC02P102136	11.02	0.89972
CHI3L1	Chitinase 3 Like 1	Protein Coding	51	GC01M203148	10.95	0.908456
MIR21	MicroRNA 21	RNA Gene	26	GC17P067479	10.95	0.917191
ADA2	Adenosine Deaminase 2	Protein Coding	47	GC22M017235	10.91	0.925926
HLA-DPB1	Major Histocompatibility Complex, Class II, DP Beta 1	Protein Coding	51	GC06P096136	10.91	0.934661
FLG	Filaggrin	Protein Coding	48	GC01M153290	10.89	0.943396
MYD88	MYD88 Innate Immune Signal Transduction Adaptor	Protein Coding	56	GC03P038159	10.81	0.952131
CD40LG	CD40 Ligand	Protein Coding	57	GC0XP136649	10.79	0.960867
HLA-DQA1	Major Histocompatibility Complex, Class II, DQ Alpha 1	Protein Coding	48	GC06P096128	10.75	0.969602
SERPINE1	Serpin Family E Member 1	Protein Coding	57	GC07P101127	10.73	0.978337
CCL3	C-C Motif Chemokine Ligand 3	Protein Coding	46	GC17M036088	10.64	0.987072
S100A8	S100 Calcium Binding Protein A8	Protein Coding	48	GC01M153406	10.6	0.995807
IL12B	Interleukin 12B	Protein Coding	51	GC05M159314	10.58	1.00454
PDCD1	Programmed Cell Death 1	Protein Coding	55	GC02M241849	10.58	1.01328
IL12RB1	Interleukin 12 Receptor Subunit Beta 1	Protein Coding	52	GC19M018058	10.58	1.02201
UBA1	Ubiquitin Like Modifier Activating Enzyme 1	Protein Coding	56	GC0XP047190	10.54	1.03075
KNG1	Kininogen 1	Protein Coding	55	GC03P186717	10.52	1.03948
CARD8	Caspase Recruitment Domain Family Member 8	Protein Coding	46	GC19M073834	10.45	1.04822
TP53	Tumor Protein P53	Protein Coding	61	GC17M007661	10.44	1.05695
NLRP1	NLR Family Pyrin Domain Containing 1	Protein Coding	50	GC17M005499	10.42	1.06569
F2	Coagulation Factor II, Thrombin	Protein Coding	56	GC11P046752	10.36	1.07442
DEFB4A	Defensin Beta 4A	Protein Coding	42	GC08P008014	10.33	1.08316
NFKBIA	NFKB Inhibitor Alpha	Protein Coding	57	GC14M035401	10.3	1.09189
PTX3	Pentraxin 3	Protein Coding	50	GC03P157436	10.3	1.10063
MAPK14	Mitogen-Activated Protein Kinase 14	Protein Coding	58	GC06P096228	10.3	1.10936
TSLP	Thymic Stromal Lymphopoietin	Protein Coding	46	GC05P111070	10.23	1.1181
PIK3CG	Phosphatidylinositol-4,5-Bisphosphate 3-Kinase Catalytic Subunit Gamma	Protein Coding	55	GC07P106865	10.22	1.12683
IFNGR1	Interferon Gamma Receptor 1	Protein Coding	57	GC06M137197	10.21	1.13557
SERPINA3	Serpin Family A Member 3	Protein Coding	50	GC14P094612	10.15	1.1443
IL2RA	Interleukin 2 Receptor Subunit Alpha	Protein Coding	57	GC10M006010	10.06	1.15304
EGFR	Epidermal Growth Factor Receptor	Protein Coding	62	GC07P055019	9.99	1.16177
CXCL2	C-X-C Motif Chemokine Ligand 2	Protein Coding	46	GC04M074097	9.94	1.17051
LCN2	Lipocalin 2	Protein Coding	52	GC09P128149	9.89	1.17925
IKBKB	Inhibitor Of Nuclear Factor Kappa B Kinase Subunit Beta	Protein Coding	61	GC08P042271	9.89	1.18798
MMP3	Matrix Metallopeptidase 3	Protein Coding	57	GC11M102835	9.85	1.19672
HP	Haptoglobin	Protein Coding	52	GC16P072590	9.81	1.20545
FCGR2A	Fc Gamma Receptor IIa	Protein Coding	55	GC01P161505	9.76	1.21419
CIITA	Class II Major Histocompatibility Complex Transactivator	Protein Coding	51	GC16P018240	9.75	1.22292
ERAP1	Endoplasmic Reticulum Aminopeptidase 1	Protein Coding	53	GC05M096760	9.73	1.23166
CXCL1	C-X-C Motif Chemokine Ligand 1	Protein Coding	50	GC04P073869	9.73	1.24039
C3	Complement C3	Protein Coding	56	GC19M006677	9.65	1.24913
ACE	Angiotensin I Converting Enzyme	Protein Coding	59	GC17P063477	9.65	1.25786
PTGS1	Prostaglandin-Endoperoxide Synthase 1	Protein Coding	53	GC09P122370	9.61	1.2666
HFE	Homeostatic Iron Regulator	Protein Coding	52	GC06P026087	9.6	1.27533
PLA2G7	Phospholipase A2 Group VII	Protein Coding	56	GC06M046704	9.6	1.28407
AKT1	AKT Serine/Threonine Kinase 1	Protein Coding	61	GC14M104769	9.54	1.2928
NLRP12	NLR Family Pyrin Domain Containing 12	Protein Coding	51	GC19M053793	9.46	1.30154
CXCR3	C-X-C Motif Chemokine Receptor 3	Protein Coding	51	GC0XM071615	9.45	1.31027
SELL	Selectin L	Protein Coding	50	GC01M169690	9.43	1.31901
NFE2L2	NFE2 Like BZIP Transcription Factor 2	Protein Coding	58	GC02M177227	9.42	1.32774
IRGM	Immunity Related GTPase M	Protein Coding	42	GC05P150846	9.4	1.33648
IL33	Interleukin 33	Protein Coding	46	GC09P007853	9.39	1.34521
BTNL2	Butyrophilin Like 2	Protein Coding	45	GC06M032393	9.38	1.35395
CP	Ceruloplasmin	Protein Coding	55	GC03M149162	9.33	1.36268
IL10RB	Interleukin 10 Receptor Subunit Beta	Protein Coding	51	GC21P033266	9.25	1.37142
IL17F	Interleukin 17F	Protein Coding	50	GC06M075270	9.22	1.38015
IFIH1	Interferon Induced With Helicase C Domain 1	Protein Coding	55	GC02M162267	9.21	1.38889
TNIP1	TNFAIP3 Interacting Protein 1	Protein Coding	46	GC05M151029	9.16	1.39762
TREX1	Three Prime Repair Exonuclease 1	Protein Coding	49	GC03P050552	9.11	1.40636
C4B	Complement C4B (Chido Blood Group)	Protein Coding	48	GC06P032014	9.11	1.41509
MMP2	Matrix Metallopeptidase 2	Protein Coding	60	GC16P055390	9.09	1.42383
THBD	Thrombomodulin	Protein Coding	53	GC20M023026	9.06	1.43256
PPARA	Peroxisome Proliferator Activated Receptor Alpha	Protein Coding	51	GC22P046150	9.06	1.4413
TNFRSF1B	TNF Receptor Superfamily Member 1B	Protein Coding	56	GC01P012331	9.04	1.45003
TNFSF11	TNF Superfamily Member 11	Protein Coding	56	GC13P042562	9.04	1.45877
TNFSF15	TNF Superfamily Member 15	Protein Coding	51	GC09M114784	9.02	1.46751
NLRC4	NLR Family CARD Domain Containing 4	Protein Coding	51	GC02M032224	9	1.47624
CSF3	Colony Stimulating Factor 3	Protein Coding	47	GC17P040015	8.97	1.48498
CD14	CD14 Molecule	Protein Coding	53	GC05M140631	8.96	1.49371
HLA-A	Major Histocompatibility Complex, Class I, A	Protein Coding	52	GC06P096057	8.96	1.50245
DNASE1	Deoxyribonuclease 1	Protein Coding	50	GC16P003611	8.95	1.51118
MIR452	MicroRNA 452	RNA Gene	18	GC0XM151959	8.92	1.51992
MIR122	MicroRNA 122	RNA Gene	25	GC18P058451	8.9	1.52865
RBCK1	RANBP2-Type And C3HC4-Type Zinc Finger Containing 1	Protein Coding	48	GC20P000407	8.88	1.53739
TLR9	Toll Like Receptor 9	Protein Coding	53	GC03M052222	8.86	1.54612
CYBB	Cytochrome B-245 Beta Chain	Protein Coding	56	GC0XP037780	8.83	1.55486
HLA-DPA1	Major Histocompatibility Complex, Class II, DP Alpha 1	Protein Coding	48	GC06M033064	8.79	1.56359
TTR	Transthyretin	Protein Coding	55	GC18P031557	8.76	1.57233
NOD1	Nucleotide Binding Oligomerization Domain Containing 1	Protein Coding	50	GC07M030424	8.73	1.58106
VWF	Von Willebrand Factor	Protein Coding	55	GC12M005949	8.72	1.5898
MVK	Mevalonate Kinase	Protein Coding	54	GC12P109573	8.72	1.59853
IL4R	Interleukin 4 Receptor	Protein Coding	55	GC16P043586	8.64	1.60727
MIR126	MicroRNA 126	RNA Gene	25	GC09P136670	8.63	1.616
IL36RN	Interleukin 36 Receptor Antagonist	Protein Coding	50	GC02P124514	8.62	1.62474
TBX21	T-Box Transcription Factor 21	Protein Coding	52	GC17P047733	8.61	1.63347
CD8A	CD8a Molecule	Protein Coding	54	GC02M086784	8.6	1.64221
CD40	CD40 Molecule	Protein Coding	57	GC20P046118	8.59	1.65094
CCL4	C-C Motif Chemokine Ligand 4	Protein Coding	47	GC17P036103	8.59	1.65968
LACC1	Laccase Domain Containing 1	Protein Coding	43	GC13P043879	8.57	1.66841
XIAP	X-Linked Inhibitor Of Apoptosis	Protein Coding	59	GC0XP123859	8.57	1.67715
IL6ST	Interleukin 6 Cytokine Family Signal Transducer	Protein Coding	56	GC05M055935	8.52	1.68588
MIR150	MicroRNA 150	RNA Gene	24	GC19M049500	8.47	1.69462
CYBA	Cytochrome B-245 Alpha Chain	Protein Coding	54	GC16M088643	8.41	1.70335
NFKB2	Nuclear Factor Kappa B Subunit 2	Protein Coding	59	GC10P102394	8.38	1.71209
PIK3CD	Phosphatidylinositol-4,5-Bisphosphate 3-Kinase Catalytic Subunit Delta	Protein Coding	60	GC01P009628	8.33	1.72082
CYBC1	Cytochrome B-245 Chaperone 1	Protein Coding	41	GC17M082443	8.32	1.72956
IL22	Interleukin 22	Protein Coding	49	GC12M068248	8.29	1.73829
CXCL12	C-X-C Motif Chemokine Ligand 12	Protein Coding	51	GC10M044370	8.27	1.74703
IL1RAPL2	Interleukin 1 Receptor Accessory Protein Like 2	Protein Coding	46	GC0XP104566	8.23	1.75577
TIMP1	TIMP Metallopeptidase Inhibitor 1	Protein Coding	52	GC0XP047769	8.22	1.7645
ANXA1	Annexin A1	Protein Coding	54	GC09P073151	8.16	1.77324
NCF1	Neutrophil Cytosolic Factor 1	Protein Coding	53	GC07P077733	8.13	1.78197
NCF4	Neutrophil Cytosolic Factor 4	Protein Coding	54	GC22P036860	8.1	1.79071
IL2RB	Interleukin 2 Receptor Subunit Beta	Protein Coding	56	GC22M063700	8.07	1.79944
LTF	Lactotransferrin	Protein Coding	52	GC03M046435	8	1.80818
F2RL1	F2R Like Trypsin Receptor 1	Protein Coding	51	GC05P076818	7.99	1.81691
FCGR3B	Fc Gamma Receptor IIIb	Protein Coding	50	GC01M161623	7.98	1.82565
TRAF6	TNF Receptor Associated Factor 6	Protein Coding	53	GC11M036467	7.96	1.83438
MUC1	Mucin 1, Cell Surface Associated	Protein Coding	55	GC01M155185	7.96	1.84312
COL7A1	Collagen Type VII Alpha 1 Chain	Protein Coding	50	GC03M048564	7.95	1.85185
IL6R	Interleukin 6 Receptor	Protein Coding	57	GC01P154405	7.95	1.86059
MST1	Macrophage Stimulating 1	Protein Coding	53	GC03M049683	7.9	1.86932
CD28	CD28 Molecule	Protein Coding	55	GC02P203706	7.88	1.87806
ADRB2	Adrenoceptor Beta 2	Protein Coding	56	GC05P148825	7.88	1.88679
IL21	Interleukin 21	Protein Coding	51	GC04M122612	7.83	1.89553
F3	Coagulation Factor III, Tissue Factor	Protein Coding	52	GC01M094624	7.79	1.90426
IL15	Interleukin 15	Protein Coding	49	GC04P141636	7.79	1.913
MUC5B	Mucin 5B, Oligomeric Mucus/Gel-Forming	Protein Coding	48	GC11P002284	7.79	1.92173
DNASE1L3	Deoxyribonuclease 1 Like 3	Protein Coding	50	GC03M058192	7.78	1.93047
PLA2G2A	Phospholipase A2 Group IIA	Protein Coding	53	GC01M019975	7.78	1.9392
GPT	Glutamic--Pyruvic Transaminase	Protein Coding	48	GC08P144502	7.78	1.94794
NAMPT	Nicotinamide Phosphoribosyltransferase	Protein Coding	55	GC07M106248	7.74	1.95667
VDR	Vitamin D Receptor	Protein Coding	56	GC12M047841	7.74	1.96541
FCGR2B	Fc Gamma Receptor IIb	Protein Coding	56	GC01P161876	7.7	1.97414
CTSG	Cathepsin G	Protein Coding	52	GC14M024573	7.69	1.98288
CCR3	C-C Motif Chemokine Receptor 3	Protein Coding	52	GC03P047816	7.68	1.99161
S100A12	S100 Calcium Binding Protein A12	Protein Coding	44	GC01M153373	7.67	2.00035
PIK3CA	Phosphatidylinositol-4,5-Bisphosphate 3-Kinase Catalytic Subunit Alpha	Protein Coding	59	GC03P179148	7.63	2.00908
MIR223	MicroRNA 223	RNA Gene	25	GC0XP066018	7.63	2.01782
TLR8	Toll Like Receptor 8	Protein Coding	56	GC0XP012924	7.57	2.02655
CASP3	Caspase 3	Protein Coding	56	GC04M184627	7.56	2.03529
ETS1	ETS Proto-Oncogene 1, Transcription Factor	Protein Coding	53	GC11M128458	7.54	2.04403
FERMT1	FERM Domain Containing Kindlin 1	Protein Coding	50	GC20M006074	7.54	2.05276
ADAM17	ADAM Metallopeptidase Domain 17	Protein Coding	58	GC02M009488	7.51	2.0615
SPINK1	Serine Peptidase Inhibitor Kazal Type 1	Protein Coding	48	GC05M147825	7.49	2.07023
IGHE	Immunoglobulin Heavy Constant Epsilon	Protein Coding	36	GC14M113831	7.47	2.07897
NR3C1	Nuclear Receptor Subfamily 3 Group C Member 1	Protein Coding	56	GC05M143277	7.45	2.0877
CXCR2	C-X-C Motif Chemokine Receptor 2	Protein Coding	57	GC02P218125	7.41	2.09644
CXCL9	C-X-C Motif Chemokine Ligand 9	Protein Coding	47	GC04M076001	7.41	2.10517
CALCA	Calcitonin Related Polypeptide Alpha	Protein Coding	50	GC11M014945	7.39	2.11391
ELF4	E74 Like ETS Transcription Factor 4	Protein Coding	47	GC0XM130064	7.37	2.12264
SERPINC1	Serpin Family C Member 1	Protein Coding	56	GC01M174691	7.36	2.13138
TGFB2	Transforming Growth Factor Beta 2	Protein Coding	58	GC01P218345	7.34	2.14011
ICOSLG	Inducible T Cell Costimulator Ligand	Protein Coding	48	GC21M044222	7.33	2.14885
CASP8	Caspase 8	Protein Coding	59	GC02P201233	7.33	2.15758
ENG	Endoglin	Protein Coding	55	GC09M127815	7.3	2.16632
TNFRSF11B	TNF Receptor Superfamily Member 11b	Protein Coding	54	GC08M118923	7.3	2.17505
IL9	Interleukin 9	Protein Coding	50	GC05M135891	7.3	2.18379
EPX	Eosinophil Peroxidase	Protein Coding	50	GC17P058192	7.3	2.19252
CCR7	C-C Motif Chemokine Receptor 7	Protein Coding	51	GC17M054140	7.28	2.20126
MBL2	Mannose Binding Lectin 2	Protein Coding	53	GC10M052760	7.28	2.20999
NCF2	Neutrophil Cytosolic Factor 2	Protein Coding	54	GC01M184289	7.28	2.21873
LPL	Lipoprotein Lipase	Protein Coding	56	GC08P019901	7.27	2.22746
CD79A	CD79a Molecule	Protein Coding	55	GC19P041877	7.27	2.2362
TNFSF4	TNF Superfamily Member 4	Protein Coding	48	GC01M173183	7.26	2.24493
SCGB1A1	Secretoglobin Family 1A Member 1	Protein Coding	47	GC11P062405	7.24	2.25367
FPR2	Formyl Peptide Receptor 2	Protein Coding	53	GC19P051752	7.23	2.2624
EDN1	Endothelin 1	Protein Coding	55	GC06P012256	7.23	2.27114
CD274	CD274 Molecule	Protein Coding	52	GC09P005450	7.22	2.27987
TAC1	Tachykinin Precursor 1	Protein Coding	48	GC07P097731	7.19	2.28861
TF	Transferrin	Protein Coding	57	GC03P135432	7.19	2.29734
CX3CR1	C-X3-C Motif Chemokine Receptor 1	Protein Coding	50	GC03M039279	7.18	2.30608
CR2	Complement C3d Receptor 2	Protein Coding	53	GC01P207454	7.18	2.31481
RNF31	Ring Finger Protein 31	Protein Coding	47	GC14P024146	7.16	2.32355
NR1H4	Nuclear Receptor Subfamily 1 Group H Member 4	Protein Coding	55	GC12P100473	7.16	2.33229
MAPK1	Mitogen-Activated Protein Kinase 1	Protein Coding	59	GC22M021759	7.16	2.34102
F5	Coagulation Factor V	Protein Coding	53	GC01M169511	7.15	2.34976
SLPI	Secretory Leukocyte Peptidase Inhibitor	Protein Coding	47	GC20M045252	7.15	2.35849
IRF1	Interferon Regulatory Factor 1	Protein Coding	53	GC05M132440	7.14	2.36723
MMP8	Matrix Metallopeptidase 8	Protein Coding	55	GC11M104367	7.13	2.37596
GZMB	Granzyme B	Protein Coding	54	GC14M024630	7.11	2.3847
CTNNB1	Catenin Beta 1	Protein Coding	60	GC03P041194	7.11	2.39343
WAS	WASP Actin Nucleation Promoting Factor	Protein Coding	55	GC0XP048676	7.09	2.40217
CCL20	C-C Motif Chemokine Ligand 20	Protein Coding	49	GC02P227846	7.08	2.4109
SRC	SRC Proto-Oncogene, Non-Receptor Tyrosine Kinase	Protein Coding	58	GC20P037344	7.07	2.41964
BDNF	Brain Derived Neurotrophic Factor	Protein Coding	56	GC11M027654	7.06	2.42837
JUN	Jun Proto-Oncogene, AP-1 Transcription Factor Subunit	Protein Coding	55	GC01M058780	7.04	2.43711
HSPD1	Heat Shock Protein Family D (Hsp60) Member 1	Protein Coding	55	GC02M197486	7.03	2.44584
TLR1	Toll Like Receptor 1	Protein Coding	55	GC04M038793	7.01	2.45458
KLRC4	Killer Cell Lectin Like Receptor C4	Protein Coding	43	GC12M023373	7.01	2.46331
CASR	Calcium Sensing Receptor	Protein Coding	57	GC03P122183	6.99	2.47205
MIR34A	MicroRNA 34a	RNA Gene	25	GC01M009154	6.97	2.48078
APOA1	Apolipoprotein A1	Protein Coding	57	GC11M116835	6.97	2.48952
CHUK	Component Of Inhibitor Of Nuclear Factor Kappa B Kinase Complex	Protein Coding	58	GC10M100217	6.95	2.49825
MUC5AC	Mucin 5AC, Oligomeric Mucus/Gel-Forming	Protein Coding	46	GC11P002278	6.92	2.50699
SLC22A4	Solute Carrier Family 22 Member 4	Protein Coding	52	GC05P132294	6.92	2.51572
PLCG2	Phospholipase C Gamma 2	Protein Coding	58	GC16P081773	6.91	2.52446
PSMB8	Proteasome 20S Subunit Beta 8	Protein Coding	56	GC06M032840	6.9	2.53319
TNNI3	Troponin I3, Cardiac Type	Protein Coding	55	GC19M055151	6.9	2.54193
TAB2	TGF-Beta Activated Kinase 1 (MAP3K7) Binding Protein 2	Protein Coding	55	GC06P149218	6.86	2.55066
IL7	Interleukin 7	Protein Coding	50	GC08M078689	6.85	2.5594
PRKCD	Protein Kinase C Delta	Protein Coding	59	GC03P053156	6.83	2.56813
MIR132	MicroRNA 132	RNA Gene	24	GC17M002049	6.82	2.57687
HAMP	Hepcidin Antimicrobial Peptide	Protein Coding	50	GC19P076073	6.81	2.5856
FADD	Fas Associated Via Death Domain	Protein Coding	52	GC11P070203	6.81	2.59434
MIR142	MicroRNA 142	RNA Gene	24	GC17M058331	6.81	2.60307
IFNA1	Interferon Alpha 1	Protein Coding	45	GC09P021622	6.8	2.61181
ACKR2	Atypical Chemokine Receptor 2	Protein Coding	47	GC03P042804	6.8	2.62055
NR1H2	Nuclear Receptor Subfamily 1 Group H Member 2	Protein Coding	53	GC19P050329	6.8	2.62928
NOS3	Nitric Oxide Synthase 3	Protein Coding	56	GC07P151271	6.78	2.63802
HIF1A	Hypoxia Inducible Factor 1 Subunit Alpha	Protein Coding	54	GC14P061695	6.76	2.64675
MTOR	Mechanistic Target Of Rapamycin Kinase	Protein Coding	62	GC01M011106	6.75	2.65549
UBE2L3	Ubiquitin Conjugating Enzyme E2 L3	Protein Coding	52	GC22P021549	6.74	2.66422
CX3CL1	C-X3-C Motif Chemokine Ligand 1	Protein Coding	52	GC16P057372	6.74	2.67296
MIR221	MicroRNA 221	RNA Gene	23	GC0XM045746	6.68	2.68169
BCL2	BCL2 Apoptosis Regulator	Protein Coding	57	GC18M063123	6.68	2.69043
HLA-G	Major Histocompatibility Complex, Class I, G	Protein Coding	50	GC06P096047	6.66	2.69916
FGF10	Fibroblast Growth Factor 10	Protein Coding	53	GC05M044340	6.66	2.7079
ATG16L1	Autophagy Related 16 Like 1	Protein Coding	48	GC02P233263	6.65	2.71663
SAMHD1	SAM And HD Domain Containing Deoxynucleoside Triphosphate Triphosphohydrolase 1	Protein Coding	50	GC20M036890	6.65	2.72537
MAPK8	Mitogen-Activated Protein Kinase 8	Protein Coding	57	GC10P048306	6.63	2.7341
RARRES2	Retinoic Acid Receptor Responder 2	Protein Coding	46	GC07M150333	6.63	2.74284
JAK2	Janus Kinase 2	Protein Coding	60	GC09P004985	6.63	2.75157
LAMC2	Laminin Subunit Gamma 2	Protein Coding	54	GC01P183186	6.62	2.76031
PYCARD	PYD And CARD Domain Containing	Protein Coding	48	GC16M031201	6.61	2.76904
SIRT1	Sirtuin 1	Protein Coding	56	GC10P067884	6.61	2.77778
C5	Complement C5	Protein Coding	53	GC09M120933	6.61	2.78651
CXCR4	C-X-C Motif Chemokine Receptor 4	Protein Coding	59	GC02M136114	6.6	2.79525
PTGDR2	Prostaglandin D2 Receptor 2	Protein Coding	51	GC11M060850	6.58	2.80398
SFTPD	Surfactant Protein D	Protein Coding	51	GC10M079937	6.58	2.81272
PLAT	Plasminogen Activator, Tissue Type	Protein Coding	56	GC08M042174	6.56	2.82145
PON1	Paraoxonase 1	Protein Coding	55	GC07M095297	6.56	2.83019
SEMA4D	Semaphorin 4D	Protein Coding	53	GC09M089360	6.55	2.83892
INAVA	Innate Immunity Activator	Protein Coding	40	GC01P200892	6.53	2.84766
IFNB1	Interferon Beta 1	Protein Coding	50	GC09M021077	6.53	2.85639
SELPLG	Selectin P Ligand	Protein Coding	51	GC12M108621	6.52	2.86513
ADAR	Adenosine Deaminase RNA Specific	Protein Coding	52	GC01M154603	6.52	2.87386
PRKCQ	Protein Kinase C Theta	Protein Coding	55	GC10M006626	6.52	2.8826
TYK2	Tyrosine Kinase 2	Protein Coding	60	GC19M010350	6.51	2.89133
SOCS3	Suppressor Of Cytokine Signaling 3	Protein Coding	50	GC17M078356	6.51	2.90007
BPI	Bactericidal Permeability Increasing Protein	Protein Coding	48	GC20P038304	6.51	2.90881
IL17RA	Interleukin 17 Receptor A	Protein Coding	53	GC22P046642	6.49	2.91754
IGF1	Insulin Like Growth Factor 1	Protein Coding	55	GC12M102395	6.47	2.92628
TREM1	Triggering Receptor Expressed On Myeloid Cells 1	Protein Coding	48	GC06M041267	6.47	2.93501
IL23A	Interleukin 23 Subunit Alpha	Protein Coding	46	GC12P057691	6.46	2.94375
PRSS1	Serine Protease 1	Protein Coding	51	GC07P150895	6.46	2.95248
LBP	Lipopolysaccharide Binding Protein	Protein Coding	51	GC20P038346	6.4	2.96122
IL12A-AS1	IL12A Antisense RNA 1	RNA Gene	19	GC03M159913	6.39	2.96995
REL	REL Proto-Oncogene, NF-KB Subunit	Protein Coding	53	GC02P060881	6.38	2.97869
PRF1	Perforin 1	Protein Coding	53	GC10M070597	6.38	2.98742
ACE2	Angiotensin Converting Enzyme 2	Protein Coding	56	GC0XM015494	6.38	2.99616
CSF1	Colony Stimulating Factor 1	Protein Coding	51	GC01P109911	6.35	3.00489
AIRE	Autoimmune Regulator	Protein Coding	50	GC21P044285	6.32	3.01363
TNFAIP6	TNF Alpha Induced Protein 6	Protein Coding	47	GC02P151357	6.31	3.02236
UBAC2	UBA Domain Containing 2	Protein Coding	44	GC13P099200	6.3	3.0311
GNE	Glucosamine (UDP-N-Acetyl)-2-Epimerase/N-Acetylmannosamine Kinase	Protein Coding	48	GC09M036214	6.3	3.03983
GPR35	G Protein-Coupled Receptor 35	Protein Coding	50	GC02P240605	6.29	3.04857
MMP13	Matrix Metallopeptidase 13	Protein Coding	57	GC11M102942	6.23	3.0573
ITGAL	Integrin Subunit Alpha L	Protein Coding	53	GC16P030472	6.22	3.06604
TBK1	TANK Binding Kinase 1	Protein Coding	56	GC12P064451	6.22	3.07477
SERPINB1	Serpin Family B Member 1	Protein Coding	47	GC06M003298	6.22	3.08351
MECP2	Methyl-CpG Binding Protein 2	Protein Coding	53	GC0XM154021	6.21	3.09224
SLC37A4	Solute Carrier Family 37 Member 4	Protein Coding	48	GC11M119307	6.21	3.10098
TCF4	Transcription Factor 4	Protein Coding	54	GC18M055222	6.19	3.10971
ADA	Adenosine Deaminase	Protein Coding	57	GC20M044620	6.19	3.11845
SOD1	Superoxide Dismutase 1	Protein Coding	60	GC21P031659	6.18	3.12718
CXCR1	C-X-C Motif Chemokine Receptor 1	Protein Coding	50	GC02M218162	6.18	3.13592
ALOX15	Arachidonate 15-Lipoxygenase	Protein Coding	52	GC17M004630	6.17	3.14465
ITGA4	Integrin Subunit Alpha 4	Protein Coding	55	GC02P181456	6.16	3.15339
CAT	Catalase	Protein Coding	58	GC11P034460	6.16	3.16212
CD80	CD80 Molecule	Protein Coding	51	GC03M119524	6.16	3.17086
COMP	Cartilage Oligomeric Matrix Protein	Protein Coding	53	GC19M018783	6.15	3.17959
CD36	CD36 Molecule	Protein Coding	56	GC07P080369	6.14	3.18833
TGFBR2	Transforming Growth Factor Beta Receptor 2	Protein Coding	59	GC03P030623	6.14	3.19706
LTB4R	Leukotriene B4 Receptor	Protein Coding	50	GC14P024311	6.14	3.2058
TRPV1	Transient Receptor Potential Cation Channel Subfamily V Member 1	Protein Coding	55	GC17M003565	6.13	3.21454
HAVCR2	Hepatitis A Virus Cellular Receptor 2	Protein Coding	52	GC05M157063	6.13	3.22327
ABCB11	ATP Binding Cassette Subfamily B Member 11	Protein Coding	53	GC02M168922	6.12	3.23201
SAA4	Serum Amyloid A4, Constitutive	Protein Coding	45	GC11M018234	6.09	3.24074
MTHFR	Methylenetetrahydrofolate Reductase	Protein Coding	54	GC01M011785	6.08	3.24948
SLC9A3	Solute Carrier Family 9 Member A3	Protein Coding	54	GC05M000472	6.07	3.25821
CD44	CD44 Molecule (Indian Blood Group)	Protein Coding	55	GC11P035139	6.07	3.26695
TLR5	Toll Like Receptor 5	Protein Coding	53	GC01M223109	6.05	3.27568
CASP10	Caspase 10	Protein Coding	55	GC02P201182	6.05	3.28442
ITGB4	Integrin Subunit Beta 4	Protein Coding	56	GC17P075721	6.04	3.29315
OSM	Oncostatin M	Protein Coding	50	GC22M030262	6	3.30189
FOS	Fos Proto-Oncogene, AP-1 Transcription Factor Subunit	Protein Coding	57	GC14P075278	5.99	3.31062
LGALS3	Galectin 3	Protein Coding	52	GC14P055124	5.98	3.31936
MIR222	MicroRNA 222	RNA Gene	23	GC0XM045747	5.98	3.32809
EGF	Epidermal Growth Factor	Protein Coding	57	GC04P109912	5.97	3.33683
IKZF1	IKAROS Family Zinc Finger 1	Protein Coding	56	GC07P050303	5.97	3.34556
CD19	CD19 Molecule	Protein Coding	58	GC16P043715	5.95	3.3543
MMEL1	Membrane Metalloendopeptidase Like 1	Protein Coding	44	GC01M002590	5.92	3.36303
CCL13	C-C Motif Chemokine Ligand 13	Protein Coding	43	GC17P034356	5.91	3.37177
MIR125A	MicroRNA 125a	RNA Gene	23	GC19P076701	5.9	3.3805
CGAS	Cyclic GMP-AMP Synthase	Protein Coding	42	GC06M075513	5.9	3.38924
SFTPC	Surfactant Protein C	Protein Coding	48	GC08P022156	5.89	3.39797
CCR4	C-C Motif Chemokine Receptor 4	Protein Coding	51	GC03P032951	5.89	3.40671
CCR2	C-C Motif Chemokine Receptor 2	Protein Coding	52	GC03P047824	5.89	3.41544
SOCS1	Suppressor Of Cytokine Signaling 1	Protein Coding	52	GC16M012594	5.88	3.42418
GHRL	Ghrelin And Obestatin Prepropeptide	Protein Coding	49	GC03M010285	5.86	3.43291
CAPN5	Calpain 5	Protein Coding	50	GC11P077066	5.85	3.44165
TEK	TEK Receptor Tyrosine Kinase	Protein Coding	58	GC09P027109	5.85	3.45038
LAMA3	Laminin Subunit Alpha 3	Protein Coding	51	GC18P023689	5.85	3.45912
CD55	CD55 Molecule (Cromer Blood Group)	Protein Coding	56	GC01P207321	5.84	3.46785
SS3	Sarcoidosis, Susceptibility To, 3	Genetic Locus	2	GC10U901083	5.83	3.47659
CSTB	Cystatin B	Protein Coding	53	GC21M043772	5.82	3.48532
TGM2	Transglutaminase 2	Protein Coding	54	GC20M038127	5.81	3.49406
CD163	CD163 Molecule	Protein Coding	51	GC12M008163	5.81	3.5028
TNFSF12	TNF Superfamily Member 12	Protein Coding	46	GC17P012059	5.81	3.51153
PSMB4	Proteasome 20S Subunit Beta 4	Protein Coding	51	GC01P151399	5.81	3.52027
TOM1	Target Of Myb1 Membrane Trafficking Protein	Protein Coding	50	GC22P035299	5.8	3.529
NPPB	Natriuretic Peptide B	Protein Coding	50	GC01M011858	5.8	3.53774
CXCL5	C-X-C Motif Chemokine Ligand 5	Protein Coding	47	GC04M073995	5.8	3.54647
IL16	Interleukin 16	Protein Coding	48	GC15P081159	5.78	3.55521
ARPC1B	Actin Related Protein 2/3 Complex Subunit 1B	Protein Coding	50	GC07P099374	5.77	3.56394
CAMP	Cathelicidin Antimicrobial Peptide	Protein Coding	46	GC03P050537	5.77	3.57268
TGFBR1	Transforming Growth Factor Beta Receptor 1	Protein Coding	61	GC09P099104	5.76	3.58141
ZEB1	Zinc Finger E-Box Binding Homeobox 1	Protein Coding	56	GC10P031318	5.75	3.59015
ELN	Elastin	Protein Coding	50	GC07P074027	5.75	3.59888
C5AR1	Complement C5a Receptor 1	Protein Coding	51	GC19P047290	5.74	3.60762
FN1	Fibronectin 1	Protein Coding	57	GC02M215360	5.72	3.61635
IRF3	Interferon Regulatory Factor 3	Protein Coding	51	GC19M049659	5.71	3.62509
COL1A1	Collagen Type I Alpha 1 Chain	Protein Coding	56	GC17M054676	5.71	3.63382
DPP4	Dipeptidyl Peptidase 4	Protein Coding	57	GC02M161992	5.7	3.64256
CCL7	C-C Motif Chemokine Ligand 7	Protein Coding	50	GC17P034270	5.69	3.65129
NR1H3	Nuclear Receptor Subfamily 1 Group H Member 3	Protein Coding	53	GC11P047248	5.68	3.66003
POLA1	DNA Polymerase Alpha 1, Catalytic Subunit	Protein Coding	53	GC0XP024693	5.68	3.66876
IDO1	Indoleamine 2,3-Dioxygenase 1	Protein Coding	53	GC08P039891	5.68	3.6775
RBP4	Retinol Binding Protein 4	Protein Coding	52	GC10M093591	5.67	3.68623
ANGPT2	Angiopoietin 2	Protein Coding	55	GC08M006499	5.66	3.69497
HSPA4	Heat Shock Protein Family A (Hsp70) Member 4	Protein Coding	49	GC05P133054	5.66	3.7037
EPCAM	Epithelial Cell Adhesion Molecule	Protein Coding	56	GC02P047345	5.65	3.71244
HPGD	15-Hydroxyprostaglandin Dehydrogenase	Protein Coding	53	GC04M174490	5.65	3.72117
MBTPS2	Membrane Bound Transcription Factor Peptidase, Site 2	Protein Coding	50	GC0XP021839	5.64	3.72991
CDH1	Cadherin 1	Protein Coding	56	GC16P068737	5.64	3.73864
FGFR2	Fibroblast Growth Factor Receptor 2	Protein Coding	63	GC10M121478	5.62	3.74738
TNFAIP8L2	TNF Alpha Induced Protein 8 Like 2	Protein Coding	38	GC01P151156	5.59	3.75611
KRAS	KRAS Proto-Oncogene, GTPase	Protein Coding	59	GC12M025204	5.58	3.76485
ESR1	Estrogen Receptor 1	Protein Coding	61	GC06P151656	5.58	3.77358
AZU1	Azurocidin 1	Protein Coding	46	GC19P000825	5.58	3.78232
GGT1	Gamma-Glutamyltransferase 1	Protein Coding	56	GC22P024583	5.55	3.79106
MIR27A	MicroRNA 27a	RNA Gene	26	GC19M014849	5.54	3.79979
BMP6	Bone Morphogenetic Protein 6	Protein Coding	51	GC06P007726	5.54	3.80853
BACH2	BTB Domain And CNC Homolog 2	Protein Coding	50	GC06M089926	5.53	3.81726
RASGRP1	RAS Guanyl Releasing Protein 1	Protein Coding	54	GC15M038488	5.51	3.826
LAMB3	Laminin Subunit Beta 3	Protein Coding	52	GC01M209614	5.5	3.83473
CAV1	Caveolin 1	Protein Coding	55	GC07P116524	5.49	3.84347
LPIN2	Lipin 2	Protein Coding	49	GC18M003341	5.49	3.8522
TGFB3	Transforming Growth Factor Beta 3	Protein Coding	54	GC14M075958	5.49	3.86094
MAP3K7	Mitogen-Activated Protein Kinase Kinase Kinase 7	Protein Coding	57	GC06M090513	5.49	3.86967
POMC	Proopiomelanocortin	Protein Coding	55	GC02M025160	5.48	3.87841
CTRC	Chymotrypsin C	Protein Coding	52	GC01P015438	5.48	3.88714
NPM1	Nucleophosmin 1	Protein Coding	57	GC05P171387	5.48	3.89588
P2RX7	Purinergic Receptor P2X 7	Protein Coding	54	GC12P127389	5.47	3.90461
FGF2	Fibroblast Growth Factor 2	Protein Coding	52	GC04P122826	5.46	3.91335
SH2D1A	SH2 Domain Containing 1A	Protein Coding	53	GC0XP124227	5.45	3.92208
FCGR1A	Fc Gamma Receptor Ia	Protein Coding	48	GC01P151397	5.45	3.93082
MIR140	MicroRNA 140	RNA Gene	26	GC16P069934	5.44	3.93955
GAPDH	Glyceraldehyde-3-Phosphate Dehydrogenase	Protein Coding	57	GC12P024813	5.44	3.94829	GAPDH
LRP1	LDL Receptor Related Protein 1	Protein Coding	53	GC12P057128	5.44	3.95702
IL3	Interleukin 3	Protein Coding	52	GC05P132060	5.42	3.96576
F13A1	Coagulation Factor XIII A Chain	Protein Coding	53	GC06M006144	5.41	3.97449
EPO	Erythropoietin	Protein Coding	49	GC07P100720	5.41	3.98323
NGF	Nerve Growth Factor	Protein Coding	58	GC01M115285	5.4	3.99196
MIR145	MicroRNA 145	RNA Gene	26	GC05P149430	5.4	4.0007
AR	Androgen Receptor	Protein Coding	59	GC0XP067544	5.37	4.00943
GSTM1	Glutathione S-Transferase Mu 1	Protein Coding	49	GC01P109687	5.37	4.01817
FBN1	Fibrillin 1	Protein Coding	53	GC15M048408	5.36	4.0269
PI4KA	Phosphatidylinositol 4-Kinase Alpha	Protein Coding	55	GC22M020707	5.35	4.03564
COX5A	Cytochrome C Oxidase Subunit 5A	Protein Coding	50	GC15M074919	5.35	4.04437
SPINK5	Serine Peptidase Inhibitor Kazal Type 5	Protein Coding	47	GC05P148025	5.34	4.05311
BDKRB1	Bradykinin Receptor B1	Protein Coding	48	GC14P096305	5.33	4.06184
CD86	CD86 Molecule	Protein Coding	51	GC03P122055	5.32	4.07058
PTEN	Phosphatase And Tensin Homolog	Protein Coding	59	GC10P095599	5.32	4.07932
GSK3B	Glycogen Synthase Kinase 3 Beta	Protein Coding	57	GC03M119821	5.32	4.08805
FPR1	Formyl Peptide Receptor 1	Protein Coding	54	GC19M051745	5.32	4.09679
KL	Klotho	Protein Coding	55	GC13P033016	5.31	4.10552
C1S	Complement C1s	Protein Coding	54	GC12P024856	5.31	4.11426
TNPO3	Transportin 3	Protein Coding	48	GC07M128954	5.3	4.12299
CELIAC2	Celiac Disease 2	Genetic Locus	3	GC05U900007	5.3	4.13173
CELIAC10	Celiac Disease, Susceptibility To, 10	Genetic Locus	2	GC03U901211	5.3	4.14046
CELIAC11	Celiac Disease, Susceptibility To, 11	Genetic Locus	2	GC03U901236	5.3	4.1492
CELIAC12	Celiac Disease, Susceptibility To, 12	Genetic Locus	2	GC06U901611	5.3	4.15793
CELIAC13	Celiac Disease, Susceptibility To, 13	Genetic Locus	2	GC12U901080	5.3	4.16667
CELIAC5	Celiac Disease, Susceptibility To, 5	Genetic Locus	2	GC15U900548	5.3	4.1754
CELIAC6	Celiac Disease, Susceptibility To, 6	Genetic Locus	2	GC04U900984	5.3	4.18414
CELIAC7	Celiac Disease, Susceptibility To, 7	Genetic Locus	2	GC01U902349	5.3	4.19287
CELIAC8	Celiac Disease, Susceptibility To, 8	Genetic Locus	2	GC02U901656	5.3	4.20161
CELIAC9	Celiac Disease, Susceptibility To, 9	Genetic Locus	2	GC03U901197	5.3	4.21034
CLEC7A	C-Type Lectin Domain Containing 7A	Protein Coding	53	GC12M023370	5.29	4.21908
IL7R	Interleukin 7 Receptor	Protein Coding	52	GC05P035852	5.29	4.22781
IL1RL1	Interleukin 1 Receptor Like 1	Protein Coding	48	GC02P102294	5.28	4.23655
BLK	BLK Proto-Oncogene, Src Family Tyrosine Kinase	Protein Coding	56	GC08P011486	5.26	4.24528
SREBF1	Sterol Regulatory Element Binding Transcription Factor 1	Protein Coding	53	GC17M017810	5.26	4.25402
CYLD	CYLD Lysine 63 Deubiquitinase	Protein Coding	55	GC16P050742	5.25	4.26275
LMNA	Lamin A/C	Protein Coding	56	GC01P156082	5.25	4.27149
APOH	Apolipoprotein H	Protein Coding	51	GC17M066212	5.25	4.28022
COL17A1	Collagen Type XVII Alpha 1 Chain	Protein Coding	51	GC10M104031	5.23	4.28896
GUSB	Glucuronidase Beta	Protein Coding	54	GC07M065960	5.23	4.29769
MALAT1	Metastasis Associated Lung Adenocarcinoma Transcript 1	RNA Gene	27	GC11P071416	5.23	4.30643
C1R	Complement C1r	Protein Coding	53	GC12M008125	5.21	4.31516
CRH	Corticotropin Releasing Hormone	Protein Coding	50	GC08M066176	5.2	4.3239
ARG1	Arginase 1	Protein Coding	56	GC06P131473	5.19	4.33263
GRN	Granulin Precursor	Protein Coding	55	GC17P044345	5.18	4.34137
ABCD1	ATP Binding Cassette Subfamily D Member 1	Protein Coding	53	GC0XP153724	5.17	4.3501
B2M	Beta-2-Microglobulin	Protein Coding	56	GC15P044711	5.15	4.35884
TFRC	Transferrin Receptor	Protein Coding	58	GC03M196090	5.15	4.36758
WG	Wegener Granulomatosis	Genetic Locus	3	GC06U900715	5.15	4.37631
IBD11	Inflammatory Bowel Disease 11	Genetic Locus	2	GC07U903153	5.15	4.38505
PTGES	Prostaglandin E Synthase	Protein Coding	48	GC09M129738	5.14	4.39378
DEFB1	Defensin Beta 1	Protein Coding	46	GC08M006870	5.13	4.40252
CD69	CD69 Molecule	Protein Coding	49	GC12M023365	5.12	4.41125
POU2AF1	POU Class 2 Homeobox Associating Factor 1	Protein Coding	44	GC11M111352	5.12	4.41999
TPO	Thyroid Peroxidase	Protein Coding	55	GC02P001374	5.12	4.42872
TTC7A	Tetratricopeptide Repeat Domain 7A	Protein Coding	45	GC02P046906	5.12	4.43746
GJB2	Gap Junction Protein Beta 2	Protein Coding	52	GC13M020187	5.11	4.44619
AP1S3	Adaptor Related Protein Complex 1 Subunit Sigma 3	Protein Coding	46	GC02M223667	5.1	4.45493
MIR199A1	MicroRNA 199a-1	RNA Gene	22	GC19M010817	5.09	4.46366
TERT	Telomerase Reverse Transcriptase	Protein Coding	58	GC05M001253	5.09	4.4724
REG3A	Regenerating Family Member 3 Alpha	Protein Coding	44	GC02M079157	5.09	4.48113
MIR214	MicroRNA 214	RNA Gene	25	GC01M172234	5.09	4.48987
TICAM1	TIR Domain Containing Adaptor Molecule 1	Protein Coding	50	GC19M004815	5.08	4.4986
APP	Amyloid Beta Precursor Protein	Protein Coding	58	GC21M025880	5.08	4.50734
GDF15	Growth Differentiation Factor 15	Protein Coding	50	GC19P075774	5.07	4.51607
MMP12	Matrix Metallopeptidase 12	Protein Coding	53	GC11M102862	5.07	4.52481
RIGI	RNA Sensor RIG-I	Protein Coding	53	GC09M032468	5.06	4.53354
CFH	Complement Factor H	Protein Coding	54	GC01P196621	5.05	4.54228
BANK1	B Cell Scaffold Protein With Ankyrin Repeats 1	Protein Coding	43	GC04P101411	5.05	4.55101
RNASEH2A	Ribonuclease H2 Subunit A	Protein Coding	51	GC19P015048	5.05	4.55975
CCL17	C-C Motif Chemokine Ligand 17	Protein Coding	47	GC16P057417	5.03	4.56848
PADI4	Peptidyl Arginine Deiminase 4	Protein Coding	51	GC01P017308	5.03	4.57722
KRT18	Keratin 18	Protein Coding	56	GC12P052948	5.01	4.58595
CCL22	C-C Motif Chemokine Ligand 22	Protein Coding	44	GC16P057359	5.01	4.59469
TACR1	Tachykinin Receptor 1	Protein Coding	51	GC02M075257	5	4.60342
IRAK3	Interleukin 1 Receptor Associated Kinase 3	Protein Coding	53	GC12P066336	5	4.61216
SFTPB	Surfactant Protein B	Protein Coding	51	GC02M085657	5	4.62089
PGM3	Phosphoglucomutase 3	Protein Coding	50	GC06M083161	4.99	4.62963
CARD11	Caspase Recruitment Domain Family Member 11	Protein Coding	53	GC07M002906	4.98	4.63836
XDH	Xanthine Dehydrogenase	Protein Coding	54	GC02M031334	4.97	4.6471
SMAD3	SMAD Family Member 3	Protein Coding	59	GC15P067063	4.97	4.65584
F2R	Coagulation Factor II Thrombin Receptor	Protein Coding	53	GC05P076716	4.97	4.66457
WIPF1	WAS/WASL Interacting Protein Family Member 1	Protein Coding	50	GC02M174559	4.96	4.67331
RET	Ret Proto-Oncogene	Protein Coding	61	GC10P043271	4.95	4.68204
BGLAP	Bone Gamma-Carboxyglutamate Protein	Protein Coding	46	GC01P156242	4.94	4.69078
PARP1	Poly(ADP-Ribose) Polymerase 1	Protein Coding	58	GC01M226360	4.94	4.69951
MIR22	MicroRNA 22	RNA Gene	23	GC17M001713	4.94	4.70825
IL11	Interleukin 11	Protein Coding	47	GC19M055364	4.92	4.71698	IL11
RIPK2	Receptor Interacting Serine/Threonine Kinase 2	Protein Coding	53	GC08P089832	4.92	4.72572
CCN2	Cellular Communication Network Factor 2	Protein Coding	53	GC06M131948	4.92	4.73445
PRSS2	Serine Protease 2	Protein Coding	45	GC07P150910	4.92	4.74319
GDNF	Glial Cell Derived Neurotrophic Factor	Protein Coding	56	GC05M037812	4.92	4.75192
FGF23	Fibroblast Growth Factor 23	Protein Coding	52	GC12M004368	4.9	4.76066
ALG1	ALG1 Chitobiosyldiphosphodolichol Beta-Mannosyltransferase	Protein Coding	52	GC16P005033	4.9	4.76939
BCL2L1	BCL2 Like 1	Protein Coding	55	GC20M031664	4.9	4.77813
MIR93	MicroRNA 93	RNA Gene	24	GC07M103442	4.89	4.78686
GJB6	Gap Junction Protein Beta 6	Protein Coding	49	GC13M020221	4.89	4.7956
CCL24	C-C Motif Chemokine Ligand 24	Protein Coding	44	GC07M077371	4.89	4.80433
MIR483	MicroRNA 483	RNA Gene	23	GC11M004989	4.88	4.81307
ORM1	Orosomucoid 1	Protein Coding	48	GC09P114323	4.88	4.8218
TRIM21	Tripartite Motif Containing 21	Protein Coding	50	GC11M004384	4.88	4.83054
HGF	Hepatocyte Growth Factor	Protein Coding	58	GC07M081699	4.87	4.83927
SLC39A4	Solute Carrier Family 39 Member 4	Protein Coding	49	GC08M144409	4.86	4.84801
ALPK1	Alpha Kinase 1	Protein Coding	47	GC04P112285	4.86	4.85674
TP63	Tumor Protein P63	Protein Coding	53	GC03P189598	4.85	4.86548
SIRT6	Sirtuin 6	Protein Coding	52	GC19M004174	4.85	4.87421
H2AC18	H2A Clustered Histone 18	Protein Coding	35	GC01M153135	4.85	4.88295
ZC3H12A	Zinc Finger CCCH-Type Containing 12A	Protein Coding	46	GC01P037474	4.83	4.89168
CCL26	C-C Motif Chemokine Ligand 26	Protein Coding	44	GC07M075769	4.82	4.90042
IRAK4	Interleukin 1 Receptor Associated Kinase 4	Protein Coding	55	GC12P043758	4.82	4.90915
TLR6	Toll Like Receptor 6	Protein Coding	51	GC04M038828	4.81	4.91789
LTA4H	Leukotriene A4 Hydrolase	Protein Coding	53	GC12M096000	4.8	4.92662
PROCR	Protein C Receptor	Protein Coding	49	GC20P035171	4.8	4.93536
HSD3B7	Hydroxy-Delta-5-Steroid Dehydrogenase, 3 Beta- And Steroid Delta-Isomerase 7	Protein Coding	47	GC16P030985	4.8	4.9441
HSPA5	Heat Shock Protein Family A (Hsp70) Member 5	Protein Coding	55	GC09M125234	4.78	4.95283
SAA2	Serum Amyloid A2	Protein Coding	42	GC11M018238	4.78	4.96157
MIR17	MicroRNA 17	RNA Gene	22	GC13P091350	4.78	4.9703
CEBPB	CCAAT Enhancer Binding Protein Beta	Protein Coding	50	GC20P050190	4.78	4.97904
LOC106029312	Williams-Beuren Syndrome Medial Block B Recombination Region	Functional Element	4	GC07P074733	4.77	4.98777
ACP5	Acid Phosphatase 5, Tartrate Resistant	Protein Coding	53	GC19M011574	4.77	4.99651
IGHG1	Immunoglobulin Heavy Constant Gamma 1 (G1m Marker)	Protein Coding	40	GC14M105736	4.77	5.00524
PECAM1	Platelet And Endothelial Cell Adhesion Molecule 1	Protein Coding	47	GC17M064319	4.76	5.01398
RNASEH2C	Ribonuclease H2 Subunit C	Protein Coding	45	GC11M065714	4.75	5.02271
PTPN2	Protein Tyrosine Phosphatase Non-Receptor Type 2	Protein Coding	54	GC18M028430	4.75	5.03145
TRB	T Cell Receptor Beta Locus	Protein Coding	25	GC07P151412	4.74	5.04018
NR1I2	Nuclear Receptor Subfamily 1 Group I Member 2	Protein Coding	51	GC03P119780	4.73	5.04892
HPSE	Heparanase	Protein Coding	52	GC04M083292	4.73	5.05765
ANXA5	Annexin A5	Protein Coding	52	GC04M121667	4.73	5.06639
TIMP2	TIMP Metallopeptidase Inhibitor 2	Protein Coding	48	GC17M078852	4.73	5.07512
ATRIP	ATR Interacting Protein	Protein Coding	49	GC03P050545	4.73	5.08386
ATRIP-TREX1	ATRIP-TREX1 Readthrough	RNA Gene	9	GC03P050546	4.73	5.09259
BTK	Bruton Tyrosine Kinase	Protein Coding	60	GC0XM101349	4.72	5.10133
TIMP3	TIMP Metallopeptidase Inhibitor 3	Protein Coding	50	GC22P047302	4.72	5.11006
RNASEH2B	Ribonuclease H2 Subunit B	Protein Coding	43	GC13P050909	4.71	5.1188
CD244	CD244 Molecule	Protein Coding	51	GC01M160830	4.71	5.12753
CCK	Cholecystokinin	Protein Coding	48	GC03M042274	4.71	5.13627
SFTPA1	Surfactant Protein A1	Protein Coding	51	GC10P096505	4.71	5.145
SHARPIN	SHANK Associated RH Domain Interactor	Protein Coding	46	GC08M144098	4.7	5.15374
MUC16	Mucin 16, Cell Surface Associated	Protein Coding	44	GC19M008848	4.7	5.16247
BAG3	BAG Cochaperone 3	Protein Coding	49	GC10P119651	4.69	5.17121
TNFSF13B	TNF Superfamily Member 13b	Protein Coding	52	GC13P108251	4.67	5.17994
BRCA2	BRCA2 DNA Repair Associated	Protein Coding	53	GC13P032315	4.66	5.18868
SLC11A1	Solute Carrier Family 11 Member 1	Protein Coding	53	GC02P218382	4.65	5.19741
ERBB2	Erb-B2 Receptor Tyrosine Kinase 2	Protein Coding	62	GC17P039687	4.65	5.20615
PTPRC	Protein Tyrosine Phosphatase Receptor Type C	Protein Coding	59	GC01P198607	4.64	5.21488
TG	Thyroglobulin	Protein Coding	51	GC08P132866	4.64	5.22362
SOD2	Superoxide Dismutase 2	Protein Coding	53	GC06M159669	4.62	5.23235
MIR148A	MicroRNA 148a	RNA Gene	22	GC07M025950	4.61	5.24109
IL36G	Interleukin 36 Gamma	Protein Coding	46	GC02P112973	4.61	5.24983
VIP	Vasoactive Intestinal Peptide	Protein Coding	51	GC06P152750	4.61	5.25856
IL32	Interleukin 32	Protein Coding	45	GC16P014513	4.6	5.2673
PXK	PX Domain Containing Serine/Threonine Kinase Like	Protein Coding	46	GC03P058333	4.6	5.27603
PI3	Peptidase Inhibitor 3	Protein Coding	44	GC20P045174	4.6	5.28477
CCL8	C-C Motif Chemokine Ligand 8	Protein Coding	46	GC17P034319	4.58	5.2935
PTGDR	Prostaglandin D2 Receptor	Protein Coding	53	GC14P052267	4.58	5.30224
EPRS1	Glutamyl-Prolyl-TRNA Synthetase 1	Protein Coding	50	GC01M219969	4.58	5.31097
COL2A1	Collagen Type II Alpha 1 Chain	Protein Coding	56	GC12M047972	4.58	5.31971
GATA3	GATA Binding Protein 3	Protein Coding	56	GC10P008045	4.58	5.32844
NLRP6	NLR Family Pyrin Domain Containing 6	Protein Coding	46	GC11P000278	4.57	5.33718
SPIB	Spi-B Transcription Factor	Protein Coding	46	GC19P050418	4.57	5.34591
MIR9-1	MicroRNA 9-1	RNA Gene	23	GC01M156420	4.57	5.35465
APOB	Apolipoprotein B	Protein Coding	53	GC02M020956	4.56	5.36338
PTGER2	Prostaglandin E Receptor 2	Protein Coding	55	GC14P052314	4.56	5.37212
MALT1	MALT1 Paracaspase	Protein Coding	55	GC18P058671	4.56	5.38085
PDE4A	Phosphodiesterase 4A	Protein Coding	51	GC19P010416	4.55	5.38959
NCAM1	Neural Cell Adhesion Molecule 1	Protein Coding	55	GC11P112961	4.54	5.39832
CD59	CD59 Molecule (CD59 Blood Group)	Protein Coding	53	GC11M033704	4.54	5.40706
CLC	Charcot-Leyden Crystal Galectin	Protein Coding	46	GC19M073563	4.54	5.41579
CXCL13	C-X-C Motif Chemokine Ligand 13	Protein Coding	47	GC04P077511	4.54	5.42453
MIR210	MicroRNA 210	RNA Gene	23	GC11M004807	4.53	5.43326
TNC	Tenascin C	Protein Coding	56	GC09M115019	4.52	5.442
STAT6	Signal Transducer And Activator Of Transcription 6	Protein Coding	57	GC12M057095	4.52	5.45073
FOCAD	Focadhesin	Protein Coding	41	GC09P020723	4.52	5.45947	FOCAD
MIR20A	MicroRNA 20a	RNA Gene	22	GC13P091595	4.5	5.4682
GUCY2C	Guanylate Cyclase 2C	Protein Coding	52	GC12M014612	4.5	5.47694
ITGA6	Integrin Subunit Alpha 6	Protein Coding	56	GC02P172427	4.49	5.48567
THBS1	Thrombospondin 1	Protein Coding	52	GC15P039581	4.49	5.49441
MIR29A	MicroRNA 29a	RNA Gene	24	GC07M130876	4.48	5.50314
RELN	Reelin	Protein Coding	51	GC07M103471	4.48	5.51188
ZAP70	Zeta Chain Of T Cell Receptor Associated Protein Kinase 70	Protein Coding	59	GC02P097793	4.48	5.52061
TSHR	Thyroid Stimulating Hormone Receptor	Protein Coding	54	GC14P080954	4.47	5.52935
CASP4	Caspase 4	Protein Coding	53	GC11M104942	4.46	5.53809
GSTP1	Glutathione S-Transferase Pi 1	Protein Coding	57	GC11P067583	4.46	5.54682
AHR	Aryl Hydrocarbon Receptor	Protein Coding	54	GC07P016916	4.45	5.55556
MOG	Myelin Oligodendrocyte Glycoprotein	Protein Coding	53	GC06P096038	4.44	5.56429
STXBP2	Syntaxin Binding Protein 2	Protein Coding	51	GC19P007995	4.43	5.57303
PLAUR	Plasminogen Activator, Urokinase Receptor	Protein Coding	52	GC19M043646	4.43	5.58176
RAC1	Rac Family Small GTPase 1	Protein Coding	55	GC07P006377	4.43	5.5905
ADGRE5	Adhesion G Protein-Coupled Receptor E5	Protein Coding	51	GC19P015142	4.42	5.59923
UMOD	Uromodulin	Protein Coding	49	GC16M020344	4.42	5.60797
FCGR3A	Fc Gamma Receptor IIIa	Protein Coding	53	GC01M161541	4.42	5.6167
SIGLEC5	Sialic Acid Binding Ig Like Lectin 5	Protein Coding	47	GC19M074024	4.41	5.62544
CPA1	Carboxypeptidase A1	Protein Coding	52	GC07P130380	4.41	5.63417
JAZF1	JAZF Zinc Finger 1	Protein Coding	45	GC07M027830	4.4	5.64291
TCIRG1	T Cell Immune Regulator 1, ATPase H+ Transporting V0 Subunit A3	Protein Coding	51	GC11P071729	4.4	5.65164
CXCL11	C-X-C Motif Chemokine Ligand 11	Protein Coding	48	GC04M076033	4.39	5.66038
EDNRA	Endothelin Receptor Type A	Protein Coding	56	GC04P147480	4.38	5.66911
ADAMTS5	ADAM Metallopeptidase With Thrombospondin Type 1 Motif 5	Protein Coding	52	GC21M026918	4.38	5.67785
NOX1	NADPH Oxidase 1	Protein Coding	50	GC0XM100843	4.38	5.68658
CASP6	Caspase 6	Protein Coding	55	GC04M109688	4.38	5.69532
AGTR1	Angiotensin II Receptor Type 1	Protein Coding	58	GC03P148697	4.38	5.70405
LCK	LCK Proto-Oncogene, Src Family Tyrosine Kinase	Protein Coding	59	GC01P032251	4.37	5.71279
CREB1	CAMP Responsive Element Binding Protein 1	Protein Coding	56	GC02P207529	4.37	5.72152
TRAF2	TNF Receptor Associated Factor 2	Protein Coding	51	GC09P136881	4.37	5.73026	TRAF2
MME	Membrane Metalloendopeptidase	Protein Coding	57	GC03P155024	4.37	5.73899
CARD14	Caspase Recruitment Domain Family Member 14	Protein Coding	49	GC17P080170	4.36	5.74773
FGFR3	Fibroblast Growth Factor Receptor 3	Protein Coding	63	GC04P001795	4.35	5.75646
IL18R1	Interleukin 18 Receptor 1	Protein Coding	50	GC02P102311	4.35	5.7652
DNASE2	Deoxyribonuclease 2, Lysosomal	Protein Coding	47	GC19M012875	4.35	5.77393
MIR181A1	MicroRNA 181a-1	RNA Gene	21	GC01M198860	4.34	5.78267
JAK3	Janus Kinase 3	Protein Coding	58	GC19M017824	4.33	5.7914
MIR30A	MicroRNA 30a	RNA Gene	22	GC06M071403	4.33	5.80014
NFKBIL1	NFKB Inhibitor Like 1	Protein Coding	43	GC06P096097	4.33	5.80887
SLC17A5	Solute Carrier Family 17 Member 5	Protein Coding	51	GC06M073593	4.33	5.81761
DOCK8	Dedicator Of Cytokinesis 8	Protein Coding	52	GC09P000214	4.32	5.82635
LOC111674472	DNase I Hypersensitive Sites In Introns 16 And 17a Of CFTR	Functional Element	4	GC07P117607	4.32	5.83508
UROD	Uroporphyrinogen Decarboxylase	Protein Coding	52	GC01P045515	4.31	5.84382
F8	Coagulation Factor VIII	Protein Coding	54	GC0XM154835	4.31	5.85255
CFTR-AS1	CFTR Antisense RNA 1	RNA Gene	15	GC07M117542	4.31	5.86129
ATP12A	ATPase H+/K+ Transporting Non-Gastric Alpha2 Subunit	Protein Coding	49	GC13P024680	4.3	5.87002
STX11	Syntaxin 11	Protein Coding	48	GC06P144203	4.29	5.87876
ALOX5AP	Arachidonate 5-Lipoxygenase Activating Protein	Protein Coding	51	GC13P030713	4.28	5.88749
PRKCA	Protein Kinase C Alpha	Protein Coding	57	GC17P066302	4.28	5.89623
MBP	Myelin Basic Protein	Protein Coding	51	GC18M076978	4.28	5.90496
TERC	Telomerase RNA Component	RNA Gene	31	GC03M169765	4.28	5.9137
PF4	Platelet Factor 4	Protein Coding	47	GC04M073980	4.28	5.92243
KIAA0319L	KIAA0319 Like	Protein Coding	44	GC01M035393	4.28	5.93117
SLEB3	Systemic Lupus Erythematosus Susceptibility 3	Genetic Locus	3	GC04U990113	4.28	5.9399
SLEB12	Systemic Lupus Erythematosus, Susceptibility To, 12	Genetic Locus	2	GC08U901082	4.28	5.94864
SLEB13	Systemic Lupus Erythematosus, Susceptibility To, 13	Genetic Locus	2	GC06U901477	4.28	5.95737
SLEB14	Systemic Lupus Erythematosus, Susceptiblity To, 14	Genetic Locus	2	GC01U902528	4.28	5.96611
SLEB15	Systemic Lupus Erthematosus, Susceptibility To, 15	Genetic Locus	2	GC0XU901369	4.28	5.97484
SLEB4	Systemic Lupus Erythematosus, Susceptibility To, 4	Genetic Locus	2	GC12U900444	4.28	5.98358
SLEB5	Systemic Lupus Erythematosus, Susceptibility To, 5	Genetic Locus	2	GC13U900574	4.28	5.99231
SLEB7	Systemic Lupus Erythematosus, Susceptibility To, 7	Genetic Locus	2	GC20U900443	4.28	6.00105
SLEB8	Systemic Lupus Erythematosus, Susceptibility To, 8	Genetic Locus	2	GC20U900434	4.28	6.00978
CTSB	Cathepsin B	Protein Coding	59	GC08M011842	4.27	6.01852
P4HA2	Prolyl 4-Hydroxylase Subunit Alpha 2	Protein Coding	52	GC05M132193	4.27	6.02725
BMP2	Bone Morphogenetic Protein 2	Protein Coding	53	GC20P006767	4.27	6.03599
IL21R	Interleukin 21 Receptor	Protein Coding	51	GC16P043589	4.27	6.04472
PSMB9	Proteasome 20S Subunit Beta 9	Protein Coding	52	GC06P096131	4.27	6.05346
ANGPT1	Angiopoietin 1	Protein Coding	52	GC08M107246	4.26	6.06219
MIR29B1	MicroRNA 29b-1	RNA Gene	23	GC07M130877	4.26	6.07093
ADM	Adrenomedullin	Protein Coding	51	GC11P010304	4.26	6.07966
CYP19A1	Cytochrome P450 Family 19 Subfamily A Member 1	Protein Coding	55	GC15M051208	4.25	6.0884
UNC13D	Unc-13 Homolog D	Protein Coding	51	GC17M075827	4.25	6.09713
ABCA3	ATP Binding Cassette Subfamily A Member 3	Protein Coding	55	GC16M002275	4.25	6.10587
CCL27	C-C Motif Chemokine Ligand 27	Protein Coding	42	GC09M034662	4.24	6.11461
IGFBP3	Insulin Like Growth Factor Binding Protein 3	Protein Coding	54	GC07M045912	4.24	6.12334
F13B	Coagulation Factor XIII B Chain	Protein Coding	48	GC01M197008	4.23	6.13208
PPARD	Peroxisome Proliferator Activated Receptor Delta	Protein Coding	52	GC06P096215	4.23	6.14081
PAPPA	Pappalysin 1	Protein Coding	50	GC09P119932	4.23	6.14955
CXCL3	C-X-C Motif Chemokine Ligand 3	Protein Coding	45	GC04M074036	4.23	6.15828
EDNRB	Endothelin Receptor Type B	Protein Coding	56	GC13M077895	4.22	6.16702
AIM2	Absent In Melanoma 2	Protein Coding	48	GC01M159062	4.22	6.17575
CRYAA	Crystallin Alpha A	Protein Coding	52	GC21P043169	4.21	6.18449
IL27	Interleukin 27	Protein Coding	44	GC16M039046	4.21	6.19322
SIGIRR	Single Ig And TIR Domain Containing	Protein Coding	47	GC11M004792	4.2	6.20196
SPN	Sialophorin	Protein Coding	47	GC16P029662	4.19	6.21069
TXN	Thioredoxin	Protein Coding	52	GC09M110243	4.18	6.21943
BCL6	BCL6 Transcription Repressor	Protein Coding	52	GC03M187721	4.18	6.22816
GCG	Glucagon	Protein Coding	48	GC02M162142	4.18	6.2369
SST	Somatostatin	Protein Coding	47	GC03M187668	4.16	6.24563
POSTN	Periostin	Protein Coding	50	GC13M037562	4.16	6.25437
RTEL1	Regulator Of Telomere Elongation Helicase 1	Protein Coding	48	GC20P063664	4.16	6.2631
IFNA2	Interferon Alpha 2	Protein Coding	50	GC09M021384	4.15	6.27184
PLA2G4A	Phospholipase A2 Group IVA	Protein Coding	55	GC01P186798	4.15	6.28057
ACAN	Aggrecan	Protein Coding	53	GC15P127031	4.15	6.28931
LOC111674475	CFTR Intron 11 Enhancer	Functional Element	4	GC07P117587	4.14	6.29804
CEBPE	CCAAT Enhancer Binding Protein Epsilon	Protein Coding	49	GC14M023117	4.14	6.30678
PIGA	Phosphatidylinositol Glycan Anchor Biosynthesis Class A	Protein Coding	50	GC0XM015319	4.13	6.31551
BRAF	B-Raf Proto-Oncogene, Serine/Threonine Kinase	Protein Coding	60	GC07M140745	4.12	6.32425
ITGB3	Integrin Subunit Beta 3	Protein Coding	59	GC17P067114	4.11	6.33298
APC	APC Regulator Of WNT Signaling Pathway	Protein Coding	56	GC05P112707	4.11	6.34172
CMKLR1	Chemerin Chemokine-Like Receptor 1	Protein Coding	48	GC12M108288	4.11	6.35045
TRPA1	Transient Receptor Potential Cation Channel Subfamily A Member 1	Protein Coding	54	GC08M072019	4.1	6.35919
CD27	CD27 Molecule	Protein Coding	54	GC12P024792	4.1	6.36792
CHIT1	Chitinase 1	Protein Coding	51	GC01M203213	4.1	6.37666
CCL18	C-C Motif Chemokine Ligand 18	Protein Coding	42	GC17P036064	4.09	6.38539
TRAF3	TNF Receptor Associated Factor 3	Protein Coding	53	GC14P111106	4.09	6.39413
AMBP	Alpha-1-Microglobulin/Bikunin Precursor	Protein Coding	50	GC09M114060	4.09	6.40287
HDAC2	Histone Deacetylase 2	Protein Coding	59	GC06M113933	4.09	6.4116
PTGER4	Prostaglandin E Receptor 4	Protein Coding	52	GC05P040679	4.08	6.42034
ENO1	Enolase 1	Protein Coding	54	GC01M008861	4.08	6.42907
HBB	Hemoglobin Subunit Beta	Protein Coding	52	GC11M007105	4.07	6.43781
ADAMTS13	ADAM Metallopeptidase With Thrombospondin Type 1 Motif 13	Protein Coding	55	GC09P133414	4.07	6.44654
ICOS	Inducible T Cell Costimulator	Protein Coding	52	GC02P203937	4.07	6.45528
IL25	Interleukin 25	Protein Coding	46	GC14P036239	4.07	6.46401
S100B	S100 Calcium Binding Protein B	Protein Coding	51	GC21M051697	4.06	6.47275
PPBP	Pro-Platelet Basic Protein	Protein Coding	49	GC04M073986	4.06	6.48148
FOXJ1	Forkhead Box J1	Protein Coding	44	GC17M076136	4.06	6.49022
CST3	Cystatin C	Protein Coding	51	GC20M023699	4.06	6.49895
TNFRSF25	TNF Receptor Superfamily Member 25	Protein Coding	50	GC01M006460	4.06	6.50769
AREG	Amphiregulin	Protein Coding	50	GC04P074445	4.05	6.51642
HSP90AA1	Heat Shock Protein 90 Alpha Family Class A Member 1	Protein Coding	58	GC14M102080	4.05	6.52516
KRT16	Keratin 16	Protein Coding	50	GC17M041609	4.05	6.53389
MIR203A	MicroRNA 203a	RNA Gene	23	GC14P111124	4.03	6.54263
HRH1	Histamine Receptor H1	Protein Coding	52	GC03P014011	4.03	6.55136
ENPP2	Ectonucleotide Pyrophosphatase/Phosphodiesterase 2	Protein Coding	52	GC08M119556	4.03	6.5601
MIR192	MicroRNA 192	RNA Gene	24	GC11M064891	4.02	6.56883
STAT5A	Signal Transducer And Activator Of Transcription 5A	Protein Coding	55	GC17P042287	4.02	6.57757
CD68	CD68 Molecule	Protein Coding	47	GC17P007579	4.02	6.5863
OLR1	Oxidized Low Density Lipoprotein Receptor 1	Protein Coding	50	GC12M023371	4.01	6.59504
CHEK2	Checkpoint Kinase 2	Protein Coding	61	GC22M028687	4.01	6.60377
PLEC	Plectin	Protein Coding	50	GC08M144335	4.01	6.61251
MIR149	MicroRNA 149	RNA Gene	26	GC02P240456	4	6.62124
MIR200C	MicroRNA 200c	RNA Gene	25	GC12P024851	4	6.62998
SLC39A8	Solute Carrier Family 39 Member 8	Protein Coding	52	GC04M102252	4	6.63871
RELB	RELB Proto-Oncogene, NF-KB Subunit	Protein Coding	50	GC19P076404	4	6.64745
LGALS1	Galectin 1	Protein Coding	50	GC22P037675	4	6.65618
KDR	Kinase Insert Domain Receptor	Protein Coding	60	GC04M055078	4	6.66492
CCN1	Cellular Communication Network Factor 1	Protein Coding	47	GC01P085581	3.99	6.67365
MIR152	MicroRNA 152	RNA Gene	23	GC17M048037	3.99	6.68239
IL19	Interleukin 19	Protein Coding	47	GC01P206770	3.99	6.69113
GJA1	Gap Junction Protein Alpha 1	Protein Coding	57	GC06P121436	3.98	6.69986
GAST	Gastrin	Protein Coding	46	GC17P041712	3.97	6.7086
HNMT	Histamine N-Methyltransferase	Protein Coding	52	GC02P137964	3.96	6.71733
FLT1	Fms Related Receptor Tyrosine Kinase 1	Protein Coding	57	GC13M028300	3.96	6.72607
AXL	AXL Receptor Tyrosine Kinase	Protein Coding	59	GC19P041219	3.94	6.7348	AXL
NEAT1	Nuclear Paraspeckle Assembly Transcript 1	RNA Gene	28	GC11P071405	3.94	6.74354
MAPK3	Mitogen-Activated Protein Kinase 3	Protein Coding	56	GC16M039242	3.93	6.75227
CR1	Complement C3b/C4b Receptor 1 (Knops Blood Group)	Protein Coding	51	GC01P207496	3.92	6.76101
RIPK3	Receptor Interacting Serine/Threonine Kinase 3	Protein Coding	50	GC14M024336	3.92	6.76974
CD209	CD209 Molecule	Protein Coding	50	GC19M007739	3.92	6.77848
LDLR	Low Density Lipoprotein Receptor	Protein Coding	58	GC19P011091	3.92	6.78721
LOC113664106	CFTR Intron 2 DNase I Hypersensitive Site	Functional Element	4	GC07P117508	3.91	6.79595
GC	GC Vitamin D Binding Protein	Protein Coding	51	GC04M071741	3.91	6.80468
CD247	CD247 Molecule	Protein Coding	56	GC01M167399	3.91	6.81342
CALR	Calreticulin	Protein Coding	58	GC19P012938	3.91	6.82215
CD81	CD81 Molecule	Protein Coding	53	GC11P002616	3.91	6.83089
IL1R2	Interleukin 1 Receptor Type 2	Protein Coding	53	GC02P101991	3.9	6.83962
CCR9	C-C Motif Chemokine Receptor 9	Protein Coding	47	GC03P047807	3.9	6.84836
MUCL3	Mucin Like 3	Protein Coding	42	GC06P098223	3.9	6.85709
MTUS2	Microtubule Associated Scaffold Protein 2	Protein Coding	41	GC13P028820	3.89	6.86583
MMP7	Matrix Metallopeptidase 7	Protein Coding	54	GC11M104096	3.89	6.87456
AMACR	Alpha-Methylacyl-CoA Racemase	Protein Coding	51	GC05M033986	3.89	6.8833
MIR335	MicroRNA 335	RNA Gene	22	GC07P130496	3.89	6.89203
YARS1	Tyrosyl-TRNA Synthetase 1	Protein Coding	50	GC01M032776	3.88	6.90077
CYP3A4	Cytochrome P450 Family 3 Subfamily A Member 4	Protein Coding	56	GC07M099759	3.88	6.9095
TNFRSF13C	TNF Receptor Superfamily Member 13C	Protein Coding	52	GC22M063734	3.88	6.91824
HPS1	HPS1 Biogenesis Of Lysosomal Organelles Complex 3 Subunit 1	Protein Coding	48	GC10M098410	3.88	6.92697
BMP4	Bone Morphogenetic Protein 4	Protein Coding	55	GC14M053949	3.88	6.93571
TREM2	Triggering Receptor Expressed On Myeloid Cells 2	Protein Coding	51	GC06M075115	3.88	6.94444
MIR23A	MicroRNA 23a	RNA Gene	23	GC19M014851	3.88	6.95318
GPBAR1	G Protein-Coupled Bile Acid Receptor 1	Protein Coding	47	GC02P218259	3.87	6.96191
SQSTM1	Sequestosome 1	Protein Coding	55	GC05P179806	3.87	6.97065
CCDC40	Coiled-Coil Domain Containing 40	Protein Coding	43	GC17P080037	3.87	6.97939
MAPT	Microtubule Associated Protein Tau	Protein Coding	57	GC17P045894	3.87	6.98812
XBP1	X-Box Binding Protein 1	Protein Coding	52	GC22M028794	3.85	6.99686
ITGB1	Integrin Subunit Beta 1	Protein Coding	57	GC10M033922	3.85	7.00559
PTPN6	Protein Tyrosine Phosphatase Non-Receptor Type 6	Protein Coding	56	GC12P024849	3.85	7.01433
ARG2	Arginase 2	Protein Coding	51	GC14P067619	3.84	7.02306
STAT5B	Signal Transducer And Activator Of Transcription 5B	Protein Coding	56	GC17M042199	3.84	7.0318
IL5RA	Interleukin 5 Receptor Subunit Alpha	Protein Coding	53	GC03M003066	3.84	7.04053
ARRB2	Arrestin Beta 2	Protein Coding	51	GC17P005714	3.83	7.04927
TNFRSF13B	TNF Receptor Superfamily Member 13B	Protein Coding	53	GC17M016929	3.83	7.058
LOC113633877	CFTR Intron 19 DNase I Hypersensitive Site	Functional Element	4	GC07P117639	3.83	7.06674
SMAD2	SMAD Family Member 2	Protein Coding	59	GC18M047809	3.82	7.07547
PRL	Prolactin	Protein Coding	50	GC06M022287	3.82	7.08421
SCGB3A2	Secretoglobin Family 3A Member 2	Protein Coding	44	GC05P147870	3.81	7.09294
VEGFC	Vascular Endothelial Growth Factor C	Protein Coding	53	GC04M176683	3.81	7.10168
KLF2	KLF Transcription Factor 2	Protein Coding	46	GC19P075731	3.81	7.11041
NOS1	Nitric Oxide Synthase 1	Protein Coding	56	GC12M117208	3.8	7.11915
CD34	CD34 Molecule	Protein Coding	52	GC01M207880	3.8	7.12788
RSPH4A	Radial Spoke Head Component 4A	Protein Coding	44	GC06P116616	3.8	7.13662
TRPV4	Transient Receptor Potential Cation Channel Subfamily V Member 4	Protein Coding	56	GC12M109783	3.79	7.14535
NLRP9	NLR Family Pyrin Domain Containing 9	Protein Coding	43	GC19M074214	3.79	7.15409
CNR1	Cannabinoid Receptor 1	Protein Coding	53	GC06M088139	3.79	7.16282
LPO	Lactoperoxidase	Protein Coding	47	GC17P058218	3.79	7.17156
AHSG	Alpha 2-HS Glycoprotein	Protein Coding	51	GC03P186639	3.79	7.18029
PROC	Protein C, Inactivator Of Coagulation Factors Va And VIIIa	Protein Coding	57	GC02P127418	3.78	7.18903
HLA-C	Major Histocompatibility Complex, Class I, C	Protein Coding	51	GC06M074886	3.78	7.19776
MADCAM1	Mucosal Vascular Addressin Cell Adhesion Molecule 1	Protein Coding	48	GC19P004016	3.78	7.2065
APOL1	Apolipoprotein L1	Protein Coding	51	GC22P036253	3.78	7.21523
HSPA1B	Heat Shock Protein Family A (Hsp70) Member 1B	Protein Coding	47	GC06P096116	3.78	7.22397
PRG2	Proteoglycan 2, Pro Eosinophil Major Basic Protein	Protein Coding	47	GC11M057386	3.77	7.2327
HSPA1A	Heat Shock Protein Family A (Hsp70) Member 1A	Protein Coding	53	GC06P096117	3.76	7.24144
LRBA	LPS Responsive Beige-Like Anchor Protein	Protein Coding	47	GC04M150264	3.76	7.25017
SFTPA2	Surfactant Protein A2	Protein Coding	45	GC10M082402	3.76	7.25891
TET2	Tet Methylcytosine Dioxygenase 2	Protein Coding	52	GC04P105145	3.76	7.26765
FGB	Fibrinogen Beta Chain	Protein Coding	53	GC04P154610	3.75	7.27638
CLU	Clusterin	Protein Coding	54	GC08M027596	3.75	7.28512
STUB1	STIP1 Homology And U-Box Containing Protein 1	Protein Coding	53	GC16P014408	3.74	7.29385
CXCL16	C-X-C Motif Chemokine Ligand 16	Protein Coding	46	GC17M004733	3.74	7.30259
EREG	Epiregulin	Protein Coding	50	GC04P074366	3.74	7.31132
ABCG2	ATP Binding Cassette Subfamily G Member 2 (Junior Blood Group)	Protein Coding	56	GC04M088090	3.74	7.32006
CMA1	Chymase 1	Protein Coding	51	GC14M024550	3.74	7.32879
MDK	Midkine	Protein Coding	50	GC11P046380	3.74	7.33753
NOTCH1	Notch Receptor 1	Protein Coding	59	GC09M137930	3.73	7.34626
KITLG	KIT Ligand	Protein Coding	53	GC12M088492	3.73	7.355
AGT	Angiotensinogen	Protein Coding	56	GC01M230690	3.73	7.36373
SOD3	Superoxide Dismutase 3	Protein Coding	50	GC04P024798	3.73	7.37247
ABCA1	ATP Binding Cassette Subfamily A Member 1	Protein Coding	55	GC09M104781	3.72	7.3812
NLRX1	NLR Family Member X1	Protein Coding	46	GC11P119166	3.72	7.38994
TRAF3IP2	TRAF3 Interacting Protein 2	Protein Coding	52	GC06M111555	3.71	7.39867
SERPINA6	Serpin Family A Member 6	Protein Coding	52	GC14M104082	3.71	7.40741
S100A7	S100 Calcium Binding Protein A7	Protein Coding	46	GC01M153457	3.71	7.41614
GPR84	G Protein-Coupled Receptor 84	Protein Coding	45	GC12M055120	3.71	7.42488
CYP2E1	Cytochrome P450 Family 2 Subfamily E Member 1	Protein Coding	52	GC10P133520	3.7	7.43361
DARS2	Aspartyl-TRNA Synthetase 2, Mitochondrial	Protein Coding	48	GC01P173824	3.7	7.44235
PGF	Placental Growth Factor	Protein Coding	50	GC14M074941	3.7	7.45108
CDX2	Caudal Type Homeobox 2	Protein Coding	48	GC13M027962	3.7	7.45982
NTRK1	Neurotrophic Receptor Tyrosine Kinase 1	Protein Coding	57	GC01P156815	3.69	7.46855
BMPR2	Bone Morphogenetic Protein Receptor Type 2	Protein Coding	57	GC02P202376	3.69	7.47729
PLA2G6	Phospholipase A2 Group VI	Protein Coding	54	GC22M065347	3.68	7.48602
CBS	Cystathionine Beta-Synthase	Protein Coding	56	GC21M043053	3.68	7.49476
FLNA	Filamin A	Protein Coding	55	GC0XM154348	3.68	7.50349
PSEN1	Presenilin 1	Protein Coding	60	GC14P073136	3.68	7.51223
MEP1B	Meprin A Subunit Beta	Protein Coding	47	GC18P032185	3.68	7.52096
SCNN1B	Sodium Channel Epithelial 1 Subunit Beta	Protein Coding	55	GC16P023278	3.68	7.5297
BCL10	BCL10 Immune Signaling Adaptor	Protein Coding	51	GC01M085265	3.68	7.53843
PDGFRB	Platelet Derived Growth Factor Receptor Beta	Protein Coding	60	GC05M150113	3.67	7.54717
CYP1A1	Cytochrome P450 Family 1 Subfamily A Member 1	Protein Coding	55	GC15M074719	3.67	7.5559
CXCL6	C-X-C Motif Chemokine Ligand 6	Protein Coding	46	GC04P073837	3.67	7.56464
SNCA	Synuclein Alpha	Protein Coding	59	GC04M089724	3.67	7.57338
FLT4	Fms Related Receptor Tyrosine Kinase 4	Protein Coding	59	GC05M181987	3.67	7.58211
RHOA	Ras Homolog Family Member A	Protein Coding	57	GC03M049359	3.67	7.59085
DNAL1	Dynein Axonemal Light Chain 1	Protein Coding	47	GC14P073644	3.67	7.59958
ODAD2	Outer Dynein Arm Docking Complex Subunit 2	Protein Coding	43	GC10M028016	3.66	7.60832
ADAMTS4	ADAM Metallopeptidase With Thrombospondin Type 1 Motif 4	Protein Coding	51	GC01M161184	3.66	7.61705
HSPB1	Heat Shock Protein Family B (Small) Member 1	Protein Coding	59	GC07P076302	3.65	7.62579
HRH4	Histamine Receptor H4	Protein Coding	51	GC18P024460	3.65	7.63452
NCSTN	Nicastrin	Protein Coding	55	GC01P160343	3.65	7.64326
MUC7	Mucin 7, Secreted	Protein Coding	41	GC04P070430	3.64	7.65199
F10	Coagulation Factor X	Protein Coding	57	GC13P113122	3.64	7.66073
COG6	Component Of Oligomeric Golgi Complex 6	Protein Coding	44	GC13P039655	3.64	7.66946
IL18BP	Interleukin 18 Binding Protein	Protein Coding	48	GC11P071998	3.64	7.6782
SAG	S-Antigen Visual Arrestin	Protein Coding	51	GC02P233400	3.63	7.68693
SMAD7	SMAD Family Member 7	Protein Coding	51	GC18M048919	3.63	7.69567
CCR8	C-C Motif Chemokine Receptor 8	Protein Coding	48	GC03P040040	3.62	7.7044
PLA2G10	Phospholipase A2 Group X	Protein Coding	50	GC16M014672	3.62	7.71314
FGF7	Fibroblast Growth Factor 7	Protein Coding	50	GC15P049423	3.62	7.72187
RNU7-1	RNA, U7 Small Nuclear 1	RNA Gene	19	GC12P024855	3.62	7.73061
CLEC4A	C-Type Lectin Domain Family 4 Member A	Protein Coding	46	GC12P024881	3.61	7.73934
BSG	Basigin (Ok Blood Group)	Protein Coding	51	GC19P000571	3.61	7.74808
SLC10A1	Solute Carrier Family 10 Member 1	Protein Coding	51	GC14M069775	3.61	7.75681
GFAP	Glial Fibrillary Acidic Protein	Protein Coding	55	GC17M054384	3.61	7.76555
NCKAP1L	NCK Associated Protein 1 Like	Protein Coding	46	GC12P054497	3.61	7.77428
TNFSF10	TNF Superfamily Member 10	Protein Coding	51	GC03M172505	3.6	7.78302
GATA6	GATA Binding Protein 6	Protein Coding	53	GC18P022169	3.6	7.79175
PIK3R1	Phosphoinositide-3-Kinase Regulatory Subunit 1	Protein Coding	57	GC05P068215	3.6	7.80049
KRT7	Keratin 7	Protein Coding	48	GC12P052232	3.6	7.80922
IL31	Interleukin 31	Protein Coding	43	GC12M122601	3.6	7.81796
MIR204	MicroRNA 204	RNA Gene	26	GC09M070809	3.6	7.82669
SMAD4	SMAD Family Member 4	Protein Coding	59	GC18P051028	3.59	7.83543
C15orf48	Chromosome 15 Open Reading Frame 48	Protein Coding	40	GC15P045430	3.59	7.84416
PTPN11	Protein Tyrosine Phosphatase Non-Receptor Type 11	Protein Coding	61	GC12P112418	3.59	7.8529
BIRC3	Baculoviral IAP Repeat Containing 3	Protein Coding	53	GC11P102317	3.59	7.86164
AOC3	Amine Oxidase Copper Containing 3	Protein Coding	52	GC17P042851	3.58	7.87037
CHIA	Chitinase Acidic	Protein Coding	49	GC01P111291	3.58	7.87911
CLEC5A	C-Type Lectin Domain Containing 5A	Protein Coding	40	GC07M141927	3.58	7.88784
LOC111674477	CFTR Intron 23 Enhancer	Functional Element	4	GC07P117665	3.58	7.89658
FCHO1	FCH And Mu Domain Containing Endocytic Adaptor 1	Protein Coding	44	GC19P075760	3.58	7.90531
DCN	Decorin	Protein Coding	54	GC12M091140	3.58	7.91405
RAG2	Recombination Activating 2	Protein Coding	48	GC11M036575	3.58	7.92278
CCR10	C-C Motif Chemokine Receptor 10	Protein Coding	42	GC17M042678	3.57	7.93152
EBI3	Epstein-Barr Virus Induced 3	Protein Coding	46	GC19P004260	3.57	7.94025
ITGAX	Integrin Subunit Alpha X	Protein Coding	53	GC16P043927	3.56	7.94899
AQP4	Aquaporin 4	Protein Coding	53	GC18M026852	3.56	7.95772
MIR15B	MicroRNA 15b	RNA Gene	22	GC03P160404	3.56	7.96646
OPTN	Optineurin	Protein Coding	50	GC10P013099	3.55	7.97519
NLRP10	NLR Family Pyrin Domain Containing 10	Protein Coding	45	GC11M007959	3.55	7.98393
LY96	Lymphocyte Antigen 96	Protein Coding	51	GC08P073991	3.55	7.99266
TRIM33	Tripartite Motif Containing 33	Protein Coding	51	GC01M114392	3.55	8.0014
NOX4	NADPH Oxidase 4	Protein Coding	50	GC11M089324	3.54	8.01013
CPT2	Carnitine Palmitoyltransferase 2	Protein Coding	56	GC01P053196	3.54	8.01887
CEACAM5	CEA Cell Adhesion Molecule 5	Protein Coding	50	GC19P076283	3.54	8.0276
CETP	Cholesteryl Ester Transfer Protein	Protein Coding	53	GC16P056961	3.54	8.03634
CYSLTR1	Cysteinyl Leukotriene Receptor 1	Protein Coding	50	GC0XM078271	3.54	8.04507
ELF3	E74 Like ETS Transcription Factor 3	Protein Coding	45	GC01P202007	3.53	8.05381
PAX6	Paired Box 6	Protein Coding	54	GC11M031784	3.53	8.06254
UBD	Ubiquitin D	Protein Coding	44	GC06M074784	3.53	8.07128
PRG4	Proteoglycan 4	Protein Coding	48	GC01P186296	3.52	8.08001
ATF3	Activating Transcription Factor 3	Protein Coding	51	GC01P212565	3.51	8.08875
ATP8B1	ATPase Phospholipid Transporting 8B1	Protein Coding	47	GC18M057646	3.51	8.09748
ALMS1	ALMS1 Centrosome And Basal Body Associated Protein	Protein Coding	48	GC02P073385	3.51	8.10622
PLA2G2D	Phospholipase A2 Group IID	Protein Coding	49	GC01M020111	3.51	8.11495
SULT1A3	Sulfotransferase Family 1A Member 3	Protein Coding	43	GC16P030199	3.51	8.12369
ITK	IL2 Inducible T Cell Kinase	Protein Coding	59	GC05P157158	3.5	8.13242
TJP1	Tight Junction Protein 1	Protein Coding	51	GC15M029699	3.5	8.14116
BDKRB2	Bradykinin Receptor B2	Protein Coding	52	GC14P096205	3.5	8.1499
LIPG	Lipase G, Endothelial Type	Protein Coding	49	GC18P049560	3.49	8.15863
IL1RAP	Interleukin 1 Receptor Accessory Protein	Protein Coding	53	GC03P190514	3.49	8.16737
CYP2C19	Cytochrome P450 Family 2 Subfamily C Member 19	Protein Coding	51	GC10P094762	3.49	8.1761
MIR338	MicroRNA 338	RNA Gene	21	GC17M081142	3.49	8.18484
PLAU	Plasminogen Activator, Urokinase	Protein Coding	59	GC10P073909	3.49	8.19357
ACKR1	Atypical Chemokine Receptor 1 (Duffy Blood Group)	Protein Coding	48	GC01P159203	3.48	8.20231
MIR486-1	MicroRNA 486-1	RNA Gene	21	GC08M041660	3.48	8.21104
MS4A2	Membrane Spanning 4-Domains A2	Protein Coding	47	GC11P060088	3.48	8.21978
ESR2	Estrogen Receptor 2	Protein Coding	56	GC14M064084	3.48	8.22851
DNAAF1	Dynein Axonemal Assembly Factor 1	Protein Coding	43	GC16P084145	3.48	8.23725
GBP5	Guanylate Binding Protein 5	Protein Coding	43	GC01M089259	3.48	8.24598
DCDC2	Doublecortin Domain Containing 2	Protein Coding	47	GC06M024171	3.47	8.25472
IKBKE	Inhibitor Of Nuclear Factor Kappa B Kinase Subunit Epsilon	Protein Coding	52	GC01P206470	3.47	8.26345
RBP3	Retinol Binding Protein 3	Protein Coding	50	GC10P047348	3.47	8.27219
GAS6	Growth Arrest Specific 6	Protein Coding	51	GC13M113820	3.46	8.28092
IRF4	Interferon Regulatory Factor 4	Protein Coding	50	GC06P000391	3.46	8.28966
FGFR1	Fibroblast Growth Factor Receptor 1	Protein Coding	63	GC08M038400	3.46	8.29839
TAP2	Transporter 2, ATP Binding Cassette Subfamily B Member	Protein Coding	51	GC06M032821	3.45	8.30713
MIR141	MicroRNA 141	RNA Gene	24	GC12P024853	3.45	8.31586
CFI	Complement Factor I	Protein Coding	54	GC04M109732	3.45	8.3246
KLF4	KLF Transcription Factor 4	Protein Coding	52	GC09M107484	3.45	8.33333
MTUS1	Microtubule Associated Scaffold Protein 1	Protein Coding	42	GC08M017643	3.45	8.34207
SHBG	Sex Hormone Binding Globulin	Protein Coding	48	GC17P007613	3.44	8.3508
ECE1	Endothelin Converting Enzyme 1	Protein Coding	55	GC01M021217	3.43	8.35954
TNFRSF10A	TNF Receptor Superfamily Member 10a	Protein Coding	52	GC08M023190	3.43	8.36827
PRKACA	Protein Kinase CAMP-Activated Catalytic Subunit Alpha	Protein Coding	59	GC19M014868	3.43	8.37701
ADORA2A	Adenosine A2a Receptor	Protein Coding	53	GC22P024417	3.43	8.38574
UCN	Urocortin	Protein Coding	42	GC02M027308	3.43	8.39448
TNFRSF18	TNF Receptor Superfamily Member 18	Protein Coding	48	GC01M001203	3.42	8.40321
TGFA	Transforming Growth Factor Alpha	Protein Coding	53	GC02M070447	3.42	8.41195
FCN3	Ficolin 3	Protein Coding	51	GC01M028309	3.42	8.42068
NINJ1	Ninjurin 1	Protein Coding	47	GC09M093121	3.42	8.42942
SAMD9	Sterile Alpha Motif Domain Containing 9	Protein Coding	42	GC07M093099	3.42	8.43816
HPX	Hemopexin	Protein Coding	48	GC11M007185	3.42	8.44689
CARMIL2	Capping Protein Regulator And Myosin 1 Linker 2	Protein Coding	42	GC16P067644	3.42	8.45563
DSP	Desmoplakin	Protein Coding	57	GC06P007541	3.41	8.46436
CHRNA7	Cholinergic Receptor Nicotinic Alpha 7 Subunit	Protein Coding	52	GC15P031923	3.41	8.4731
CD38	CD38 Molecule	Protein Coding	53	GC04P019720	3.41	8.48183
ACTA2	Actin Alpha 2, Smooth Muscle	Protein Coding	53	GC10M088935	3.4	8.49057
OTOP1	Otopetrin 1	Protein Coding	38	GC04M004339	3.4	8.4993
LIF	LIF Interleukin 6 Family Cytokine	Protein Coding	50	GC22M030240	3.4	8.50804
FABP4	Fatty Acid Binding Protein 4	Protein Coding	50	GC08M081478	3.39	8.51677
MYH11	Myosin Heavy Chain 11	Protein Coding	52	GC16M016034	3.38	8.52551
MMP14	Matrix Metallopeptidase 14	Protein Coding	57	GC14P036230	3.38	8.53424
TNFSF14	TNF Superfamily Member 14	Protein Coding	48	GC19M007783	3.38	8.54298
MEG3	Maternally Expressed 3	RNA Gene	31	GC14P111376	3.37	8.55171
TNFRSF11A	TNF Receptor Superfamily Member 11a	Protein Coding	54	GC18P062325	3.37	8.56045
HMGCR	3-Hydroxy-3-Methylglutaryl-CoA Reductase	Protein Coding	53	GC05P075336	3.37	8.56918
HSD11B1	Hydroxysteroid 11-Beta Dehydrogenase 1	Protein Coding	58	GC01P209686	3.36	8.57792
KLRK1	Killer Cell Lectin Like Receptor K1	Protein Coding	48	GC12M023372	3.36	8.58665
CCND1	Cyclin D1	Protein Coding	60	GC11P069641	3.36	8.59539
SLC22A5	Solute Carrier Family 22 Member 5	Protein Coding	53	GC05P132369	3.36	8.60412
TSPO	Translocator Protein	Protein Coding	51	GC22P043151	3.36	8.61286
SLC25A13	Solute Carrier Family 25 Member 13	Protein Coding	53	GC07M096120	3.36	8.62159
MIR148B	MicroRNA 148b	RNA Gene	23	GC12P054337	3.35	8.63033
MIR455	MicroRNA 455	RNA Gene	22	GC09P114209	3.35	8.63906
ALPP	Alkaline Phosphatase, Placental	Protein Coding	51	GC02P232378	3.35	8.6478
MASP2	MBL Associated Serine Protease 2	Protein Coding	53	GC01M011026	3.34	8.65653
MPZ	Myelin Protein Zero	Protein Coding	52	GC01M161304	3.34	8.66527
ACVR1	Activin A Receptor Type 1	Protein Coding	59	GC02M157736	3.34	8.674
LACTB	Lactamase Beta	Protein Coding	43	GC15P127734	3.34	8.68274
IRF2BP2	Interferon Regulatory Factor 2 Binding Protein 2	Protein Coding	43	GC01M234604	3.34	8.69147
IL26	Interleukin 26	Protein Coding	42	GC12M068201	3.34	8.70021
C12orf60	Chromosome 12 Open Reading Frame 60	Protein Coding	37	GC12P025272	3.34	8.70894
COPD	Pulmonary Disease, Chronic Obstructive, Severe Early-Onset	Genetic Locus	2	GC02U900018	3.34	8.71768
PBC2	Biliary Cirrhosis, Primary, 2	Genetic Locus	2	GC06U901769	3.34	8.72642
PBC3	Biliary Cirrhosis, Primary, 3	Genetic Locus	2	GC01U902479	3.34	8.73515
PBC4	Biliary Cirrhosis, Primary, 4	Genetic Locus	2	GC07U903249	3.34	8.74389
PBC5	Biliary Cirrhosis, Primary, 5	Genetic Locus	2	GC17U901708	3.34	8.75262
TYROBP	Transmembrane Immune Signaling Adaptor TYROBP	Protein Coding	50	GC19M035904	3.33	8.76136
KRT19	Keratin 19	Protein Coding	50	GC17M041523	3.33	8.77009
ODAD3	Outer Dynein Arm Docking Complex Subunit 3	Protein Coding	42	GC19M011421	3.33	8.77883
MIR143	MicroRNA 143	RNA Gene	26	GC05P149417	3.33	8.78756
COL4A4	Collagen Type IV Alpha 4 Chain	Protein Coding	51	GC02M226973	3.33	8.7963
SAT1	Spermidine/Spermine N1-Acetyltransferase 1	Protein Coding	51	GC0XP023784	3.33	8.80503
PPARGC1A	PPARG Coactivator 1 Alpha	Protein Coding	53	GC04M023755	3.33	8.81377	PPARGC1A
ITCH	Itchy E3 Ubiquitin Protein Ligase	Protein Coding	53	GC20P034363	3.33	8.8225
MIR196A1	MicroRNA 196a-1	RNA Gene	24	GC17M048632	3.33	8.83124
COL3A1	Collagen Type III Alpha 1 Chain	Protein Coding	54	GC02P188974	3.32	8.83997
CASP9	Caspase 9	Protein Coding	53	GC01M015491	3.32	8.84871
DNAH11	Dynein Axonemal Heavy Chain 11	Protein Coding	50	GC07P021543	3.32	8.85744
CEACAM6	CEA Cell Adhesion Molecule 6	Protein Coding	48	GC19P041750	3.32	8.86618
CPB2	Carboxypeptidase B2	Protein Coding	51	GC13M046053	3.32	8.87491
EOE1	Esophagitis, Eosinophilic	Genetic Locus	2	GC07U904973	3.31	8.88365
EOE2	Esophagitis, Eosinophilic, 2	Genetic Locus	2	GC05U901393	3.31	8.89238
PSC	Cholangitis, Primary Sclerosing	Genetic Locus	2	GC03U901834	3.31	8.90112
MYC	MYC Proto-Oncogene, BHLH Transcription Factor	Protein Coding	59	GC08P127735	3.31	8.90985
TNNT2	Troponin T2, Cardiac Type	Protein Coding	53	GC01M201359	3.31	8.91859
MAP3K5	Mitogen-Activated Protein Kinase Kinase Kinase 5	Protein Coding	55	GC06M136557	3.3	8.92732
IL17D	Interleukin 17D	Protein Coding	44	GC13P020702	3.3	8.93606
VTN	Vitronectin	Protein Coding	51	GC17M053597	3.3	8.94479
TRAF1	TNF Receptor Associated Factor 1	Protein Coding	48	GC09M120902	3.3	8.95353
MED12	Mediator Complex Subunit 12	Protein Coding	50	GC0XP071118	3.29	8.96226
CLEC12A	C-Type Lectin Domain Family 12 Member A	Protein Coding	46	GC12P009951	3.28	8.971
MLX	MAX Dimerization Protein MLX	Protein Coding	50	GC17P042567	3.28	8.97973
EGR1	Early Growth Response 1	Protein Coding	52	GC05P138465	3.28	8.98847
MIRLET7B	MicroRNA Let-7b	RNA Gene	22	GC22P047784	3.28	8.9972
CCRL2	C-C Motif Chemokine Receptor Like 2	Protein Coding	46	GC03P046407	3.27	9.00594
ZFP36	ZFP36 Ring Finger Protein	Protein Coding	44	GC19P039406	3.27	9.01468
CCL21	C-C Motif Chemokine Ligand 21	Protein Coding	48	GC09M034709	3.27	9.02341
PCSK9	Proprotein Convertase Subtilisin/Kexin Type 9	Protein Coding	57	GC01P055039	3.27	9.03215
DNAAF5	Dynein Axonemal Assembly Factor 5	Protein Coding	43	GC07P000726	3.26	9.04088
SERPINF1	Serpin Family F Member 1	Protein Coding	53	GC17P001948	3.26	9.04962
HNF1B	HNF1 Homeobox B	Protein Coding	50	GC17M037686	3.26	9.05835
DNAH5	Dynein Axonemal Heavy Chain 5	Protein Coding	46	GC05M013693	3.26	9.06709
AQP5	Aquaporin 5	Protein Coding	53	GC12P049961	3.25	9.07582
MX1	MX Dynamin Like GTPase 1	Protein Coding	47	GC21P041420	3.25	9.08456
CLDN1	Claudin 1	Protein Coding	53	GC03M190305	3.25	9.09329
NR4A2	Nuclear Receptor Subfamily 4 Group A Member 2	Protein Coding	53	GC02M156324	3.25	9.10203
MAVS	Mitochondrial Antiviral Signaling Protein	Protein Coding	46	GC20P004641	3.25	9.11076
SLC6A4	Solute Carrier Family 6 Member 4	Protein Coding	55	GC17M030194	3.24	9.1195
HTR1A	5-Hydroxytryptamine Receptor 1A	Protein Coding	53	GC05M063960	3.24	9.12823
IFNL3	Interferon Lambda 3	Protein Coding	41	GC19M039243	3.24	9.13697
FABP2	Fatty Acid Binding Protein 2	Protein Coding	48	GC04M119317	3.24	9.1457
CDKN1B	Cyclin Dependent Kinase Inhibitor 1B	Protein Coding	54	GC12P025212	3.24	9.15444
MIR671	MicroRNA 671	RNA Gene	19	GC07P151238	3.24	9.16317
CXCR6	C-X-C Motif Chemokine Receptor 6	Protein Coding	47	GC03P047811	3.23	9.17191
MUC2	Mucin 2, Oligomeric Mucus/Gel-Forming	Protein Coding	44	GC11P001074	3.23	9.18064
GPS2	G Protein Pathway Suppressor 2	Protein Coding	42	GC17M007311	3.23	9.18938
GSN	Gelsolin	Protein Coding	56	GC09P121201	3.23	9.19811
CYSLTR2	Cysteinyl Leukotriene Receptor 2	Protein Coding	54	GC13P048653	3.23	9.20685	CYSLTR2
OAS1	2'-5'-Oligoadenylate Synthetase 1	Protein Coding	50	GC12P112948	3.23	9.21558
PNPLA2	Patatin Like Phospholipase Domain Containing 2	Protein Coding	51	GC11P002261	3.23	9.22432
H19	H19 Imprinted Maternally Expressed Transcript	RNA Gene	30	GC11M001995	3.22	9.23305
MC4R	Melanocortin 4 Receptor	Protein Coding	53	GC18M060371	3.22	9.24179
SCARB1	Scavenger Receptor Class B Member 1	Protein Coding	55	GC12M124776	3.21	9.25052
LEPQTL1	Leptin, Serum Levels Of	Genetic Locus	3	GC02U903086	3.21	9.25926
BRD4	Bromodomain Containing 4	Protein Coding	55	GC19M015236	3.21	9.26799
SDHA	Succinate Dehydrogenase Complex Flavoprotein Subunit A	Protein Coding	54	GC05P000220	3.21	9.27673
CASP5	Caspase 5	Protein Coding	50	GC11M105006	3.21	9.28546
MIR146B	MicroRNA 146b	RNA Gene	24	GC10P102436	3.21	9.2942
CYP4F3	Cytochrome P450 Family 4 Subfamily F Member 3	Protein Coding	48	GC19P015640	3.21	9.30294
ICAM2	Intercellular Adhesion Molecule 2	Protein Coding	51	GC17M064002	3.21	9.31167
DUSP1	Dual Specificity Phosphatase 1	Protein Coding	52	GC05M172768	3.2	9.32041
AFP	Alpha Fetoprotein	Protein Coding	53	GC04P073431	3.2	9.32914
CYCS	Cytochrome C, Somatic	Protein Coding	55	GC07M025118	3.2	9.33788
CDKN2A	Cyclin Dependent Kinase Inhibitor 2A	Protein Coding	57	GC09M021967	3.2	9.34661
STAT2	Signal Transducer And Activator Of Transcription 2	Protein Coding	55	GC12M056341	3.19	9.35535
CYP27B1	Cytochrome P450 Family 27 Subfamily B Member 1	Protein Coding	52	GC12M058561	3.19	9.36408
SPI1	Spi-1 Proto-Oncogene	Protein Coding	50	GC11M102164	3.19	9.37282
NLRP13	NLR Family Pyrin Domain Containing 13	Protein Coding	41	GC19M074218	3.19	9.38155
IL1RL2	Interleukin 1 Receptor Like 2	Protein Coding	50	GC02P102186	3.19	9.39029
RSPH9	Radial Spoke Head Component 9	Protein Coding	43	GC06P096306	3.19	9.39902
APOC3	Apolipoprotein C3	Protein Coding	52	GC11P116829	3.19	9.40776
SLC40A1	Solute Carrier Family 40 Member 1	Protein Coding	53	GC02M189560	3.18	9.41649
LST1	Leukocyte Specific Transcript 1	Protein Coding	42	GC06P096101	3.18	9.42523
SELENOS	Selenoprotein S	Protein Coding	43	GC15M126590	3.18	9.43396
FOXO3	Forkhead Box O3	Protein Coding	53	GC06P108559	3.18	9.4427
TP73	Tumor Protein P73	Protein Coding	52	GC01P003652	3.18	9.45143
DNAAF11	Dynein Axonemal Assembly Factor 11	Protein Coding	43	GC08M132994	3.17	9.46017
MCIDAS	Multiciliate Differentiation And DNA Synthesis Associated Cell Cycle Protein	Protein Coding	35	GC05M055219	3.17	9.4689
PARN	Poly(A)-Specific Ribonuclease	Protein Coding	52	GC16M014435	3.17	9.47764
CDKN1A	Cyclin Dependent Kinase Inhibitor 1A	Protein Coding	55	GC06P096237	3.17	9.48637
RAG1	Recombination Activating 1	Protein Coding	52	GC11P036544	3.17	9.49511
LEPR	Leptin Receptor	Protein Coding	57	GC01P065421	3.17	9.50384
PLVAP	Plasmalemma Vesicle Associated Protein	Protein Coding	46	GC19M017351	3.17	9.51258
C1QBP	Complement C1q Binding Protein	Protein Coding	51	GC17M005432	3.16	9.52131
RNASEL	Ribonuclease L	Protein Coding	50	GC01M182573	3.16	9.53005
CTSC	Cathepsin C	Protein Coding	54	GC11M103342	3.15	9.53878
HDAC1	Histone Deacetylase 1	Protein Coding	57	GC01P032292	3.15	9.54752
KEAP1	Kelch Like ECH Associated Protein 1	Protein Coding	56	GC19M010486	3.15	9.55625
CCDC39	Coiled-Coil Domain Containing 39	Protein Coding	43	GC03M180602	3.15	9.56499
FYN	FYN Proto-Oncogene, Src Family Tyrosine Kinase	Protein Coding	53	GC06M111660	3.14	9.57372
CLDN2	Claudin 2	Protein Coding	48	GC0XP106900	3.14	9.58246
COMT	Catechol-O-Methyltransferase	Protein Coding	59	GC22P019941	3.14	9.59119
RPGRIP1L	RPGRIP1 Like	Protein Coding	47	GC16M053597	3.14	9.59993
DEFB103B	Defensin Beta 103B	Protein Coding	32	GC08M007430	3.14	9.60867
AIF1	Allograft Inflammatory Factor 1	Protein Coding	45	GC06P096099	3.14	9.6174
IGES	Immunoglobulin E Concentration, Serum	Genetic Locus	4	GC05U990033	3.14	9.62614
RTN4	Reticulon 4	Protein Coding	52	GC02M054934	3.13	9.63487
AIMP1	Aminoacyl TRNA Synthetase Complex Interacting Multifunctional Protein 1	Protein Coding	53	GC04P106315	3.13	9.64361
DNAI2	Dynein Axonemal Intermediate Chain 2	Protein Coding	45	GC17P074274	3.12	9.65234
IL15RA	Interleukin 15 Receptor Subunit Alpha	Protein Coding	47	GC10M005943	3.12	9.66108
ORM2	Orosomucoid 2	Protein Coding	44	GC09P114329	3.12	9.66981
AICDA	Activation Induced Cytidine Deaminase	Protein Coding	50	GC12M008602	3.12	9.67855
PRSS3	Serine Protease 3	Protein Coding	50	GC09P033750	3.11	9.68728
ATP7A	ATPase Copper Transporting Alpha	Protein Coding	52	GC0XP078038	3.11	9.69602	ATP7A
DEFB4B	Defensin Beta 4B	Protein Coding	32	GC08M007414	3.11	9.70475
TNFRSF8	TNF Receptor Superfamily Member 8	Protein Coding	50	GC01P012063	3.11	9.71349
FABP5	Fatty Acid Binding Protein 5	Protein Coding	49	GC08P081282	3.11	9.72222
WNT5A	Wnt Family Member 5A	Protein Coding	56	GC03M055465	3.1	9.73096
MIR451A	MicroRNA 451a	RNA Gene	19	GC17M028861	3.1	9.73969
PNPLA3	Patatin Like Phospholipase Domain Containing 3	Protein Coding	49	GC22P043923	3.1	9.74843
IL12RB2	Interleukin 12 Receptor Subunit Beta 2	Protein Coding	51	GC01P067307	3.1	9.75716
IRF8	Interferon Regulatory Factor 8	Protein Coding	52	GC16P085898	3.1	9.7659
MYLK	Myosin Light Chain Kinase	Protein Coding	57	GC03M123610	3.1	9.77463
LPA	Lipoprotein(A)	Protein Coding	45	GC06M160531	3.1	9.78337
DYSF	Dysferlin	Protein Coding	50	GC02P071453	3.09	9.7921
TXNIP	Thioredoxin Interacting Protein	Protein Coding	46	GC01M145992	3.08	9.80084
RORA	RAR Related Orphan Receptor A	Protein Coding	55	GC15M060488	3.08	9.80957
ATP4A	ATPase H+/K+ Transporting Subunit Alpha	Protein Coding	47	GC19M074328	3.08	9.81831
MAP3K8	Mitogen-Activated Protein Kinase Kinase Kinase 8	Protein Coding	53	GC10P030546	3.08	9.82704
C1QA	Complement C1q A Chain	Protein Coding	53	GC01P022641	3.08	9.83578
IFNAR1	Interferon Alpha And Beta Receptor Subunit 1	Protein Coding	55	GC21P033324	3.08	9.84451
TNFRSF4	TNF Receptor Superfamily Member 4	Protein Coding	50	GC01M001211	3.07	9.85325
ENTPD1	Ectonucleoside Triphosphate Diphosphohydrolase 1	Protein Coding	57	GC10P095988	3.07	9.86198
DNAH9	Dynein Axonemal Heavy Chain 9	Protein Coding	44	GC17P011598	3.07	9.87072
DNAAF2	Dynein Axonemal Assembly Factor 2	Protein Coding	43	GC14M049625	3.07	9.87945
DNAAF3	Dynein Axonemal Assembly Factor 3	Protein Coding	43	GC19M055158	3.07	9.88819
BGN	Biglycan	Protein Coding	51	GC0XP153494	3.07	9.89693
EPHX1	Epoxide Hydrolase 1	Protein Coding	52	GC01P225810	3.07	9.90566
IGFBP1	Insulin Like Growth Factor Binding Protein 1	Protein Coding	50	GC07P048326	3.07	9.9144
AKR1D1	Aldo-Keto Reductase Family 1 Member D1	Protein Coding	52	GC07P138014	3.06	9.92313
P2RY2	Purinergic Receptor P2Y2	Protein Coding	51	GC11P073202	3.06	9.93187
PIK3CB	Phosphatidylinositol-4,5-Bisphosphate 3-Kinase Catalytic Subunit Beta	Protein Coding	55	GC03M138652	3.06	9.9406
G6PC1	Glucose-6-Phosphatase Catalytic Subunit 1	Protein Coding	51	GC17P067910	3.06	9.94934
LTC4S	Leukotriene C4 Synthase	Protein Coding	50	GC05P179793	3.06	9.95807
FSTL1	Follistatin Like 1	Protein Coding	49	GC03M120392	3.06	9.96681
IL17C	Interleukin 17C	Protein Coding	44	GC16P088638	3.06	9.97554
CDH5	Cadherin 5	Protein Coding	52	GC16P066366	3.05	9.98428
MIR151A	MicroRNA 151a	RNA Gene	22	GC08M140800	3.05	9.99301
F7	Coagulation Factor VII	Protein Coding	55	GC13P113105	3.05	10.0017
DRC1	Dynein Regulatory Complex Subunit 1	Protein Coding	40	GC02P026401	3.05	10.0105
HJV	Hemojuvelin BMP Co-Receptor	Protein Coding	51	GC01M147759	3.05	10.0192
TLR8-AS1	TLR8 Antisense RNA 1	RNA Gene	19	GC0XM013130	3.05	10.028
MET	MET Proto-Oncogene, Receptor Tyrosine Kinase	Protein Coding	61	GC07P116672	3.05	10.0367
KRT10	Keratin 10	Protein Coding	50	GC17M040818	3.05	10.0454
LBR	Lamin B Receptor	Protein Coding	54	GC01M225401	3.05	10.0542
C3AR1	Complement C3a Receptor 1	Protein Coding	50	GC12M008190	3.04	10.0629
DNAAF4	Dynein Axonemal Assembly Factor 4	Protein Coding	43	GC15M126746	3.04	10.0716
CNR2	Cannabinoid Receptor 2	Protein Coding	51	GC01M023870	3.04	10.0804
FLNC	Filamin C	Protein Coding	52	GC07P128830	3.04	10.0891
FFAR4	Free Fatty Acid Receptor 4	Protein Coding	47	GC10P093566	3.04	10.0978
SCT	Secretin	Protein Coding	39	GC11M000626	3.04	10.1066
SDC1	Syndecan 1	Protein Coding	50	GC02M020200	3.04	10.1153
CD1D	CD1d Molecule	Protein Coding	50	GC01P158178	3.04	10.124
HFE-AS1	HFE Antisense RNA 1	RNA Gene	11	GC06M026085	3.04	10.1328
IGF1R	Insulin Like Growth Factor 1 Receptor	Protein Coding	61	GC15P098648	3.03	10.1415
A2ML1	Alpha-2-Macroglobulin Like 1	Protein Coding	47	GC12P008822	3.03	10.1502
CLEC1A	C-Type Lectin Domain Family 1 Member A	Protein Coding	48	GC12M023369	3.03	10.159
MAP3K14	Mitogen-Activated Protein Kinase Kinase Kinase 14	Protein Coding	51	GC17M045263	3.03	10.1677
CCL1	C-C Motif Chemokine Ligand 1	Protein Coding	45	GC17M053776	3.03	10.1765
SERPINF2	Serpin Family F Member 2	Protein Coding	52	GC17P001742	3.03	10.1852
SERPINB4	Serpin Family B Member 4	Protein Coding	42	GC18M063637	3.03	10.1939
ASRT3	Asthma-Related Traits, Susceptibility To, 3	Genetic Locus	2	GC02U901663	3.02	10.2027
ASRT4	Asthma-Related Traits, Susceptibility To, 4	Genetic Locus	2	GC01U902370	3.02	10.2114
ASRT6	Asthma-Related Traits, Susceptibility To, 6	Genetic Locus	2	GC17U901148	3.02	10.2201
ASRT8	Asthma-Related Traits, Susceptibility To, 8	Genetic Locus	2	GC09U901396	3.02	10.2289
NAFLD1	Fatty Liver Disease 1, Susceptiblity To	Genetic Locus	2	GC22U901005	3.02	10.2376
NAFLD2	Fatty Liver Disease, Nonalcoholic, Susceptibility To, 2	Genetic Locus	2	GC11U901533	3.02	10.2463
BRINP3	BMP/Retinoic Acid Inducible Neural Specific 3	Protein Coding	38	GC01M190067	3.02	10.2551
KLF6	KLF Transcription Factor 6	Protein Coding	50	GC10M003779	3.02	10.2638
CARD9	Caspase Recruitment Domain Family Member 9	Protein Coding	51	GC09M136364	3.02	10.2725
CLEC4E	C-Type Lectin Domain Family 4 Member E	Protein Coding	43	GC12M008535	3.02	10.2813
HRG	Histidine Rich Glycoprotein	Protein Coding	52	GC03P186660	3.02	10.29
RUNX2	RUNX Family Transcription Factor 2	Protein Coding	53	GC06P096322	3.02	10.2987
ERAP2	Endoplasmic Reticulum Aminopeptidase 2	Protein Coding	47	GC05P096875	3.01	10.3075
NQO1	NAD(P)H Quinone Dehydrogenase 1	Protein Coding	55	GC16M069706	3.01	10.3162
ADORA2B	Adenosine A2b Receptor	Protein Coding	55	GC17P065670	3.01	10.3249
KRT5	Keratin 5	Protein Coding	52	GC12M052514	3.01	10.3337
DNAI1	Dynein Axonemal Intermediate Chain 1	Protein Coding	47	GC09P034457	3	10.3424
GAS8	Growth Arrest Specific 8	Protein Coding	45	GC16P090019	3	10.3512
F11R	F11 Receptor	Protein Coding	50	GC01M160995	3	10.3599
CASP7	Caspase 7	Protein Coding	56	GC10P113679	3	10.3686
CNTF	Ciliary Neurotrophic Factor	Protein Coding	47	GC11P058622	3	10.3774
RORC	RAR Related Orphan Receptor C	Protein Coding	51	GC01M151806	3	10.3861
PTK2B	Protein Tyrosine Kinase 2 Beta	Protein Coding	55	GC08P027311	3	10.3948
BIRC5	Baculoviral IAP Repeat Containing 5	Protein Coding	52	GC17P078214	3	10.4036	BIRC5
GSTT1	Glutathione S-Transferase Theta 1	Protein Coding	38	GC22Mi00270	3	10.4123
RSPH1	Radial Spoke Head Component 1	Protein Coding	46	GC21M042472	3	10.421
DNAH1	Dynein Axonemal Heavy Chain 1	Protein Coding	42	GC03P052445	3	10.4298
RO60	Ro60, Y RNA Binding Protein	Protein Coding	43	GC01P193059	3	10.4385
MIR10B	MicroRNA 10b	RNA Gene	24	GC02P176150	2.99	10.4472
ADORA3	Adenosine A3 Receptor	Protein Coding	52	GC01M111499	2.99	10.456
IFNGR2	Interferon Gamma Receptor 2	Protein Coding	51	GC21P033402	2.99	10.4647
TNFRSF12A	TNF Receptor Superfamily Member 12A	Protein Coding	48	GC16P003018	2.99	10.4734
MRC1	Mannose Receptor C-Type 1	Protein Coding	45	GC10P017809	2.99	10.4822
GATA1	GATA Binding Protein 1	Protein Coding	53	GC0XP048786	2.99	10.4909
GPHN	Gephyrin	Protein Coding	55	GC14P066507	2.98	10.4997
ABCC2	ATP Binding Cassette Subfamily C Member 2	Protein Coding	55	GC10P099782	2.98	10.5084
CD47	CD47 Molecule	Protein Coding	51	GC03M108043	2.98	10.5171
ADAM33	ADAM Metallopeptidase Domain 33	Protein Coding	44	GC20M003671	2.98	10.5259
HBEGF	Heparin Binding EGF Like Growth Factor	Protein Coding	50	GC05M140332	2.97	10.5346
EIF2AK2	Eukaryotic Translation Initiation Factor 2 Alpha Kinase 2	Protein Coding	56	GC02M037099	2.97	10.5433
NLRP2	NLR Family Pyrin Domain Containing 2	Protein Coding	48	GC19P054953	2.96	10.5521
HAVCR1	Hepatitis A Virus Cellular Receptor 1	Protein Coding	50	GC05M157028	2.96	10.5608
MS4A1	Membrane Spanning 4-Domains A1	Protein Coding	55	GC11P060532	2.96	10.5695
SERPINH1	Serpin Family H Member 1	Protein Coding	53	GC11P075562	2.96	10.5783
MGP	Matrix Gla Protein	Protein Coding	49	GC12M023445	2.96	10.587
SEMA7A	Semaphorin 7A (John Milton Hagen Blood Group)	Protein Coding	51	GC15M074409	2.96	10.5957
MC1R	Melanocortin 1 Receptor	Protein Coding	55	GC16P089912	2.95	10.6045
TMPRSS2	Transmembrane Serine Protease 2	Protein Coding	55	GC21M041464	2.95	10.6132
INVS	Inversin	Protein Coding	51	GC09P100099	2.95	10.6219
CYP2D6	Cytochrome P450 Family 2 Subfamily D Member 6	Protein Coding	53	GC22M042126	2.95	10.6307
F2RL3	F2R Like Thrombin Or Trypsin Receptor 3	Protein Coding	53	GC19P016888	2.94	10.6394
MIR328	MicroRNA 328	RNA Gene	22	GC16M067203	2.94	10.6481
CSF3R	Colony Stimulating Factor 3 Receptor	Protein Coding	54	GC01M036466	2.94	10.6569
SCNN1A	Sodium Channel Epithelial 1 Subunit Alpha	Protein Coding	55	GC12M006346	2.94	10.6656
DUOX2	Dual Oxidase 2	Protein Coding	51	GC15M045092	2.93	10.6744
USB1	U6 SnRNA Biogenesis Phosphodiesterase 1	Protein Coding	42	GC16P057999	2.93	10.6831
MIR25	MicroRNA 25	RNA Gene	22	GC07M100093	2.92	10.6918
NLRP14	NLR Family Pyrin Domain Containing 14	Protein Coding	43	GC11P007020	2.92	10.7006
RAC2	Rac Family Small GTPase 2	Protein Coding	58	GC22M063703	2.92	10.7093
MIR590	MicroRNA 590	RNA Gene	22	GC07P074191	2.92	10.718
NCF4-AS1	NCF4 Antisense RNA 1	RNA Gene	18	GC22M063694	2.92	10.7268
CA2	Carbonic Anhydrase 2	Protein Coding	59	GC08P085463	2.91	10.7355
ICAM3	Intercellular Adhesion Molecule 3	Protein Coding	50	GC19M010429	2.91	10.7442
MIR15A	MicroRNA 15a	RNA Gene	18	GC13M050049	2.91	10.753
CXCR5	C-X-C Motif Chemokine Receptor 5	Protein Coding	48	GC11P118928	2.91	10.7617
IFNAR2	Interferon Alpha And Beta Receptor Subunit 2	Protein Coding	56	GC21P033229	2.91	10.7704
HYDIN	HYDIN Axonemal Central Pair Apparatus Protein	Protein Coding	44	GC16M071223	2.91	10.7792
BAX	BCL2 Associated X, Apoptosis Regulator	Protein Coding	57	GC19P048954	2.91	10.7879
HSPG2	Heparan Sulfate Proteoglycan 2	Protein Coding	54	GC01M021822	2.9	10.7966
NME8	NME/NM23 Family Member 8	Protein Coding	48	GC07P037889	2.9	10.8054
RSPH3	Radial Spoke Head 3	Protein Coding	43	GC06M158962	2.9	10.8141
CCDC103	Coiled-Coil Domain Containing 103	Protein Coding	42	GC17P066955	2.9	10.8229
LRRC56	Leucine Rich Repeat Containing 56	Protein Coding	42	GC11P000518	2.9	10.8316
DNAAF6	Dynein Axonemal Assembly Factor 6	Protein Coding	36	GC0XP107207	2.9	10.8403
MAPKAPK2	MAPK Activated Protein Kinase 2	Protein Coding	54	GC01P206684	2.9	10.8491
CLCA1	Chloride Channel Accessory 1	Protein Coding	47	GC01P086468	2.89	10.8578
REN	Renin	Protein Coding	55	GC01M204154	2.89	10.8665
KDM6B	Lysine Demethylase 6B	Protein Coding	52	GC17P007834	2.89	10.8753
LYN	LYN Proto-Oncogene, Src Family Tyrosine Kinase	Protein Coding	55	GC08P055879	2.89	10.884
JAGN1	Jagunal Homolog 1	Protein Coding	43	GC03P009890	2.89	10.8927
CD46	CD46 Molecule	Protein Coding	55	GC01P207752	2.89	10.9015
PTH	Parathyroid Hormone	Protein Coding	52	GC11M013492	2.89	10.9102
LMX1B	LIM Homeobox Transcription Factor 1 Beta	Protein Coding	51	GC09P126614	2.88	10.9189
F11	Coagulation Factor XI	Protein Coding	54	GC04P186265	2.88	10.9277
NPY	Neuropeptide Y	Protein Coding	51	GC07P024290	2.88	10.9364
CCL19	C-C Motif Chemokine Ligand 19	Protein Coding	46	GC09M034725	2.88	10.9451
GNAS	GNAS Complex Locus	Protein Coding	56	GC20P058839	2.88	10.9539
KRT14	Keratin 14	Protein Coding	53	GC17M041582	2.88	10.9626	KRT14
TAP1	Transporter 1, ATP Binding Cassette Subfamily B Member	Protein Coding	55	GC06M074993	2.88	10.9713
PYY	Peptide YY	Protein Coding	49	GC17M043952	2.87	10.9801
MSTN	Myostatin	Protein Coding	53	GC02M190055	2.87	10.9888
SCNN1G	Sodium Channel Epithelial 1 Subunit Gamma	Protein Coding	54	GC16P023182	2.86	10.9976
IL17RC	Interleukin 17 Receptor C	Protein Coding	47	GC03P009917	2.86	11.0063
AQP1	Aquaporin 1 (Colton Blood Group)	Protein Coding	53	GC07P030911	2.86	11.015
BRCA1	BRCA1 DNA Repair Associated	Protein Coding	56	GC17M043044	2.86	11.0238	BRCA1
IVL	Involucrin	Protein Coding	45	GC01P153101	2.86	11.0325
CISH	Cytokine Inducible SH2 Containing Protein	Protein Coding	52	GC03M052050	2.86	11.0412
GH1	Growth Hormone 1	Protein Coding	50	GC17M063917	2.85	11.05
C9orf72	C9orf72-SMCR8 Complex Subunit	Protein Coding	47	GC09M028650	2.85	11.0587
MC3R	Melanocortin 3 Receptor	Protein Coding	48	GC20P056248	2.85	11.0674
TFF3	Trefoil Factor 3	Protein Coding	47	GC21M042311	2.85	11.0762
IFI16	Interferon Gamma Inducible Protein 16	Protein Coding	49	GC01P158969	2.84	11.0849
FOXO1	Forkhead Box O1	Protein Coding	56	GC13M040555	2.84	11.0936
CD200R1	CD200 Receptor 1	Protein Coding	46	GC03M112921	2.84	11.1024
MIR106B	MicroRNA 106b	RNA Gene	24	GC07M103446	2.84	11.1111
SCD	Stearoyl-CoA Desaturase	Protein Coding	57	GC10P100347	2.83	11.1198
EZH2	Enhancer Of Zeste 2 Polycomb Repressive Complex 2 Subunit	Protein Coding	60	GC07M148807	2.83	11.1286	EZH2
CDKN2B-AS1	CDKN2B Antisense RNA 1	RNA Gene	26	GC09P021994	2.83	11.1373
CYP7B1	Cytochrome P450 Family 7 Subfamily B Member 1	Protein Coding	52	GC08M064587	2.83	11.1461
CPOX	Coproporphyrinogen Oxidase	Protein Coding	51	GC03M098576	2.82	11.1548
FGA	Fibrinogen Alpha Chain	Protein Coding	56	GC04M154583	2.82	11.1635
VCAN	Versican	Protein Coding	54	GC05P083471	2.82	11.1723
CCN6	Cellular Communication Network Factor 6	Protein Coding	48	GC06P112053	2.81	11.181
STK36	Serine/Threonine Kinase 36	Protein Coding	51	GC02P218672	2.81	11.1897
PON2	Paraoxonase 2	Protein Coding	50	GC07M095404	2.81	11.1985
UGT1A1	UDP Glucuronosyltransferase Family 1 Member A1	Protein Coding	57	GC02P233760	2.81	11.2072
CD1A	CD1a Molecule	Protein Coding	47	GC01P158255	2.81	11.2159
FZD4	Frizzled Class Receptor 4	Protein Coding	56	GC11M086945	2.81	11.2247
CD83	CD83 Molecule	Protein Coding	47	GC06P014117	2.81	11.2334
IGF2	Insulin Like Growth Factor 2	Protein Coding	55	GC11M004920	2.8	11.2421
DEFA6	Defensin Alpha 6	Protein Coding	41	GC08M006924	2.8	11.2509
ITGAV	Integrin Subunit Alpha V	Protein Coding	55	GC02P186589	2.8	11.2596
CRHR1	Corticotropin Releasing Hormone Receptor 1	Protein Coding	51	GC17P045784	2.8	11.2683
ISG15	ISG15 Ubiquitin Like Modifier	Protein Coding	53	GC01P001001	2.8	11.2771
TSC2	TSC Complex Subunit 2	Protein Coding	56	GC16P014467	2.8	11.2858
TREML1	Triggering Receptor Expressed On Myeloid Cells Like 1	Protein Coding	43	GC06M075114	2.8	11.2945
NR3C2	Nuclear Receptor Subfamily 3 Group C Member 2	Protein Coding	52	GC04M148078	2.8	11.3033
DPP9	Dipeptidyl Peptidase 9	Protein Coding	50	GC19M007624	2.8	11.312	DPP9
GAL	Galanin And GMAP Prepropeptide	Protein Coding	51	GC11P071748	2.8	11.3208
SPARC	Secreted Protein Acidic And Cysteine Rich	Protein Coding	56	GC05M151661	2.79	11.3295
CYP4F2	Cytochrome P450 Family 4 Subfamily F Member 2	Protein Coding	50	GC19M015878	2.79	11.3382
MIR125B1	MicroRNA 125b-1	RNA Gene	24	GC11M122100	2.79	11.347
CFB	Complement Factor B	Protein Coding	54	GC06P031945	2.79	11.3557
PRKAA1	Protein Kinase AMP-Activated Catalytic Subunit Alpha 1	Protein Coding	54	GC05M040759	2.79	11.3644
PTK2	Protein Tyrosine Kinase 2	Protein Coding	55	GC08M140657	2.79	11.3732
ANGPTL2	Angiopoietin Like 2	Protein Coding	44	GC09M127087	2.79	11.3819
APOC2	Apolipoprotein C2	Protein Coding	51	GC19P076403	2.79	11.3906
COL5A1	Collagen Type V Alpha 1 Chain	Protein Coding	53	GC09P134641	2.79	11.3994
KRT8	Keratin 8	Protein Coding	53	GC12M052897	2.79	11.4081
LOX	Lysyl Oxidase	Protein Coding	54	GC05M122063	2.79	11.4168
BIRC2	Baculoviral IAP Repeat Containing 2	Protein Coding	53	GC11P102347	2.79	11.4256
LTB4R2	Leukotriene B4 Receptor 2	Protein Coding	49	GC14P036256	2.79	11.4343
MB	Myoglobin	Protein Coding	50	GC22M035606	2.78	11.443
WT1	WT1 Transcription Factor	Protein Coding	55	GC11M032365	2.78	11.4518
MIR144	MicroRNA 144	RNA Gene	21	GC17M053603	2.78	11.4605
PPIA	Peptidylprolyl Isomerase A	Protein Coding	52	GC07P044811	2.78	11.4693
AEBP1	AE Binding Protein 1	Protein Coding	48	GC07P044107	2.78	11.478
UNC93B1	Unc-93 Homolog B1, TLR Signaling Regulator	Protein Coding	47	GC11M067991	2.78	11.4867
CARD16	Caspase Recruitment Domain Family Member 16	Protein Coding	41	GC11M105041	2.78	11.4955
PTGER3	Prostaglandin E Receptor 3	Protein Coding	53	GC01M070852	2.78	11.5042
RFX5	Regulatory Factor X5	Protein Coding	50	GC01M151340	2.78	11.5129
CSF1R	Colony Stimulating Factor 1 Receptor	Protein Coding	59	GC05M150053	2.78	11.5217
IRF7	Interferon Regulatory Factor 7	Protein Coding	54	GC11M000612	2.77	11.5304
SPAG1	Sperm Associated Antigen 1	Protein Coding	46	GC08P100157	2.77	11.5391
ZMYND10	Zinc Finger MYND-Type Containing 10	Protein Coding	45	GC03M051984	2.77	11.5479
CFAP298	Cilia And Flagella Associated Protein 298	Protein Coding	44	GC21M032593	2.77	11.5566
CCDC65	Coiled-Coil Domain Containing 65	Protein Coding	43	GC12P048904	2.77	11.5653
CHGA	Chromogranin A	Protein Coding	50	GC14P092953	2.77	11.5741
CLEC4C	C-Type Lectin Domain Family 4 Member C	Protein Coding	40	GC12M008171	2.77	11.5828
LRRK2	Leucine Rich Repeat Kinase 2	Protein Coding	56	GC12P040196	2.77	11.5915
MCL1	MCL1 Apoptosis Regulator, BCL2 Family Member	Protein Coding	55	GC01M153178	2.76	11.6003
MSR1	Macrophage Scavenger Receptor 1	Protein Coding	52	GC08M016107	2.76	11.609
CYP7A1	Cytochrome P450 Family 7 Subfamily A Member 1	Protein Coding	49	GC08M058476	2.76	11.6177
LACRT	Lacritin	Protein Coding	39	GC12M055134	2.76	11.6265
FCAR	Fc Alpha Receptor	Protein Coding	47	GC19P076850	2.76	11.6352
ITGA2	Integrin Subunit Alpha 2	Protein Coding	53	GC05P052989	2.76	11.644
CTSL	Cathepsin L	Protein Coding	53	GC09P087725	2.75	11.6527
SERPINA7	Serpin Family A Member 7	Protein Coding	48	GC0XM106032	2.75	11.6614
ALOX12	Arachidonate 12-Lipoxygenase, 12S Type	Protein Coding	51	GC17P006995	2.75	11.6702
MIR30B	MicroRNA 30b	RNA Gene	24	GC08M134800	2.75	11.6789
MIR24-1	MicroRNA 24-1	RNA Gene	21	GC09P095086	2.75	11.6876
MIR197	MicroRNA 197	RNA Gene	21	GC01P109598	2.75	11.6964
NLRP11	NLR Family Pyrin Domain Containing 11	Protein Coding	41	GC19M055785	2.75	11.7051
ADAMTS1	ADAM Metallopeptidase With Thrombospondin Type 1 Motif 1	Protein Coding	52	GC21M026835	2.75	11.7138
VIM	Vimentin	Protein Coding	57	GC10P017227	2.74	11.7226
CFLAR	CASP8 And FADD Like Apoptosis Regulator	Protein Coding	51	GC02P201126	2.74	11.7313
ORMDL3	ORMDL Sphingolipid Biosynthesis Regulator 3	Protein Coding	45	GC17M039921	2.73	11.74
CDH26	Cadherin 26	Protein Coding	41	GC20P059958	2.73	11.7488
MACIR	Macrophage Immunometabolism Regulator	Protein Coding	36	GC05P103259	2.73	11.7575
CST9	Cystatin 9	Protein Coding	39	GC20M023697	2.73	11.7662
SP1	Sp1 Transcription Factor	Protein Coding	52	GC12P053380	2.72	11.775
DNAJB13	DnaJ Heat Shock Protein Family (Hsp40) Member B13	Protein Coding	42	GC11P074054	2.72	11.7837
ODAD1	Outer Dynein Arm Docking Complex Subunit 1	Protein Coding	40	GC19M073841	2.72	11.7925
LPAR1	Lysophosphatidic Acid Receptor 1	Protein Coding	53	GC09M110873	2.72	11.8012	LPAR1
MLXIPL	MLX Interacting Protein Like	Protein Coding	50	GC07M073593	2.72	11.8099
PGR	Progesterone Receptor	Protein Coding	56	GC11M103796	2.72	11.8187
MIR381	MicroRNA 381	RNA Gene	20	GC14P111400	2.72	11.8274
CYP3A5	Cytochrome P450 Family 3 Subfamily A Member 5	Protein Coding	51	GC07M099648	2.72	11.8361
PLA2G1B	Phospholipase A2 Group IB	Protein Coding	51	GC12M120322	2.72	11.8449
NF1	Neurofibromin 1	Protein Coding	54	GC17P031094	2.72	11.8536
IBD5	Inflammatory Bowel Disease 5	Genetic Locus	5	GC05U990104	2.71	11.8623
CD5L	CD5 Molecule Like	Protein Coding	46	GC01M157800	2.71	11.8711
POLG	DNA Polymerase Gamma, Catalytic Subunit	Protein Coding	53	GC15M126455	2.71	11.8798
MIR181B1	MicroRNA 181b-1	RNA Gene	22	GC01M198858	2.71	11.8885
IL18RAP	Interleukin 18 Receptor Accessory Protein	Protein Coding	46	GC02P102418	2.71	11.8973
COL1A2	Collagen Type I Alpha 2 Chain	Protein Coding	54	GC07P094394	2.71	11.906
CHRNG	Cholinergic Receptor Nicotinic Gamma Subunit	Protein Coding	48	GC02P232539	2.71	11.9147
LSM11	LSM11, U7 Small Nuclear RNA Associated	Protein Coding	42	GC05P157743	2.71	11.9235
DOP1A	DOP1 Leucine Zipper Like Protein A	Protein Coding	40	GC06P096682	2.71	11.9322
ABCC6	ATP Binding Cassette Subfamily C Member 6	Protein Coding	53	GC16M016148	2.7	11.941
CYP1A2	Cytochrome P450 Family 1 Subfamily A Member 2	Protein Coding	52	GC15P074748	2.7	11.9497
NR4A3	Nuclear Receptor Subfamily 4 Group A Member 3	Protein Coding	49	GC09P099821	2.7	11.9584
MIR124-1	MicroRNA 124-1	RNA Gene	22	GC08M009903	2.7	11.9672
DNMT3A	DNA Methyltransferase 3 Alpha	Protein Coding	57	GC02M025228	2.7	11.9759
TOLLIP	Toll Interacting Protein	Protein Coding	51	GC11M001274	2.7	11.9846
RHBDF2	Rhomboid 5 Homolog 2	Protein Coding	50	GC17M076470	2.7	11.9934
NPHP1	Nephrocystin 1	Protein Coding	50	GC02M110122	2.7	12.0021
GSDMD	Gasdermin D	Protein Coding	45	GC08P143553	2.7	12.0108
UBC	Ubiquitin C	Protein Coding	50	GC12M124911	2.69	12.0196
TCN2	Transcobalamin 2	Protein Coding	50	GC22P047197	2.69	12.0283
EP300	E1A Binding Protein P300	Protein Coding	59	GC22P047611	2.69	12.037
CD58	CD58 Molecule	Protein Coding	47	GC01M116514	2.69	12.0458
GALK1	Galactokinase 1	Protein Coding	55	GC17M075751	2.69	12.0545
MMACHC	Metabolism Of Cobalamin Associated C	Protein Coding	50	GC01P045500	2.69	12.0632
CFHR2	Complement Factor H Related 2	Protein Coding	46	GC01P196943	2.69	12.072
FUT2	Fucosyltransferase 2	Protein Coding	52	GC19P048695	2.68	12.0807
NAT2	N-Acetyltransferase 2	Protein Coding	47	GC08P018391	2.68	12.0894
KLKB1	Kallikrein B1	Protein Coding	53	GC04P186232	2.68	12.0982
CCL23	C-C Motif Chemokine Ligand 23	Protein Coding	41	GC17M036013	2.68	12.1069
PIK3C2A	Phosphatidylinositol-4-Phosphate 3-Kinase Catalytic Subunit Type 2 Alpha	Protein Coding	54	GC11M017688	2.68	12.1157
HDAC9	Histone Deacetylase 9	Protein Coding	56	GC07P018086	2.68	12.1244
ENO2	Enolase 2	Protein Coding	54	GC12P006913	2.68	12.1331
SLC27A4	Solute Carrier Family 27 Member 4	Protein Coding	51	GC09P128340	2.68	12.1419
MYSM1	Myb Like, SWIRM And MPN Domains 1	Protein Coding	46	GC01M058684	2.67	12.1506
CCNO	Cyclin O	Protein Coding	49	GC05M055231	2.67	12.1593
TTC12	Tetratricopeptide Repeat Domain 12	Protein Coding	47	GC11P113314	2.67	12.1681
NEK10	NIMA Related Kinase 10	Protein Coding	44	GC03M027128	2.67	12.1768
CFAP300	Cilia And Flagella Associated Protein 300	Protein Coding	40	GC11P102048	2.67	12.1855
GAS2L2	Growth Arrest Specific 2 Like 2	Protein Coding	40	GC17M035744	2.67	12.1943
ODAD4	Outer Dynein Arm Docking Complex Subunit 4	Protein Coding	40	GC17P066855	2.67	12.203
HNF1A	HNF1 Homeobox A	Protein Coding	53	GC12P120978	2.67	12.2117
TFF2	Trefoil Factor 2	Protein Coding	48	GC21M042346	2.67	12.2205
WDR1	WD Repeat Domain 1	Protein Coding	46	GC04M010073	2.66	12.2292
NLRP8	NLR Family Pyrin Domain Containing 8	Protein Coding	38	GC19P076885	2.66	12.2379
MIR127	MicroRNA 127	RNA Gene	23	GC14P111052	2.66	12.2467
SKIC2	SKI2 Subunit Of Superkiller Complex	Protein Coding	48	GC06P099905	2.66	12.2554
SSB	Small RNA Binding Exonuclease Protection Factor La	Protein Coding	48	GC02P169791	2.66	12.2642
IQCB1	IQ Motif Containing B1	Protein Coding	48	GC03M121769	2.66	12.2729
PDPN	Podoplanin	Protein Coding	48	GC01P013583	2.66	12.2816
GFI1	Growth Factor Independent 1 Transcriptional Repressor	Protein Coding	48	GC01M092474	2.66	12.2904
TNFRSF6B	TNF Receptor Superfamily Member 6b	Protein Coding	48	GC20P063696	2.66	12.2991
APLN	Apelin	Protein Coding	44	GC0XM129645	2.66	12.3078
POU5F1	POU Class 5 Homeobox 1	Protein Coding	51	GC06M074881	2.66	12.3166
GAS5	Growth Arrest Specific 5	RNA Gene	26	GC01M173947	2.66	12.3253
RANBP2	RAN Binding Protein 2	Protein Coding	52	GC02P108719	2.65	12.334
SHC1	SHC Adaptor Protein 1	Protein Coding	50	GC01M154962	2.65	12.3428
NGFR	Nerve Growth Factor Receptor	Protein Coding	54	GC17P049495	2.65	12.3515
WDR19	WD Repeat Domain 19	Protein Coding	44	GC04P039184	2.65	12.3602
FEM1A	Fem-1 Homolog A	Protein Coding	44	GC19P004791	2.65	12.369
ATM	ATM Serine/Threonine Kinase	Protein Coding	60	GC11P108222	2.64	12.3777
SERPINA4	Serpin Family A Member 4	Protein Coding	48	GC14P094561	2.64	12.3864
FCER1A	Fc Epsilon Receptor Ia	Protein Coding	50	GC01P159259	2.64	12.3952
CLTCL1	Clathrin Heavy Chain Like 1	Protein Coding	47	GC22M019465	2.64	12.4039
PROS1	Protein S	Protein Coding	55	GC03M093873	2.64	12.4126
IL17RB	Interleukin 17 Receptor B	Protein Coding	48	GC03P053855	2.64	12.4214
ELAVL1	ELAV Like RNA Binding Protein 1	Protein Coding	47	GC19M007958	2.64	12.4301
TFF1	Trefoil Factor 1	Protein Coding	49	GC21M042362	2.63	12.4389
IL24	Interleukin 24	Protein Coding	48	GC01P206897	2.63	12.4476
RPE65	Retinoid Isomerohydrolase RPE65	Protein Coding	51	GC01M068428	2.63	12.4563
SERPINB2	Serpin Family B Member 2	Protein Coding	50	GC18P063871	2.63	12.4651
KRT17	Keratin 17	Protein Coding	51	GC17M041619	2.63	12.4738
TSC1	TSC Complex Subunit 1	Protein Coding	54	GC09M132891	2.63	12.4825
MMUT	Methylmalonyl-CoA Mutase	Protein Coding	52	GC06M049430	2.62	12.4913
SLC26A3	Solute Carrier Family 26 Member 3	Protein Coding	51	GC07M107765	2.62	12.5
AGTR2	Angiotensin II Receptor Type 2	Protein Coding	51	GC0XP116170	2.62	12.5087
NLRP7	NLR Family Pyrin Domain Containing 7	Protein Coding	49	GC19M054923	2.62	12.5175
LYVE1	Lymphatic Vessel Endothelial Hyaluronan Receptor 1	Protein Coding	49	GC11M011175	2.62	12.5262
NPPA	Natriuretic Peptide A	Protein Coding	52	GC01M011846	2.62	12.5349
UCP2	Uncoupling Protein 2	Protein Coding	52	GC11M073974	2.62	12.5437
CXCL14	C-X-C Motif Chemokine Ligand 14	Protein Coding	43	GC05M135617	2.62	12.5524
DKK1	Dickkopf WNT Signaling Pathway Inhibitor 1	Protein Coding	51	GC10P052314	2.62	12.5611	DKK1
ODC1	Ornithine Decarboxylase 1	Protein Coding	55	GC02M010432	2.61	12.5699
IL36A	Interleukin 36 Alpha	Protein Coding	44	GC02P113005	2.61	12.5786
DPEP1	Dipeptidase 1	Protein Coding	50	GC16P089613	2.61	12.5874
NPHP4	Nephrocystin 4	Protein Coding	47	GC01M008485	2.61	12.5961
PTGES2	Prostaglandin E Synthase 2	Protein Coding	50	GC09M128120	2.61	12.6048
FCER2	Fc Epsilon Receptor II	Protein Coding	50	GC19M007767	2.61	12.6136
SERPIND1	Serpin Family D Member 1	Protein Coding	53	GC22P046813	2.61	12.6223
CFP	Complement Factor Properdin	Protein Coding	50	GC0XM047623	2.6	12.631
DEFA5	Defensin Alpha 5	Protein Coding	43	GC08M007057	2.6	12.6398
CSN1S1	Casein Alpha S1	Protein Coding	43	GC04P069935	2.6	12.6485
MMP10	Matrix Metallopeptidase 10	Protein Coding	51	GC11M102770	2.59	12.6572
MLKL	Mixed Lineage Kinase Domain Like Pseudokinase	Protein Coding	49	GC16M074672	2.59	12.666
S100A7A	S100 Calcium Binding Protein A7A	Protein Coding	41	GC01P153416	2.59	12.6747
ACHE	Acetylcholinesterase (Cartwright Blood Group)	Protein Coding	53	GC07M100889	2.59	12.6834
ALK	ALK Receptor Tyrosine Kinase	Protein Coding	59	GC02M029190	2.59	12.6922
DAPK1	Death Associated Protein Kinase 1	Protein Coding	56	GC09P087497	2.59	12.7009
FASN	Fatty Acid Synthase	Protein Coding	55	GC17M082078	2.58	12.7096
PLCE1	Phospholipase C Epsilon 1	Protein Coding	52	GC10P093993	2.57	12.7184
MIR424	MicroRNA 424	RNA Gene	21	GC0XM134709	2.57	12.7271
HT	Hashimoto Thyroiditis	Genetic Locus	3	GC08U990153	2.57	12.7358
PTGDS	Prostaglandin D2 Synthase	Protein Coding	52	GC09P137222	2.56	12.7446
TIRAP	TIR Domain Containing Adaptor Protein	Protein Coding	50	GC11P126284	2.56	12.7533
MIR195	MicroRNA 195	RNA Gene	22	GC17M011669	2.56	12.7621
ERG	ETS Transcription Factor ERG	Protein Coding	53	GC21M038367	2.56	12.7708
NR4A1	Nuclear Receptor Subfamily 4 Group A Member 1	Protein Coding	54	GC12P052022	2.56	12.7795
MFHAS1	Multifunctional ROCO Family Signaling Regulator 1	Protein Coding	42	GC08M008783	2.56	12.7883
AXIN1	Axin 1	Protein Coding	53	GC16M000287	2.56	12.797
IL2RG	Interleukin 2 Receptor Subunit Gamma	Protein Coding	55	GC0XM071108	2.56	12.8057
ERN1	Endoplasmic Reticulum To Nucleus Signaling 1	Protein Coding	53	GC17M064039	2.56	12.8145
FGF21	Fibroblast Growth Factor 21	Protein Coding	46	GC19P076539	2.56	12.8232
TOR1A	Torsin Family 1 Member A	Protein Coding	52	GC09M129812	2.55	12.8319
MCAM	Melanoma Cell Adhesion Molecule	Protein Coding	49	GC11M119308	2.55	12.8407
ITLN1	Intelectin 1	Protein Coding	46	GC01M160876	2.55	12.8494
CRHR2	Corticotropin Releasing Hormone Receptor 2	Protein Coding	50	GC07M030651	2.55	12.8581
SLCO1B1	Solute Carrier Organic Anion Transporter Family Member 1B1	Protein Coding	55	GC12P025372	2.55	12.8669
MUC4	Mucin 4, Cell Surface Associated	Protein Coding	48	GC03M195746	2.54	12.8756
RPL13A	Ribosomal Protein L13a	Protein Coding	48	GC19P049487	2.54	12.8843
PTGFR	Prostaglandin F Receptor	Protein Coding	52	GC01P078303	2.54	12.8931
STXBP1	Syntaxin Binding Protein 1	Protein Coding	56	GC09P127605	2.54	12.9018
NT5E	5'-Nucleotidase Ecto	Protein Coding	59	GC06P085449	2.53	12.9106
TPMT	Thiopurine S-Methyltransferase	Protein Coding	53	GC06M018128	2.53	12.9193
LOC110806263	TERT 5' Regulatory Region	Functional Element	4	GC05P001294	2.52	12.928
SCN1A	Sodium Voltage-Gated Channel Alpha Subunit 1	Protein Coding	55	GC02M165989	2.52	12.9368
FAM13A	Family With Sequence Similarity 13 Member A	Protein Coding	46	GC04M088725	2.52	12.9455
MIR31	MicroRNA 31	RNA Gene	22	GC09M021874	2.52	12.9542
NLRP4	NLR Family Pyrin Domain Containing 4	Protein Coding	42	GC19P055836	2.52	12.963
FGF19	Fibroblast Growth Factor 19	Protein Coding	49	GC11M102737	2.52	12.9717
OPRM1	Opioid Receptor Mu 1	Protein Coding	55	GC06P154140	2.52	12.9804
RC3H1	Ring Finger And CCCH-Type Domains 1	Protein Coding	42	GC01M173931	2.52	12.9892
IL20	Interleukin 20	Protein Coding	45	GC01P206866	2.51	12.9979
TYR	Tyrosinase	Protein Coding	55	GC11P089177	2.51	13.0066
NFATC1	Nuclear Factor Of Activated T Cells 1	Protein Coding	55	GC18P079395	2.51	13.0154
DEFA1	Defensin Alpha 1	Protein Coding	44	GC08M006977	2.51	13.0241
IL1F10	Interleukin 1 Family Member 10	Protein Coding	44	GC02P113067	2.51	13.0328
COG4	Component Of Oligomeric Golgi Complex 4	Protein Coding	47	GC16M071209	2.51	13.0416
ADORA1	Adenosine A1 Receptor	Protein Coding	53	GC01P203090	2.51	13.0503
CKLF	Chemokine Like Factor	Protein Coding	44	GC16P066552	2.51	13.059
ABCA4	ATP Binding Cassette Subfamily A Member 4	Protein Coding	52	GC01M093992	2.5	13.0678
FGF1	Fibroblast Growth Factor 1	Protein Coding	54	GC05M142555	2.5	13.0765
GPX1	Glutathione Peroxidase 1	Protein Coding	52	GC03M051874	2.49	13.0853
CDC42	Cell Division Cycle 42	Protein Coding	57	GC01P022052	2.49	13.094
PIN1	Peptidylprolyl Cis/Trans Isomerase, NIMA-Interacting 1	Protein Coding	53	GC19P009835	2.49	13.1027
GHR	Growth Hormone Receptor	Protein Coding	53	GC05P042429	2.49	13.1115
S1PR1	Sphingosine-1-Phosphate Receptor 1	Protein Coding	52	GC01P101236	2.48	13.1202
SLC29A3	Solute Carrier Family 29 Member 3	Protein Coding	51	GC10P071320	2.48	13.1289
SETD2	SET Domain Containing 2, Histone Lysine Methyltransferase	Protein Coding	53	GC03M047033	2.48	13.1377
MUC6	Mucin 6, Oligomeric Mucus/Gel-Forming	Protein Coding	46	GC11M001012	2.48	13.1464
HOTAIR	HOX Transcript Antisense RNA	RNA Gene	27	GC12M053962	2.48	13.1551
ANGPTL4	Angiopoietin Like 4	Protein Coding	52	GC19P008363	2.48	13.1639
APEX1	Apurinic/Apyrimidinic Endodeoxyribonuclease 1	Protein Coding	52	GC14P020455	2.48	13.1726
ERBB3	Erb-B2 Receptor Tyrosine Kinase 3	Protein Coding	60	GC12P057655	2.47	13.1813
BMP7	Bone Morphogenetic Protein 7	Protein Coding	52	GC20M057168	2.47	13.1901
COL5A2	Collagen Type V Alpha 2 Chain	Protein Coding	51	GC02M189031	2.47	13.1988
IBD3	Inflammatory Bowel Disease 3	Genetic Locus	3	GC06U990223	2.47	13.2075
IBD7	Inflammatory Bowel Disease 7	Genetic Locus	3	GC01U990338	2.47	13.2163
ADAMTS3	ADAM Metallopeptidase With Thrombospondin Type 1 Motif 3	Protein Coding	48	GC04M072280	2.47	13.225
YAP1	Yes1 Associated Transcriptional Regulator	Protein Coding	55	GC11P102110	2.47	13.2338
RHOD	Ras Homolog Family Member D	Protein Coding	43	GC11P071612	2.46	13.2425
MAP2K2	Mitogen-Activated Protein Kinase Kinase 2	Protein Coding	61	GC19M004090	2.46	13.2512
MAZ	MYC Associated Zinc Finger Protein	Protein Coding	46	GC16P029806	2.46	13.26
ESM1	Endothelial Cell Specific Molecule 1	Protein Coding	46	GC05M054977	2.46	13.2687
PMM2	Phosphomannomutase 2	Protein Coding	53	GC16P008788	2.46	13.2774
HCRT	Hypocretin Neuropeptide Precursor	Protein Coding	46	GC17M054238	2.46	13.2862
SOST	Sclerostin	Protein Coding	51	GC17M043753	2.45	13.2949
SPTAN1	Spectrin Alpha, Non-Erythrocytic 1	Protein Coding	55	GC09P128552	2.45	13.3036
TOP1	DNA Topoisomerase I	Protein Coding	55	GC20P041028	2.45	13.3124
HSPA8	Heat Shock Protein Family A (Hsp70) Member 8	Protein Coding	56	GC11M123057	2.45	13.3211
CHRM3	Cholinergic Receptor Muscarinic 3	Protein Coding	55	GC01P239386	2.45	13.3298
IVNS1ABP	Influenza Virus NS1A Binding Protein	Protein Coding	48	GC01M185307	2.45	13.3386
TLR10	Toll Like Receptor 10	Protein Coding	46	GC04M038773	2.45	13.3473
CREBBP	CREB Binding Protein	Protein Coding	60	GC16M009385	2.44	13.356
TKT	Transketolase	Protein Coding	52	GC03M053224	2.44	13.3648
MKI67	Marker Of Proliferation Ki-67	Protein Coding	51	GC10M128096	2.44	13.3735	MKI67
SPHK1	Sphingosine Kinase 1	Protein Coding	53	GC17P076376	2.44	13.3823
S100A4	S100 Calcium Binding Protein A4	Protein Coding	51	GC01M153543	2.44	13.391
MUTYH	MutY DNA Glycosylase	Protein Coding	52	GC01M045329	2.44	13.3997
ZNFX1	Zinc Finger NFX1-Type Containing 1	Protein Coding	43	GC20M049320	2.43	13.4085
EPHX2	Epoxide Hydrolase 2	Protein Coding	53	GC08P027490	2.43	13.4172
PRKN	Parkin RBR E3 Ubiquitin Protein Ligase	Protein Coding	54	GC06M161348	2.43	13.4259
ITGAE	Integrin Subunit Alpha E	Protein Coding	47	GC17M011490	2.43	13.4347
IBD2	Inflammatory Bowel Disease 2	Genetic Locus	5	GC12U990041	2.43	13.4434
IBD8	Inflammatory Bowel Disease 8	Genetic Locus	3	GC16U990238	2.43	13.4521
ATOD3	Dermatitis, Atopic, 3	Genetic Locus	2	GC20U990080	2.43	13.4609
PANX1	Pannexin 1	Protein Coding	52	GC11P094128	2.43	13.4696
TNFSF18	TNF Superfamily Member 18	Protein Coding	44	GC01M173009	2.43	13.4783
JAG1	Jagged Canonical Notch Ligand 1	Protein Coding	58	GC20M010637	2.43	13.4871
GPR32	G Protein-Coupled Receptor 32	Protein Coding	38	GC19P050770	2.42	13.4958
MIR675	MicroRNA 675	RNA Gene	22	GC11M004916	2.42	13.5045
PVT1	Pvt1 Oncogene	RNA Gene	28	GC08P127897	2.42	13.5133
PLA2G3	Phospholipase A2 Group III	Protein Coding	45	GC22M063551	2.42	13.522
PRMT5	Protein Arginine Methyltransferase 5	Protein Coding	53	GC14M022920	2.41	13.5307
SFRP5	Secreted Frizzled Related Protein 5	Protein Coding	45	GC10M097766	2.41	13.5395
HTR3A	5-Hydroxytryptamine Receptor 3A	Protein Coding	53	GC11P113975	2.41	13.5482
AGPAT2	1-Acylglycerol-3-Phosphate O-Acyltransferase 2	Protein Coding	52	GC09M136673	2.4	13.557
IRS1	Insulin Receptor Substrate 1	Protein Coding	53	GC02M226731	2.4	13.5657
COL4A3	Collagen Type IV Alpha 3 Chain	Protein Coding	53	GC02P227164	2.4	13.5744
TNFSF13	TNF Superfamily Member 13	Protein Coding	52	GC17P007558	2.4	13.5832	TNFSF13
PLD1	Phospholipase D1	Protein Coding	55	GC03M171600	2.4	13.5919
CDK9	Cyclin Dependent Kinase 9	Protein Coding	53	GC09P128145	2.4	13.6006
TWIST1	Twist Family BHLH Transcription Factor 1	Protein Coding	52	GC07M019020	2.39	13.6094
NR0B2	Nuclear Receptor Subfamily 0 Group B Member 2	Protein Coding	50	GC01M028263	2.39	13.6181
ACADVL	Acyl-CoA Dehydrogenase Very Long Chain	Protein Coding	51	GC17P007219	2.39	13.6268
NR1D1	Nuclear Receptor Subfamily 1 Group D Member 1	Protein Coding	53	GC17M040092	2.39	13.6356
NEFL	Neurofilament Light Chain	Protein Coding	52	GC08M024950	2.39	13.6443
CERK	Ceramide Kinase	Protein Coding	47	GC22M046684	2.39	13.653
PRXL2A	Peroxiredoxin Like 2A	Protein Coding	40	GC10P096480	2.39	13.6618
DMBT1	Deleted In Malignant Brain Tumors 1	Protein Coding	46	GC10P122560	2.39	13.6705
TET1	Tet Methylcytosine Dioxygenase 1	Protein Coding	46	GC10P068560	2.38	13.6792
LGALS8	Galectin 8	Protein Coding	47	GC01P236518	2.38	13.688
PREP	Prolyl Endopeptidase	Protein Coding	48	GC06M105277	2.38	13.6967
CAMK4	Calcium/Calmodulin Dependent Protein Kinase IV	Protein Coding	52	GC05P111223	2.38	13.7055
TGIF1	TGFB Induced Factor Homeobox 1	Protein Coding	53	GC18P003411	2.38	13.7142
IFNL1	Interferon Lambda 1	Protein Coding	43	GC19P039296	2.38	13.7229
PRKCZ	Protein Kinase C Zeta	Protein Coding	56	GC01P004707	2.38	13.7317
CYP1B1	Cytochrome P450 Family 1 Subfamily B Member 1	Protein Coding	54	GC02M038066	2.38	13.7404
LIPC	Lipase C, Hepatic Type	Protein Coding	52	GC15P058410	2.38	13.7491
NPHP3	Nephrocystin 3	Protein Coding	45	GC03M132683	2.38	13.7579
PRDM1	PR/SET Domain 1	Protein Coding	51	GC06P105993	2.38	13.7666
HSP90AB1	Heat Shock Protein 90 Alpha Family Class B Member 1	Protein Coding	56	GC06P044246	2.38	13.7753
PTPN1	Protein Tyrosine Phosphatase Non-Receptor Type 1	Protein Coding	57	GC20P050510	2.37	13.7841
HNF4A	Hepatocyte Nuclear Factor 4 Alpha	Protein Coding	56	GC20P044355	2.37	13.7928
DDX3X	DEAD-Box Helicase 3 X-Linked	Protein Coding	54	GC0XP041333	2.37	13.8015
JAM3	Junctional Adhesion Molecule 3	Protein Coding	50	GC11P134068	2.37	13.8103
EBAG9	Estrogen Receptor Binding Site Associated Antigen 9	Protein Coding	44	GC08P109536	2.37	13.819
ALPL	Alkaline Phosphatase, Biomineralization Associated	Protein Coding	58	GC01P021508	2.37	13.8277
LGALS9	Galectin 9	Protein Coding	47	GC17P027629	2.37	13.8365
SOAT1	Sterol O-Acyltransferase 1	Protein Coding	51	GC01P179262	2.37	13.8452
GAD2	Glutamate Decarboxylase 2	Protein Coding	51	GC10P026216	2.36	13.8539
MRAP	Melanocortin 2 Receptor Accessory Protein	Protein Coding	42	GC21P032291	2.36	13.8627
DNMT1	DNA Methyltransferase 1	Protein Coding	59	GC19M010133	2.36	13.8714
NR1I3	Nuclear Receptor Subfamily 1 Group I Member 3	Protein Coding	51	GC01M161229	2.36	13.8802
FOXP1	Forkhead Box P1	Protein Coding	51	GC03M070954	2.36	13.8889
RFXANK	Regulatory Factor X Associated Ankyrin Containing Protein	Protein Coding	47	GC19P019192	2.36	13.8976
RFXAP	Regulatory Factor X Associated Protein	Protein Coding	43	GC13P036819	2.36	13.9064
CEACAM3	CEA Cell Adhesion Molecule 3	Protein Coding	49	GC19P041796	2.36	13.9151
ADCYAP1	Adenylate Cyclase Activating Polypeptide 1	Protein Coding	47	GC18P000895	2.36	13.9238
GRB2	Growth Factor Receptor Bound Protein 2	Protein Coding	52	GC17M075318	2.36	13.9326
ITGA2B	Integrin Subunit Alpha 2b	Protein Coding	59	GC17M054363	2.36	13.9413
MLH1	MutL Homolog 1	Protein Coding	55	GC03P036993	2.36	13.95
KIT	KIT Proto-Oncogene, Receptor Tyrosine Kinase	Protein Coding	60	GC04P054657	2.35	13.9588
NLRC5	NLR Family CARD Domain Containing 5	Protein Coding	46	GC16P057222	2.35	13.9675
IFT140	Intraflagellar Transport 140	Protein Coding	47	GC16M008563	2.35	13.9762
TSC22D3	TSC22 Domain Family Member 3	Protein Coding	46	GC0XM107713	2.35	13.985
IL22RA1	Interleukin 22 Receptor Subunit Alpha 1	Protein Coding	48	GC01M024119	2.35	13.9937
PERCC1	Proline And Glutamate Rich With Coiled Coil 1	Protein Coding	15	GC16P001431	2.34	14.0024
IBD4	Inflammatory Bowel Disease 4	Genetic Locus	3	GC14U990396	2.34	14.0112
IBD6	Inflammatory Bowel Disease 6	Genetic Locus	3	GC19U990206	2.34	14.0199
IBD9	Inflammatory Bowel Disease 9	Genetic Locus	3	GC03U900016	2.34	14.0287
ATOD1	Dermatitis, Atopic	Genetic Locus	2	GC03U902187	2.34	14.0374
ATOD5	Dermatitis, Atopic, 5	Genetic Locus	2	GC13U900216	2.34	14.0461
ATOD6	Dermatitis, Atopic, 6	Genetic Locus	2	GC05U990174	2.34	14.0549
ATOD7	Dermatitis, Atopic, Susceptibility To, 7	Genetic Locus	2	GC11U901436	2.34	14.0636
ATOD8	Dermatitis, Atopic, 8	Genetic Locus	2	GC04U902095	2.34	14.0723
ATOD9	Dermatitis, Atopic, 9	Genetic Locus	2	GC03U902459	2.34	14.0811
IBD12	Inflammatory Bowel Disease 12	Genetic Locus	2	GC03U901153	2.34	14.0898
IBD15	Inflammatory Bowel Disease-15	Genetic Locus	2	GC10U901075	2.34	14.0985
IBD16	Inflammatory Bowel Disease-16	Genetic Locus	2	GC09U901202	2.34	14.1073
IBD18	Inflammatory Bowel Disease-18	Genetic Locus	2	GC05U901053	2.34	14.116
IBD20	Inflammatory Bowel Disease-20	Genetic Locus	2	GC10U901067	2.34	14.1247
IBD21	Inflammatory Bowel Disease-21	Genetic Locus	2	GC18U900466	2.34	14.1335
IBD22	Inflammatory Bowel Disease-22	Genetic Locus	2	GC17U901173	2.34	14.1422
IBD23	Inflammatory Bowel Disease-23	Genetic Locus	2	GC01U902305	2.34	14.1509
IBD24	Inflammatory Bowel Disease-24	Genetic Locus	2	GC20U900442	2.34	14.1597
IBD26	Inflammatory Bowel Disease-26	Genetic Locus	2	GC12U901067	2.34	14.1684
IBD27	Inflammatory Bowel Disease-27	Genetic Locus	2	GC13U900664	2.34	14.1771
TBXA2R	Thromboxane A2 Receptor	Protein Coding	56	GC19M003594	2.34	14.1859	TBXA2R
TFPI	Tissue Factor Pathway Inhibitor	Protein Coding	53	GC02M187464	2.34	14.1946
MIR494	MicroRNA 494	RNA Gene	19	GC14P111412	2.34	14.2034
PAFAH1B1	Platelet Activating Factor Acetylhydrolase 1b Regulatory Subunit 1	Protein Coding	53	GC17P002593	2.33	14.2121
ANPEP	Alanyl Aminopeptidase, Membrane	Protein Coding	57	GC15M089784	2.33	14.2208
SIGLEC8	Sialic Acid Binding Ig Like Lectin 8	Protein Coding	48	GC19M051450	2.33	14.2296
MC2R	Melanocortin 2 Receptor	Protein Coding	53	GC18M028436	2.33	14.2383
NTN1	Netrin 1	Protein Coding	52	GC17P012174	2.33	14.247
IL13RA1	Interleukin 13 Receptor Subunit Alpha 1	Protein Coding	48	GC0XP118727	2.33	14.2558
CYP2C9	Cytochrome P450 Family 2 Subfamily C Member 9	Protein Coding	53	GC10P094938	2.33	14.2645
CASP14	Caspase 14	Protein Coding	53	GC19P015049	2.33	14.2732
POLR1C	RNA Polymerase I And III Subunit C	Protein Coding	51	GC06P096305	2.33	14.282
G6PD	Glucose-6-Phosphate Dehydrogenase	Protein Coding	57	GC0XM154568	2.33	14.2907
KCNN4	Potassium Calcium-Activated Channel Subfamily N Member 4	Protein Coding	55	GC19M073688	2.32	14.2994
MKKS	MKKS Centrosomal Shuttling Protein	Protein Coding	46	GC20M010424	2.32	14.3082
EPHB2	EPH Receptor B2	Protein Coding	59	GC01P022710	2.32	14.3169
IL13RA2	Interleukin 13 Receptor Subunit Alpha 2	Protein Coding	46	GC0XM115003	2.32	14.3256
NTS	Neurotensin	Protein Coding	48	GC12P085876	2.32	14.3344
FREM2	FRAS1 Related Extracellular Matrix 2	Protein Coding	46	GC13P038687	2.32	14.3431
TPT1	Tumor Protein, Translationally-Controlled 1	Protein Coding	53	GC13M045333	2.32	14.3519
MAP2K4	Mitogen-Activated Protein Kinase Kinase 4	Protein Coding	53	GC17P012020	2.32	14.3606
FERMT3	FERM Domain Containing Kindlin 3	Protein Coding	51	GC11P064485	2.32	14.3693
IL17B	Interleukin 17B	Protein Coding	47	GC05M149371	2.32	14.3781
COL11A1	Collagen Type XI Alpha 1 Chain	Protein Coding	50	GC01M102876	2.32	14.3868
LMBRD1	LMBR1 Domain Containing 1	Protein Coding	47	GC06M075457	2.31	14.3955
FBXL19	F-Box And Leucine Rich Repeat Protein 19	Protein Coding	41	GC16P043894	2.31	14.4043
CEP290	Centrosomal Protein 290	Protein Coding	48	GC12M088049	2.31	14.413
INSR	Insulin Receptor	Protein Coding	60	GC19M007112	2.31	14.4217
MIRLET7A1	MicroRNA Let-7a-1	RNA Gene	23	GC09P094175	2.31	14.4305
SMARCD2	SWI/SNF Related, Matrix Associated, Actin Dependent Regulator Of Chromatin, Subfamily D, Member 2	Protein Coding	48	GC17M063832	2.31	14.4392
PLP1	Proteolipid Protein 1	Protein Coding	49	GC0XP103773	2.31	14.4479
CEBPA	CCAAT Enhancer Binding Protein Alpha	Protein Coding	53	GC19M033299	2.31	14.4567
MITF	Melanocyte Inducing Transcription Factor	Protein Coding	55	GC03P069788	2.31	14.4654
EGLN3	Egl-9 Family Hypoxia Inducible Factor 3	Protein Coding	53	GC14M033924	2.31	14.4741
DHFR	Dihydrofolate Reductase	Protein Coding	55	GC05M080626	2.3	14.4829
MMP25	Matrix Metallopeptidase 25	Protein Coding	47	GC16P014511	2.3	14.4916
CD160	CD160 Molecule	Protein Coding	48	GC01P145719	2.3	14.5003
A4GALT	Alpha 1,4-Galactosyltransferase (P Blood Group)	Protein Coding	49	GC22M042692	2.3	14.5091
MERTK	MER Proto-Oncogene, Tyrosine Kinase	Protein Coding	59	GC02P111898	2.3	14.5178
DSG1	Desmoglein 1	Protein Coding	49	GC18P031318	2.3	14.5266
TRPC6	Transient Receptor Potential Cation Channel Subfamily C Member 6	Protein Coding	57	GC11M101451	2.3	14.5353
CRLF2	Cytokine Receptor Like Factor 2	Protein Coding	46	GC0XM001190	2.29	14.544
TFR2	Transferrin Receptor 2	Protein Coding	52	GC07M100620	2.29	14.5528
C1QC	Complement C1q C Chain	Protein Coding	52	GC01P022643	2.29	14.5615
FGG	Fibrinogen Gamma Chain	Protein Coding	55	GC04M154604	2.28	14.5702
PML	PML Nuclear Body Scaffold	Protein Coding	53	GC15P073994	2.28	14.579
MIR26B	MicroRNA 26b	RNA Gene	25	GC02P218402	2.28	14.5877
FMR1	Fragile X Messenger Ribonucleoprotein 1	Protein Coding	51	GC0XP147960	2.28	14.5964
CDC73	Cell Division Cycle 73	Protein Coding	52	GC01P193121	2.28	14.6052
BSCL2	BSCL2 Lipid Droplet Biogenesis Associated, Seipin	Protein Coding	51	GC11M102413	2.28	14.6139
SH2B3	SH2B Adaptor Protein 3	Protein Coding	54	GC12P111405	2.28	14.6226
MGST1	Microsomal Glutathione S-Transferase 1	Protein Coding	47	GC12P016347	2.27	14.6314
ENPP7	Ectonucleotide Pyrophosphatase/Phosphodiesterase 7	Protein Coding	45	GC17P079730	2.27	14.6401
CBL	Cbl Proto-Oncogene	Protein Coding	59	GC11P119206	2.27	14.6488
MUC3A	Mucin 3A, Cell Surface Associated	Protein Coding	40	GC07P100949	2.27	14.6576
PPP1CA	Protein Phosphatase 1 Catalytic Subunit Alpha	Protein Coding	53	GC11M102645	2.27	14.6663
ALDH2	Aldehyde Dehydrogenase 2 Family Member	Protein Coding	57	GC12P111766	2.27	14.6751
COL6A2	Collagen Type VI Alpha 2 Chain	Protein Coding	52	GC21P046098	2.26	14.6838
ANKH	ANKH Inorganic Pyrophosphate Transport Regulator	Protein Coding	47	GC05M014747	2.26	14.6925
NOX5	NADPH Oxidase 5	Protein Coding	44	GC15P126490	2.26	14.7013
VEGFD	Vascular Endothelial Growth Factor D	Protein Coding	47	GC0XM015345	2.26	14.71
SLC15A1	Solute Carrier Family 15 Member 1	Protein Coding	50	GC13M098683	2.26	14.7187
MTHFD1	Methylenetetrahydrofolate Dehydrogenase, Cyclohydrolase And Formyltetrahydrofolate Synthetase 1	Protein Coding	52	GC14P064388	2.26	14.7275
SRP19	Signal Recognition Particle 19	Protein Coding	46	GC05P112862	2.26	14.7362
MUSK	Muscle Associated Receptor Tyrosine Kinase	Protein Coding	55	GC09P110668	2.26	14.7449
PLGRKT	Plasminogen Receptor With A C-Terminal Lysine	Protein Coding	40	GC09M005357	2.25	14.7537
FUT7	Fucosyltransferase 7	Protein Coding	49	GC09M137030	2.25	14.7624
TNFRSF21	TNF Receptor Superfamily Member 21	Protein Coding	52	GC06M047231	2.25	14.7711
PDE4D	Phosphodiesterase 4D	Protein Coding	55	GC05M058969	2.25	14.7799
C1QB	Complement C1q B Chain	Protein Coding	51	GC01P022652	2.25	14.7886
GP1BA	Glycoprotein Ib Platelet Subunit Alpha	Protein Coding	54	GC17P004932	2.25	14.7973
RNF125	Ring Finger Protein 125	Protein Coding	47	GC18P032226	2.25	14.8061
IPO8	Importin 8	Protein Coding	47	GC12M030628	2.24	14.8148
CRNDE	Colorectal Neoplasia Differentially Expressed	RNA Gene	25	GC16M054908	2.24	14.8235
PIAS1	Protein Inhibitor Of Activated STAT 1	Protein Coding	51	GC15P068054	2.24	14.8323
P2RX3	Purinergic Receptor P2X 3	Protein Coding	50	GC11P057356	2.24	14.841
MAPK10	Mitogen-Activated Protein Kinase 10	Protein Coding	56	GC04M085990	2.24	14.8498
ATP11A	ATPase Phospholipid Transporting 11A	Protein Coding	50	GC13P112690	2.23	14.8585
GP6	Glycoprotein VI Platelet	Protein Coding	53	GC19M055013	2.23	14.8672
RPS27A	Ribosomal Protein S27a	Protein Coding	48	GC02P055231	2.23	14.876
KARS1	Lysyl-TRNA Synthetase 1	Protein Coding	52	GC16M075830	2.23	14.8847
SLC10A2	Solute Carrier Family 10 Member 2	Protein Coding	48	GC13M103043	2.22	14.8934
LCAT	Lecithin-Cholesterol Acyltransferase	Protein Coding	54	GC16M067939	2.22	14.9022
INHBA	Inhibin Subunit Beta A	Protein Coding	51	GC07M041670	2.22	14.9109
MIR200A	MicroRNA 200a	RNA Gene	23	GC01P004662	2.22	14.9196
P2RY12	Purinergic Receptor P2Y12	Protein Coding	55	GC03M151336	2.22	14.9284
COL4A5	Collagen Type IV Alpha 5 Chain	Protein Coding	51	GC0XP108439	2.22	14.9371
FBLN5	Fibulin 5	Protein Coding	54	GC14M091869	2.22	14.9458
ADH1B	Alcohol Dehydrogenase 1B (Class I), Beta Polypeptide	Protein Coding	50	GC04M099304	2.22	14.9546	ADH1B
IL22RA2	Interleukin 22 Receptor Subunit Alpha 2	Protein Coding	47	GC06M137143	2.22	14.9633
CEACAM8	CEA Cell Adhesion Molecule 8	Protein Coding	45	GC19M042580	2.22	14.972
MAP2K1	Mitogen-Activated Protein Kinase Kinase 1	Protein Coding	60	GC15P066386	2.22	14.9808
ADCY7	Adenylate Cyclase 7	Protein Coding	52	GC16P050244	2.22	14.9895
APCS	Amyloid P Component, Serum	Protein Coding	50	GC01P159587	2.22	14.9983
FURIN	Furin, Paired Basic Amino Acid Cleaving Enzyme	Protein Coding	54	GC15P090868	2.21	15.007
HTRA1	HtrA Serine Peptidase 1	Protein Coding	52	GC10P122461	2.21	15.0157
NPHS1	NPHS1 Adhesion Molecule, Nephrin	Protein Coding	53	GC19M035825	2.21	15.0245
SAGE1	Sarcoma Antigen 1	Protein Coding	36	GC0XP135889	2.21	15.0332
SERPINA12	Serpin Family A Member 12	Protein Coding	46	GC14M094487	2.21	15.0419
PTPRO	Protein Tyrosine Phosphatase Receptor Type O	Protein Coding	53	GC12P025286	2.21	15.0507
HABP2	Hyaluronan Binding Protein 2	Protein Coding	52	GC10P113550	2.21	15.0594
LRG1	Leucine Rich Alpha-2-Glycoprotein 1	Protein Coding	46	GC19M007623	2.21	15.0681
LALBA	Lactalbumin Alpha	Protein Coding	45	GC12M048567	2.2	15.0769
MRTFA	Myocardin Related Transcription Factor A	Protein Coding	47	GC22M064561	2.2	15.0856
PRKCE	Protein Kinase C Epsilon	Protein Coding	55	GC02P045651	2.2	15.0943
INPP5D	Inositol Polyphosphate-5-Phosphatase D	Protein Coding	51	GC02P233059	2.2	15.1031
NDFIP1	Nedd4 Family Interacting Protein 1	Protein Coding	44	GC05P142108	2.2	15.1118
GUK1	Guanylate Kinase 1	Protein Coding	47	GC01P228139	2.2	15.1205
MORC3	MORC Family CW-Type Zinc Finger 3	Protein Coding	43	GC21P036320	2.2	15.1293
G6PC3	Glucose-6-Phosphatase Catalytic Subunit 3	Protein Coding	48	GC17P044070	2.2	15.138
FOXP2	Forkhead Box P2	Protein Coding	50	GC07P114086	2.2	15.1468
OXT	Oxytocin/Neurophysin I Prepropeptide	Protein Coding	44	GC20P004611	2.19	15.1555
MSN	Moesin	Protein Coding	55	GC0XP065588	2.19	15.1642
KDM6A	Lysine Demethylase 6A	Protein Coding	55	GC0XP044873	2.19	15.173
GCLC	Glutamate-Cysteine Ligase Catalytic Subunit	Protein Coding	52	GC06M053497	2.19	15.1817
GCKR	Glucokinase Regulator	Protein Coding	48	GC02P027496	2.19	15.1904
TGM1	Transglutaminase 1	Protein Coding	52	GC14M024249	2.18	15.1992
MT-TF	Mitochondrially Encoded TRNA-Phe (UUU/C)	RNA Gene	17	GCMTP000580	2.18	15.2079
FLG-AS1	FLG Antisense RNA 1	RNA Gene	21	GC01P152170	2.18	15.2166
RUNX1	RUNX Family Transcription Factor 1	Protein Coding	56	GC21M034787	2.18	15.2254
LTB	Lymphotoxin Beta	Protein Coding	47	GC06M074930	2.18	15.2341
PRKAA2	Protein Kinase AMP-Activated Catalytic Subunit Alpha 2	Protein Coding	57	GC01P056645	2.18	15.2428
COCH	Cochlin	Protein Coding	49	GC14P030874	2.17	15.2516
IGFBP2	Insulin Like Growth Factor Binding Protein 2	Protein Coding	51	GC02P216632	2.17	15.2603
ITGA5	Integrin Subunit Alpha 5	Protein Coding	56	GC12M055086	2.17	15.269
RMRP	RNA Component Of Mitochondrial RNA Processing Endoribonuclease	RNA Gene	26	GC09M035655	2.17	15.2778
DLAT	Dihydrolipoamide S-Acetyltransferase	Protein Coding	53	GC11P112030	2.16	15.2865
MTTP	Microsomal Triglyceride Transfer Protein	Protein Coding	51	GC04P099563	2.16	15.2952
AMH	Anti-Mullerian Hormone	Protein Coding	52	GC19P004172	2.16	15.304
CNTNAP1	Contactin Associated Protein 1	Protein Coding	50	GC17P042682	2.16	15.3127
E2F1	E2F Transcription Factor 1	Protein Coding	50	GC20M033675	2.16	15.3215	E2F1
CTNND1	Catenin Delta 1	Protein Coding	52	GC11P058242	2.16	15.3302
ST6GALNAC1	ST6 N-Acetylgalactosaminide Alpha-2,6-Sialyltransferase 1	Protein Coding	47	GC17M076624	2.16	15.3389
PLCG1	Phospholipase C Gamma 1	Protein Coding	53	GC20P041136	2.15	15.3477
DPYD	Dihydropyrimidine Dehydrogenase	Protein Coding	59	GC01M097015	2.15	15.3564
TIMP4	TIMP Metallopeptidase Inhibitor 4	Protein Coding	47	GC03M012153	2.15	15.3651
LPIN1	Lipin 1	Protein Coding	54	GC02P011677	2.15	15.3739
INPP5E	Inositol Polyphosphate-5-Phosphatase E	Protein Coding	48	GC09M136428	2.14	15.3826
RB1	RB Transcriptional Corepressor 1	Protein Coding	55	GC13P048303	2.14	15.3913
LGALS4	Galectin 4	Protein Coding	44	GC19M073553	2.14	15.4001
HRAS	HRas Proto-Oncogene, GTPase	Protein Coding	59	GC11M004801	2.14	15.4088
NKG7	Natural Killer Cell Granule Protein 7	Protein Coding	36	GC19M051371	2.14	15.4175
OCLN	Occludin	Protein Coding	51	GC05P069492	2.14	15.4263
PDGFRA	Platelet Derived Growth Factor Receptor Alpha	Protein Coding	60	GC04P054229	2.14	15.435
USP18	Ubiquitin Specific Peptidase 18	Protein Coding	47	GC22P046698	2.14	15.4437
RAP1A	RAP1A, Member Of RAS Oncogene Family	Protein Coding	51	GC01P111542	2.14	15.4525
UROS	Uroporphyrinogen III Synthase	Protein Coding	48	GC10M125784	2.14	15.4612
IGKC	Immunoglobulin Kappa Constant	Protein Coding	39	GC02M091164	2.13	15.47
CARD10	Caspase Recruitment Domain Family Member 10	Protein Coding	46	GC22M063715	2.13	15.4787
PDGFRL	Platelet Derived Growth Factor Receptor Like	Protein Coding	50	GC08P017576	2.13	15.4874
HK1	Hexokinase 1	Protein Coding	56	GC10P069269	2.13	15.4962
TNFRSF10B	TNF Receptor Superfamily Member 10b	Protein Coding	57	GC08M023020	2.13	15.5049
NFKBIB	NFKB Inhibitor Beta	Protein Coding	48	GC19P038899	2.13	15.5136
ERCC6	ERCC Excision Repair 6, Chromatin Remodeling Factor	Protein Coding	52	GC10M049454	2.13	15.5224
MT-ND1	Mitochondrially Encoded NADH:Ubiquinone Oxidoreductase Core Subunit 1	Protein Coding	36	GCMTP003309	2.13	15.5311
CDH11	Cadherin 11	Protein Coding	53	GC16M064943	2.13	15.5398
MEN1	Menin 1	Protein Coding	51	GC11M064803	2.13	15.5486
CTSS	Cathepsin S	Protein Coding	52	GC01M150730	2.13	15.5573
SLC26A4	Solute Carrier Family 26 Member 4	Protein Coding	49	GC07P107660	2.12	15.566
CAGE1	Cancer Antigen 1	Protein Coding	40	GC06M007326	2.12	15.5748
MPL	MPL Proto-Oncogene, Thrombopoietin Receptor	Protein Coding	55	GC01P043337	2.12	15.5835
MTDH	Metadherin	Protein Coding	47	GC08P097643	2.12	15.5922
F12	Coagulation Factor XII	Protein Coding	56	GC05M177402	2.12	15.601
DNAJB1	DnaJ Heat Shock Protein Family (Hsp40) Member B1	Protein Coding	51	GC19M014514	2.12	15.6097
HLA-DQA2	Major Histocompatibility Complex, Class II, DQ Alpha 2	Protein Coding	43	GC06P032741	2.12	15.6184
FST	Follistatin	Protein Coding	55	GC05P053480	2.12	15.6272
PCK1	Phosphoenolpyruvate Carboxykinase 1	Protein Coding	54	GC20P057561	2.11	15.6359
NPSR1	Neuropeptide S Receptor 1	Protein Coding	47	GC07P034664	2.11	15.6447
NR1D2	Nuclear Receptor Subfamily 1 Group D Member 2	Protein Coding	47	GC03P023945	2.11	15.6534
CDKN3	Cyclin Dependent Kinase Inhibitor 3	Protein Coding	48	GC14P054398	2.1	15.6621	CDKN3
LY9	Lymphocyte Antigen 9	Protein Coding	47	GC01P160796	2.1	15.6709
CTNNA1	Catenin Alpha 1	Protein Coding	52	GC05P138613	2.1	15.6796
FKBP5	FKBP Prolyl Isomerase 5	Protein Coding	56	GC06M075061	2.1	15.6883
ADAM8	ADAM Metallopeptidase Domain 8	Protein Coding	51	GC10M133262	2.1	15.6971
IL36B	Interleukin 36 Beta	Protein Coding	42	GC02M113022	2.1	15.7058
SIRPA	Signal Regulatory Protein Alpha	Protein Coding	52	GC20P001894	2.09	15.7145
HPRT1	Hypoxanthine Phosphoribosyltransferase 1	Protein Coding	55	GC0XP134460	2.09	15.7233
PPIG	Peptidylprolyl Isomerase G	Protein Coding	48	GC02P169584	2.09	15.732
CYP2B6	Cytochrome P450 Family 2 Subfamily B Member 6	Protein Coding	52	GC19P040991	2.09	15.7407
ADCY10	Adenylate Cyclase 10	Protein Coding	50	GC01M167809	2.09	15.7495
ANXA2	Annexin A2	Protein Coding	55	GC15M060347	2.09	15.7582	ANXA2
GAA	Alpha Glucosidase	Protein Coding	56	GC17P080101	2.09	15.7669
ZNF580	Zinc Finger Protein 580	Protein Coding	38	GC19P076873	2.09	15.7757
DEFB126	Defensin Beta 126	Protein Coding	36	GC20P000142	2.09	15.7844
TYMP	Thymidine Phosphorylase	Protein Coding	54	GC22M050525	2.09	15.7932
GBA1	Glucosylceramidase Beta 1	Protein Coding	56	GC01M155424	2.09	15.8019
CCL25	C-C Motif Chemokine Ligand 25	Protein Coding	44	GC19P008052	2.09	15.8106
SKIC3	SKI3 Subunit Of Superkiller Complex	Protein Coding	47	GC05M095461	2.09	15.8194
MIR495	MicroRNA 495	RNA Gene	19	GC14P111413	2.09	15.8281
SREBF2	Sterol Regulatory Element Binding Transcription Factor 2	Protein Coding	50	GC22P041833	2.09	15.8368
RPS6KA5	Ribosomal Protein S6 Kinase A5	Protein Coding	52	GC14M090847	2.09	15.8456
SLC5A2	Solute Carrier Family 5 Member 2	Protein Coding	54	GC16P043935	2.09	15.8543
CD226	CD226 Molecule	Protein Coding	48	GC18M069831	2.09	15.863
F9	Coagulation Factor IX	Protein Coding	54	GC0XP139530	2.08	15.8718
MIR129-1	MicroRNA 129-1	RNA Gene	19	GC07P128207	2.08	15.8805
SNAI1	Snail Family Transcriptional Repressor 1	Protein Coding	51	GC20P049982	2.08	15.8892
PDE4B	Phosphodiesterase 4B	Protein Coding	51	GC01P065792	2.08	15.898
GATA2	GATA Binding Protein 2	Protein Coding	55	GC03M128479	2.08	15.9067
RAF1	Raf-1 Proto-Oncogene, Serine/Threonine Kinase	Protein Coding	61	GC03M012583	2.08	15.9154
CLEC16A	C-Type Lectin Domain Containing 16A	Protein Coding	45	GC16P010944	2.08	15.9242
THRIL	TNF And HNRNPL Related Immunoregulatory Long Non-Coding RNA	RNA Gene	15	GC12M125025	2.08	15.9329
HMGB2	High Mobility Group Box 2	Protein Coding	49	GC04M173331	2.08	15.9416	HMGB2
DMD	Dystrophin	Protein Coding	52	GC0XM031097	2.08	15.9504
ZMPSTE24	Zinc Metallopeptidase STE24	Protein Coding	48	GC01P040258	2.08	15.9591
IFT172	Intraflagellar Transport 172	Protein Coding	47	GC02M028351	2.07	15.9679
GPIHBP1	Glycosylphosphatidylinositol Anchored High Density Lipoprotein Binding Protein 1	Protein Coding	44	GC08P143213	2.07	15.9766
EDN3	Endothelin 3	Protein Coding	51	GC20P059300	2.07	15.9853
IL21-AS1	IL21 Antisense RNA 1	RNA Gene	18	GC04P122544	2.07	15.9941
CSTA	Cystatin A	Protein Coding	51	GC03P122325	2.07	16.0028
GZMA	Granzyme A	Protein Coding	50	GC05P055102	2.07	16.0115
CLEC4D	C-Type Lectin Domain Family 4 Member D	Protein Coding	44	GC12P008509	2.06	16.0203
LPCAT3	Lysophosphatidylcholine Acyltransferase 3	Protein Coding	44	GC12M006976	2.06	16.029
HDAC4	Histone Deacetylase 4	Protein Coding	59	GC02M239048	2.06	16.0377
SEMA3C	Semaphorin 3C	Protein Coding	51	GC07M080742	2.06	16.0465
ATG5	Autophagy Related 5	Protein Coding	51	GC06M106045	2.06	16.0552
RAB27A	RAB27A, Member RAS Oncogene Family	Protein Coding	55	GC15M055202	2.06	16.0639
JMJD6	Jumonji Domain Containing 6, Arginine Demethylase And Lysine Hydroxylase	Protein Coding	49	GC17M076718	2.06	16.0727
SPINT2	Serine Peptidase Inhibitor, Kunitz Type 2	Protein Coding	49	GC19P038244	2.06	16.0814
KRT6B	Keratin 6B	Protein Coding	48	GC12M052446	2.06	16.0901
PCNA	Proliferating Cell Nuclear Antigen	Protein Coding	57	GC20M005114	2.06	16.0989
IFI35	Interferon Induced Protein 35	Protein Coding	46	GC17P043006	2.05	16.1076
EDIL3	EGF Like Repeats And Discoidin Domains 3	Protein Coding	47	GC05M083940	2.05	16.1164
HRH2	Histamine Receptor H2	Protein Coding	50	GC05P175659	2.05	16.1251
GPI	Glucose-6-Phosphate Isomerase	Protein Coding	55	GC19P034359	2.05	16.1338
DNM1L	Dynamin 1 Like	Protein Coding	54	GC12P032679	2.05	16.1426
LCE3C	Late Cornified Envelope 3C	Protein Coding	34	GC01P152600	2.05	16.1513
LCE3B	Late Cornified Envelope 3B	Protein Coding	31	GC01P152613	2.05	16.16
PDGFB	Platelet Derived Growth Factor Subunit B	Protein Coding	58	GC22M064567	2.05	16.1688
NFATC2	Nuclear Factor Of Activated T Cells 2	Protein Coding	52	GC20M051386	2.04	16.1775
P2RY6	Pyrimidinergic Receptor P2Y6	Protein Coding	48	GC11P073264	2.04	16.1862
LDHA	Lactate Dehydrogenase A	Protein Coding	57	GC11P018394	2.04	16.195
SERPING1	Serpin Family G Member 1	Protein Coding	54	GC11P057597	2.04	16.2037
RTN3	Reticulon 3	Protein Coding	47	GC11P063801	2.04	16.2124
U2AF1	U2 Small Nuclear RNA Auxiliary Factor 1	Protein Coding	50	GC21M043092	2.04	16.2212
MIR212	MicroRNA 212	RNA Gene	23	GC17M002050	2.04	16.2299
LTBR	Lymphotoxin Beta Receptor	Protein Coding	48	GC12P006375	2.04	16.2386
ASXL1	ASXL Transcriptional Regulator 1	Protein Coding	50	GC20P033020	2.04	16.2474
PINK1	PTEN Induced Kinase 1	Protein Coding	53	GC01P020634	2.04	16.2561
CLCN4	Chloride Voltage-Gated Channel 4	Protein Coding	48	GC0XP010156	2.04	16.2648
ABCG8	ATP Binding Cassette Subfamily G Member 8	Protein Coding	50	GC02P043828	2.04	16.2736
GALNT3	Polypeptide N-Acetylgalactosaminyltransferase 3	Protein Coding	52	GC02M165747	2.04	16.2823
CLDN3	Claudin 3	Protein Coding	47	GC07M073768	2.04	16.2911
NR5A2	Nuclear Receptor Subfamily 5 Group A Member 2	Protein Coding	51	GC01P199996	2.04	16.2998
TMSB4X	Thymosin Beta 4 X-Linked	Protein Coding	46	GC0XP012975	2.03	16.3085
FGFR4	Fibroblast Growth Factor Receptor 4	Protein Coding	59	GC05P177086	2.03	16.3173
ATF4	Activating Transcription Factor 4	Protein Coding	52	GC22P039519	2.03	16.326
GCH1	GTP Cyclohydrolase 1	Protein Coding	53	GC14M054842	2.03	16.3347
CEP164	Centrosomal Protein 164	Protein Coding	48	GC11P117314	2.03	16.3435
SMARCA4	SWI/SNF Related, Matrix Associated, Actin Dependent Regulator Of Chromatin, Subfamily A, Member 4	Protein Coding	58	GC19P010932	2.02	16.3522
DEF6	DEF6 Guanine Nucleotide Exchange Factor	Protein Coding	48	GC06P096213	2.02	16.3609
WNT3A	Wnt Family Member 3A	Protein Coding	54	GC01P229754	2.02	16.3697
LAMA4	Laminin Subunit Alpha 4	Protein Coding	52	GC06M112107	2.02	16.3784	LAMA4
PNLIP	Pancreatic Lipase	Protein Coding	55	GC10P116545	2.02	16.3871
FGL2	Fibrinogen Like 2	Protein Coding	47	GC07M077193	2.02	16.3959
KLRB1	Killer Cell Lectin Like Receptor B1	Protein Coding	47	GC12M023363	2.02	16.4046
TRADD	TNFRSF1A Associated Via Death Domain	Protein Coding	49	GC16M067154	2.02	16.4133
SGK1	Serum/Glucocorticoid Regulated Kinase 1	Protein Coding	56	GC06M134169	2.01	16.4221
TH	Tyrosine Hydroxylase	Protein Coding	57	GC11M002163	2.01	16.4308
GDF5	Growth Differentiation Factor 5	Protein Coding	52	GC20M035433	2.01	16.4396
CTSD	Cathepsin D	Protein Coding	59	GC11M001752	2.01	16.4483
SLC2A1	Solute Carrier Family 2 Member 1	Protein Coding	60	GC01M042925	2.01	16.457
THPO	Thrombopoietin	Protein Coding	50	GC03M184371	2.01	16.4658
SDCCAG8	SHH Signaling And Ciliogenesis Regulator SDCCAG8	Protein Coding	48	GC01P243255	2.01	16.4745
FOXC1	Forkhead Box C1	Protein Coding	48	GC06P001610	2.01	16.4832
A2M	Alpha-2-Macroglobulin	Protein Coding	52	GC12M009067	2.01	16.492
MBOAT7	Membrane Bound O-Acyltransferase Domain Containing 7	Protein Coding	47	GC19M054173	2.01	16.5007	MBOAT7
OGG1	8-Oxoguanine DNA Glycosylase	Protein Coding	53	GC03P013877	2	16.5094
STN1	STN1 Subunit Of CST Complex	Protein Coding	46	GC10M103986	2	16.5182
NKX2-1	NK2 Homeobox 1	Protein Coding	53	GC14M036516	2	16.5269
AP3B1	Adaptor Related Protein Complex 3 Subunit Beta 1	Protein Coding	52	GC05M078000	2	16.5356
TTC21B	Tetratricopeptide Repeat Domain 21B	Protein Coding	47	GC02M165905	2	16.5444
STX1A	Syntaxin 1A	Protein Coding	55	GC07M073700	2	16.5531
PKM	Pyruvate Kinase M1/2	Protein Coding	56	GC15M072199	2	16.5618
DDIT3	DNA Damage Inducible Transcript 3	Protein Coding	52	GC12M057516	2	16.5706
THY1	Thy-1 Cell Surface Antigen	Protein Coding	50	GC11M119417	2	16.5793
CCN3	Cellular Communication Network Factor 3	Protein Coding	47	GC08P119416	2	16.5881
AKT2	AKT Serine/Threonine Kinase 2	Protein Coding	61	GC19M040230	1.99	16.5968
CMKLR2	Chemerin Chemokine-Like Receptor 2	Protein Coding	44	GC02M206176	1.99	16.6055
PLTP	Phospholipid Transfer Protein	Protein Coding	51	GC20M045898	1.99	16.6143
APOC1	Apolipoprotein C1	Protein Coding	46	GC19P044914	1.99	16.623
DEFB114	Defensin Beta 114	Protein Coding	32	GC06M049960	1.99	16.6317
CD3E	CD3 Epsilon Subunit Of T-Cell Receptor Complex	Protein Coding	54	GC11P118304	1.99	16.6405
FADS2	Fatty Acid Desaturase 2	Protein Coding	51	GC11P061792	1.99	16.6492
CD74	CD74 Molecule	Protein Coding	51	GC05M150378	1.98	16.6579
CCL4L1	C-C Motif Chemokine Ligand 4 Like 1	Protein Coding	28	GC17Pj00267	1.98	16.6667
MPV17	Mitochondrial Inner Membrane Protein MPV17	Protein Coding	48	GC02M027309	1.98	16.6754
TRMU	TRNA Mitochondrial 2-Thiouridylase	Protein Coding	46	GC22P046330	1.98	16.6841
KAAG1	Kidney Associated DCDC2 Antisense RNA 1	RNA Gene	32	GC06P024356	1.98	16.6929
C1QTNF3-AMACR	C1QTNF3-AMACR Readthrough (NMD Candidate)	RNA Gene	20	GC05M033989	1.98	16.7016
SLC9A3-AS1	SLC9A3 Antisense RNA 1	RNA Gene	18	GC05P000474	1.98	16.7103
AGSPX	Angio Serpiginosum	Genetic Locus	2	GC0XU901272	1.98	16.7191
ENDO1	Endometriosis, Susceptibility To, 1	Genetic Locus	2	GC10U901124	1.98	16.7278
IL31RA	Interleukin 31 Receptor A	Protein Coding	50	GC05P055840	1.98	16.7365
IFNL4	Interferon Lambda 4 (Gene/Pseudogene)	Protein Coding	24	GC19M039246	1.98	16.7453
FETUB	Fetuin B	Protein Coding	43	GC03P186635	1.98	16.754
MIR326	MicroRNA 326	RNA Gene	24	GC11M075335	1.98	16.7628
KRT6A	Keratin 6A	Protein Coding	51	GC12M052488	1.98	16.7715
COPA	COPI Coat Complex Subunit Alpha	Protein Coding	50	GC01M160288	1.98	16.7802
FNDC5	Fibronectin Type III Domain Containing 5	Protein Coding	42	GC01M033283	1.98	16.789
METTL3	Methyltransferase 3, N6-Adenosine-Methyltransferase Complex Catalytic Subunit	Protein Coding	48	GC14M021498	1.97	16.7977
EDN2	Endothelin 2	Protein Coding	47	GC01M041478	1.97	16.8064
PLIN1	Perilipin 1	Protein Coding	54	GC15M089664	1.97	16.8152
AREL1	Apoptosis Resistant E3 Ubiquitin Protein Ligase 1	Protein Coding	44	GC14M074653	1.97	16.8239
LORICRIN	Loricrin Cornified Envelope Precursor Protein	Protein Coding	41	GC01P153262	1.97	16.8326
ERBB4	Erb-B2 Receptor Tyrosine Kinase 4	Protein Coding	61	GC02M211375	1.97	16.8414
KRT1	Keratin 1	Protein Coding	53	GC12M052674	1.97	16.8501
KRT3	Keratin 3	Protein Coding	47	GC12M052789	1.97	16.8588
CRHBP	Corticotropin Releasing Hormone Binding Protein	Protein Coding	48	GC05P076952	1.96	16.8676
CD5	CD5 Molecule	Protein Coding	49	GC11P061118	1.96	16.8763
SLC3A2	Solute Carrier Family 3 Member 2	Protein Coding	50	GC11P062856	1.96	16.885
SLC26A9	Solute Carrier Family 26 Member 9	Protein Coding	47	GC01M205883	1.96	16.8938
TMPRSS15	Transmembrane Serine Protease 15	Protein Coding	51	GC21M018269	1.96	16.9025
SEPSECS	Sep (O-Phosphoserine) TRNA:Sec (Selenocysteine) TRNA Synthase	Protein Coding	51	GC04M025121	1.96	16.9113
LYST	Lysosomal Trafficking Regulator	Protein Coding	45	GC01M235661	1.96	16.92
TAB1	TGF-Beta Activated Kinase 1 (MAP3K7) Binding Protein 1	Protein Coding	49	GC22P047521	1.96	16.9287
GPER1	G Protein-Coupled Estrogen Receptor 1	Protein Coding	48	GC07P003595	1.96	16.9375
IGHG2	Immunoglobulin Heavy Constant Gamma 2 (G2m Marker)	Protein Coding	35	GC14M113834	1.96	16.9462
RETNLB	Resistin Like Beta	Protein Coding	39	GC03M108743	1.96	16.9549
CPT1A	Carnitine Palmitoyltransferase 1A	Protein Coding	55	GC11M068754	1.95	16.9637
MIR125B2	MicroRNA 125b-2	RNA Gene	23	GC21P016590	1.95	16.9724
MYDGF	Myeloid Derived Growth Factor	Protein Coding	42	GC19M004641	1.95	16.9811
DECR2	2,4-Dienoyl-CoA Reductase 2	Protein Coding	44	GC16P014388	1.95	16.9899
PCDHA10	Protocadherin Alpha 10	Protein Coding	42	GC05P147205	1.95	16.9986
MYOM3	Myomesin 3	Protein Coding	40	GC01M024056	1.95	17.0073
TMEM132D-AS1	TMEM132D Antisense RNA 1	RNA Gene	15	GC12P129110	1.95	17.0161
SEMA3A	Semaphorin 3A	Protein Coding	53	GC07M083955	1.95	17.0248
CEBPD	CCAAT Enhancer Binding Protein Delta	Protein Coding	46	GC08M047759	1.95	17.0335
MIR19B1	MicroRNA 19b-1	RNA Gene	20	GC13P091591	1.95	17.0423
MIR26A1	MicroRNA 26a-1	RNA Gene	23	GC03P037969	1.95	17.051
ADAMTSL1	ADAMTS Like 1	Protein Coding	49	GC09P017906	1.94	17.0597
STEAP4	STEAP4 Metalloreductase	Protein Coding	48	GC07M088419	1.94	17.0685
FRAS1	Fraser Extracellular Matrix Complex Subunit 1	Protein Coding	44	GC04P078057	1.94	17.0772
FTL	Ferritin Light Chain	Protein Coding	52	GC19P048965	1.94	17.086
RHO	Rhodopsin	Protein Coding	55	GC03P135374	1.94	17.0947
MIR215	MicroRNA 215	RNA Gene	22	GC01M220117	1.94	17.1034
IRF9	Interferon Regulatory Factor 9	Protein Coding	51	GC14P024161	1.94	17.1122
SNORA31	Small Nucleolar RNA, H/ACA Box 31	RNA Gene	19	GC13M045337	1.94	17.1209
FTO	FTO Alpha-Ketoglutarate Dependent Dioxygenase	Protein Coding	53	GC16P053897	1.94	17.1296
FCN2	Ficolin 2	Protein Coding	50	GC09P134864	1.94	17.1384
MIR185	MicroRNA 185	RNA Gene	25	GC22P046756	1.94	17.1471
REG4	Regenerating Family Member 4	Protein Coding	47	GC01M119794	1.94	17.1558
TNNT1	Troponin T1, Slow Skeletal Type	Protein Coding	49	GC19M055132	1.93	17.1646
KLK7	Kallikrein Related Peptidase 7	Protein Coding	48	GC19M073992	1.93	17.1733
USP8	Ubiquitin Specific Peptidase 8	Protein Coding	53	GC15P050424	1.93	17.182
DPYSL5	Dihydropyrimidinase Like 5	Protein Coding	47	GC02P026847	1.93	17.1908
MIR10A	MicroRNA 10a	RNA Gene	24	GC17M048579	1.93	17.1995
PRDX2	Peroxiredoxin 2	Protein Coding	52	GC19M012796	1.93	17.2082
SLIT2	Slit Guidance Ligand 2	Protein Coding	52	GC04P020321	1.93	17.217
DICER1	Dicer 1, Ribonuclease III	Protein Coding	56	GC14M095086	1.93	17.2257
LXN	Latexin	Protein Coding	43	GC03M158645	1.93	17.2345
ABCC3	ATP Binding Cassette Subfamily C Member 3	Protein Coding	53	GC17P050634	1.93	17.2432
CD207	CD207 Molecule	Protein Coding	46	GC02M070830	1.93	17.2519
TARS1	Threonyl-TRNA Synthetase 1	Protein Coding	50	GC05P033441	1.93	17.2607
PHB1	Prohibitin 1	Protein Coding	53	GC17M054664	1.93	17.2694
TAGAP	T Cell Activation RhoGTPase Activating Protein	Protein Coding	44	GC06M159034	1.93	17.2781
TACR2	Tachykinin Receptor 2	Protein Coding	50	GC10M069403	1.92	17.2869
MIR130B	MicroRNA 130b	RNA Gene	22	GC22P048361	1.92	17.2956
PAK1	P21 (RAC1) Activated Kinase 1	Protein Coding	57	GC11M103141	1.92	17.3043
BECN1	Beclin 1	Protein Coding	52	GC17M042810	1.92	17.3131
CXADR	CXADR Ig-Like Cell Adhesion Molecule	Protein Coding	50	GC21P017513	1.92	17.3218
NFKBIE	NFKB Inhibitor Epsilon	Protein Coding	45	GC06M044258	1.92	17.3305
TFAP2A	Transcription Factor AP-2 Alpha	Protein Coding	53	GC06M010393	1.92	17.3393
DAB2IP	DAB2 Interacting Protein	Protein Coding	47	GC09P121566	1.92	17.348
NF2	NF2, Moesin-Ezrin-Radixin Like (MERLIN) Tumor Suppressor	Protein Coding	55	GC22P029603	1.92	17.3567
IARS1	Isoleucyl-TRNA Synthetase 1	Protein Coding	51	GC09M100261	1.92	17.3655
ZEB2	Zinc Finger E-Box Binding Homeobox 2	Protein Coding	54	GC02M144384	1.92	17.3742
MAF	MAF BZIP Transcription Factor	Protein Coding	51	GC16M079204	1.92	17.3829
BACE1	Beta-Secretase 1	Protein Coding	53	GC11M117285	1.91	17.3917
MIR19A	MicroRNA 19a	RNA Gene	22	GC13P091594	1.91	17.4004
HOGA1	4-Hydroxy-2-Oxoglutarate Aldolase 1	Protein Coding	47	GC10P097707	1.91	17.4092
ELP4	Elongator Acetyltransferase Complex Subunit 4	Protein Coding	46	GC11P031509	1.91	17.4179
SRPRA	SRP Receptor Subunit Alpha	Protein Coding	43	GC11M126255	1.91	17.4266
RTEL1-TNFRSF6B	RTEL1-TNFRSF6B Readthrough (NMD Candidate)	RNA Gene	22	GC20P063657	1.91	17.4354
FLNC-AS1	FLNC Antisense RNA 1	RNA Gene	17	GC07M128851	1.91	17.4441
AIS2	Autoimmune Susceptibility 2	Genetic Locus	3	GC07U901482	1.91	17.4528
[truncated: 9,450 more rows]
