# Supplementary material for: Intratumor microbiota as a novel potential prognostic indicator in mesothelioma
Source: Front Immunol. 2023 Mar 14;14:1129513. doi: 10.3389/fimmu.2023.1129513 (PMC10043377; doi:10.3389/fimmu.2023.1129513)
Supplement: Supplementary File 4 — Excel file of differentially expressed genes mapped to genes involved in either immune infiltration and inflammation (per GeneCards (55, 56)). [file DataSheet_4.xlsx]

## Sheet: Patient Data
Patient ID	Node Status	Metastasis Status	Node Group	Node Group (Text)	Metastasis Group	Metastasis Group (Text)							Patient ID	American Joint Committee on Cancer Metastasis Stage Code	Neoplasm Disease Lymph Node Stage American Joint Committee on Cancer Code
TCGA-LK-A4O2	N0	M0	N Zero	N Zero	M Zero	M Zero							TCGA-3H-AB3K	M0	N0
TCGA-UT-A88G	N0	M0	N Zero	N Zero	M Zero	M Zero							TCGA-3H-AB3L	M0	N2
TCGA-SC-A6LP	N0	M0	N Zero	N Zero	M Zero	M Zero							TCGA-3H-AB3M	M0	N2
TCGA-MQ-A4LV	N0	M0	N Zero	N Zero	M Zero	M Zero							TCGA-3H-AB3O	M0	N0
TCGA-UT-A97Y	N0	M0	N Zero	N Zero	M Zero	M Zero							TCGA-3H-AB3S	M0	N0
TCGA-MQ-A4LM	N0	M0	N Zero	N Zero	M Zero	M Zero							TCGA-3H-AB3T	M0	N0
TCGA-LK-A4NY	N0	M0	N Zero	N Zero	M Zero	M Zero							TCGA-3H-AB3U	M0	N0
TCGA-LK-A4O0	N0	M0	N Zero	N Zero	M Zero	M Zero							TCGA-3H-AB3X	M0	N0
TCGA-UD-AABZ	N0	M0	N Zero	N Zero	M Zero	M Zero							TCGA-3U-A98D	M0	N2
TCGA-SH-A7BH	N0	M0	N Zero	N Zero	M Zero	M Zero							TCGA-3U-A98E	M0	N2
TCGA-LK-A4NZ	N0	M0	N Zero	N Zero	M Zero	M Zero							TCGA-3U-A98F	M0	N0
TCGA-UD-AAC5	N0	M0	N Zero	N Zero	M Zero	M Zero							TCGA-3U-A98G	M0	N0
TCGA-MQ-A6BL	N0	M0	N Zero	N Zero	M Zero	M Zero							TCGA-3U-A98H	M0	N2
TCGA-3H-AB3S	N0	M0	N Zero	N Zero	M Zero	M Zero							TCGA-3U-A98I	M0	N3
TCGA-LK-A4O5	N0	M0	N Zero	N Zero	M Zero	M Zero							TCGA-3U-A98J	M0	N2
TCGA-UD-AAC7	N0	M0	N Zero	N Zero	M Zero	M Zero							TCGA-LK-A4NW	M0	N2
TCGA-3H-AB3T	N0	M0	N Zero	N Zero	M Zero	M Zero							TCGA-LK-A4NY	M0	N0
TCGA-UT-A88E	N0	M0	N Zero	N Zero	M Zero	M Zero							TCGA-LK-A4NZ	M0	N0
TCGA-SH-A9CT	N0	M0	N Zero	N Zero	M Zero	M Zero							TCGA-LK-A4O0	M0	N0
TCGA-UD-AAC6	N0	M0	N Zero	N Zero	M Zero	M Zero							TCGA-LK-A4O2	M0	N0
TCGA-MQ-A4LP	N0	M0	N Zero	N Zero	M Zero	M Zero							TCGA-LK-A4O4	M0	N1
TCGA-3U-A98F	N0	M0	N Zero	N Zero	M Zero	M Zero							TCGA-LK-A4O5	M0	N0
TCGA-MQ-A4LI	N0	M0	N Zero	N Zero	M Zero	M Zero							TCGA-LK-A4O6	M0	N1
TCGA-3U-A98G	N0	M0	N Zero	N Zero	M Zero	M Zero							TCGA-LK-A4O7	M0	N1
TCGA-UT-A88D	N0	M0	N Zero	N Zero	M Zero	M Zero							TCGA-MQ-A4KX	M0	N0
TCGA-3H-AB3U	N0	M0	N Zero	N Zero	M Zero	M Zero							TCGA-MQ-A4LC	M0	N0
TCGA-UD-AABY	N0	M0	N Zero	N Zero	M Zero	M Zero							TCGA-MQ-A4LI	M0	N0
TCGA-3H-AB3O	N0	M0	N Zero	N Zero	M Zero	M Zero							TCGA-MQ-A4LJ	M0	N1
TCGA-3H-AB3X	N0	M0	N Zero	N Zero	M Zero	M Zero							TCGA-MQ-A4LM	M0	N0
TCGA-3H-AB3K	N0	M0	N Zero	N Zero	M Zero	M Zero							TCGA-MQ-A4LP	M0	N0
TCGA-MQ-A4KX	N0	M0	N Zero	N Zero	M Zero	M Zero							TCGA-MQ-A4LV	M0	N0
TCGA-MQ-A4LC	N0	M0	N Zero	N Zero	M Zero	M Zero							TCGA-MQ-A6BL	M0	N0
TCGA-NQ-A638	NX	M0	Other N	Other N	M Zero	M Zero							TCGA-MQ-A6BN	MX	N1
TCGA-YS-A95B	N3	M0	Other N	Other N	M Zero	M Zero							TCGA-MQ-A6BQ	MX	N0
TCGA-YS-A95C	N2	M0	Other N	Other N	M Zero	M Zero							TCGA-MQ-A6BR	MX	N1
TCGA-3U-A98D	N2	M0	Other N	Other N	M Zero	M Zero							TCGA-MQ-A6BS	MX	N0
TCGA-SC-A6LQ	N2	M0	Other N	Other N	M Zero	M Zero							TCGA-NQ-A57I	MX	NX
TCGA-LK-A4O7	N1	M0	Other N	Other N	M Zero	M Zero							TCGA-NQ-A638	M0	NX
TCGA-3H-AB3L	N2	M0	Other N	Other N	M Zero	M Zero							TCGA-SC-A6LM	M0	NX
TCGA-SC-A6LN	N2	M0	Other N	Other N	M Zero	M Zero							TCGA-SC-A6LN	M0	N2
TCGA-LK-A4O6	N1	M0	Other N	Other N	M Zero	M Zero							TCGA-SC-A6LP	M0	N0
TCGA-LK-A4NW	N2	M0	Other N	Other N	M Zero	M Zero							TCGA-SC-A6LQ	M0	N2
TCGA-SC-AA5Z	N2	M0	Other N	Other N	M Zero	M Zero							TCGA-SC-A6LR	M0	N2
TCGA-MQ-A4LJ	N1	M0	Other N	Other N	M Zero	M Zero							TCGA-SC-AA5Z	M0	N2
TCGA-UD-AAC4	N2	M0	Other N	Other N	M Zero	M Zero							TCGA-SH-A7BC	M0	N2
TCGA-SH-A7BC	N2	M0	Other N	Other N	M Zero	M Zero							TCGA-SH-A7BD	M1	N0
TCGA-SH-A9CU	N2	M0	Other N	Other N	M Zero	M Zero							TCGA-SH-A7BH	M0	N0
TCGA-3U-A98J	N2	M0	Other N	Other N	M Zero	M Zero							TCGA-SH-A9CT	M0	N0
TCGA-UD-AAC1	N2	M0	Other N	Other N	M Zero	M Zero							TCGA-SH-A9CU	M0	N2
TCGA-3U-A98I	N3	M0	Other N	Other N	M Zero	M Zero							TCGA-TS-A7OU	MX	N0
TCGA-UT-A88C	N2	M0	Other N	Other N	M Zero	M Zero							TCGA-TS-A7OY	MX	N3
TCGA-SC-A6LM	NX	M0	Other N	Other N	M Zero	M Zero							TCGA-TS-A7OZ	MX	N1
TCGA-3H-AB3M	N2	M0	Other N	Other N	M Zero	M Zero							TCGA-TS-A7P0	MX	N0
TCGA-LK-A4O4	N1	M0	Other N	Other N	M Zero	M Zero							TCGA-TS-A7P1	MX	N0
TCGA-3U-A98H	N2	M0	Other N	Other N	M Zero	M Zero							TCGA-TS-A7P3	MX	N2
TCGA-SC-A6LR	N2	M0	Other N	Other N	M Zero	M Zero							TCGA-TS-A7P6	MX	N2
TCGA-3U-A98E	N2	M0	Other N	Other N	M Zero	M Zero							TCGA-TS-A7P7	MX	N2
TCGA-YS-AA4M	N0	M1	N Zero	N Zero	Other M	Other M							TCGA-TS-A7P8	MX	N1
TCGA-ZN-A9VW	N0	MX	N Zero	N Zero	Other M	Other M							TCGA-TS-A7PB	MX	N2
TCGA-SH-A7BD	N0	M1	N Zero	N Zero	Other M	Other M							TCGA-TS-A8AF	MX	N2
TCGA-ZN-A9VQ	N0	MX	N Zero	N Zero	Other M	Other M							TCGA-TS-A8AI	MX	N1
TCGA-TS-A7P1	N0	MX	N Zero	N Zero	Other M	Other M							TCGA-TS-A8AS	MX	N0
TCGA-MQ-A6BS	N0	MX	N Zero	N Zero	Other M	Other M							TCGA-TS-A8AV	MX	N2
TCGA-TS-A8AS	N0	MX	N Zero	N Zero	Other M	Other M							TCGA-TS-A8AY	MX	N1
TCGA-ZN-A9VU	N0	MX	N Zero	N Zero	Other M	Other M							TCGA-UD-AABY	M0	N0
TCGA-ZN-A9VS	N0	MX	N Zero	N Zero	Other M	Other M							TCGA-UD-AABZ	M0	N0
TCGA-TS-A7P0	N0	MX	N Zero	N Zero	Other M	Other M							TCGA-UD-AAC1	M0	N2
TCGA-TS-A7OU	N0	MX	N Zero	N Zero	Other M	Other M							TCGA-UD-AAC4	M0	N2
TCGA-MQ-A6BQ	N0	MX	N Zero	N Zero	Other M	Other M							TCGA-UD-AAC5	M0	N0
TCGA-NQ-A57I	NX	MX	Other N	Other N	Other M	Other M							TCGA-UD-AAC6	M0	N0
TCGA-XT-AASU	NX	MX	Other N	Other N	Other M	Other M							TCGA-UD-AAC7	M0	N0
TCGA-ZN-A9VP	N2	MX	Other N	Other N	Other M	Other M							TCGA-UT-A88C	M0	N2
TCGA-TS-A7OY	N3	MX	Other N	Other N	Other M	Other M							TCGA-UT-A88D	M0	N0
TCGA-ZN-A9VO	N2	M1	Other N	Other N	Other M	Other M							TCGA-UT-A88E	M0	N0
TCGA-TS-A7P6	N2	MX	Other N	Other N	Other M	Other M							TCGA-UT-A88G	M0	N0
TCGA-TS-A8AI	N1	MX	Other N	Other N	Other M	Other M							TCGA-UT-A97Y	M0	N0
TCGA-TS-A8AF	N2	MX	Other N	Other N	Other M	Other M							TCGA-XT-AASU	MX	NX
TCGA-TS-A7P8	N1	MX	Other N	Other N	Other M	Other M							TCGA-YS-A95B	M0	N3
TCGA-TS-A8AY	N1	MX	Other N	Other N	Other M	Other M							TCGA-YS-A95C	M0	N2
TCGA-TS-A7P7	N2	MX	Other N	Other N	Other M	Other M							TCGA-YS-AA4M	M1	N0
TCGA-TS-A7P3	N2	MX	Other N	Other N	Other M	Other M							TCGA-ZN-A9VO	M1	N2
TCGA-MQ-A6BN	N1	MX	Other N	Other N	Other M	Other M							TCGA-ZN-A9VP	MX	N2
TCGA-TS-A7OZ	N1	MX	Other N	Other N	Other M	Other M							TCGA-ZN-A9VQ	MX	N0
TCGA-TS-A7PB	N2	MX	Other N	Other N	Other M	Other M							TCGA-ZN-A9VS	MX	N0
TCGA-ZN-A9VV	N2	MX	Other N	Other N	Other M	Other M							TCGA-ZN-A9VU	MX	N0
TCGA-MQ-A6BR	N1	MX	Other N	Other N	Other M	Other M							TCGA-ZN-A9VV	MX	N2
													TCGA-ZN-A9VW	MX	N0
N.B. Patient with "N/A" survival is excluded here, as discussed in Methods.

## Sheet: Microbiome Abundance (Lym. Nod)
No significant differences (qval)
Microbiome Signature	(A) N Zero	(B) Other N	(A) N Zero	(B) Other N	Log Ratio	p-Value	q-Value	Higher in
I3likevirus	-0.38	-1	0.85	0.53	0.62	0.0001134	0.159	(A) N Zero
Ornithobacterium	10.12	10.62	0.71	0.67	-0.49	0.001438	0.88	(B) Other N
Arenibacter	3.88	4.23	0.54	0.49	-0.36	0.001877	0.88	(B) Other N
Planomicrobium	0.07	0.5	0.34	0.87	-0.43	0.004331	0.98	(B) Other N
Pilimelia	1.76	1.28	0.87	0.69	0.48	0.005852	0.98	(A) N Zero
Alphavirus	2.29	2.99	1.33	0.96	-0.7	0.005977	0.98	(B) Other N
Risungbinella	2.98	3.56	0.86	1.08	-0.59	0.006901	0.98	(B) Other N
Microvirus	1.11	1.64	1.07	0.76	-0.54	0.008797	0.98	(B) Other N
Tatumella	0.03	0.37	0.55	0.68	-0.34	0.014	0.98	(B) Other N
Chitiniphilus	0.84	1.17	0.51	0.71	-0.34	0.014	0.98	(B) Other N
Turicella	1.09	1.63	0.81	1.16	-0.55	0.0141	0.98	(B) Other N
Frankia	6.19	5.73	0.86	0.85	0.45	0.0156	0.98	(A) N Zero
Citromicrobium	1.09	1.54	0.8	0.9	-0.45	0.0158	0.98	(B) Other N
Jonesia	4.02	4.54	0.72	1.17	-0.52	0.016	0.98	(B) Other N
Acetivibrio	2.21	2.7	0.96	0.89	-0.49	0.0161	0.98	(B) Other N
Micromonospora	7.09	6.31	1.37	1.59	0.77	0.0183	0.98	(A) N Zero
Shuttleworthia	1.68	1.91	0.34	0.54	-0.23	0.0194	0.98	(B) Other N
Saccharothrix	1.57	0.98	1.12	1.2	0.6	0.0198	0.98	(A) N Zero
Slackia	-0.26	-0.01	0.42	0.54	-0.25	0.0198	0.98	(B) Other N
Fictibacillus	3.57	3.83	0.55	0.47	-0.26	0.0201	0.98	(B) Other N
Rheinheimera	2.09	2.84	1.32	1.6	-0.75	0.0208	0.98	(B) Other N
Sapelovirus	1.14	1.54	0.7	0.86	-0.4	0.021	0.98	(B) Other N
Pleomorphomonas	2	1.49	1.18	0.83	0.52	0.0211	0.98	(A) N Zero
Methylomonas	2.99	3.45	0.67	1.08	-0.46	0.0227	0.98	(B) Other N
Croceibacter	2.57	2.8	0.33	0.55	-0.23	0.0242	0.98	(B) Other N
Algicola	6.32	6.81	1.02	0.99	-0.5	0.0245	0.98	(B) Other N
Arenavirus	2.25	2.47	0.33	0.52	-0.22	0.0252	0.98	(B) Other N
Rhadinovirus	7.69	8.14	0.91	0.94	-0.45	0.0258	0.98	(B) Other N
Anaerovibrio	3.9	4.21	0.55	0.71	-0.3	0.0297	0.98	(B) Other N
Salinisphaera	0.64	0.21	0.93	0.85	0.43	0.0299	0.98	(A) N Zero
Dickeya	12.9	13.28	0.71	0.9	-0.38	0.0315	0.98	(B) Other N
Desulfocarbo	4.13	3.68	1.06	0.88	0.45	0.0338	0.98	(A) N Zero
Candidatus_Brocadia	1.8	2.25	0.97	0.97	-0.45	0.0341	0.98	(B) Other N
Syntrophobacter	2.23	2.46	0.38	0.56	-0.22	0.0358	0.98	(B) Other N
Achromobacter	8.86	8.48	0.84	0.8	0.37	0.0368	0.98	(A) N Zero
Microbispora	1.3	0.75	1.35	1.03	0.55	0.0368	0.98	(A) N Zero
Pelosinus	1.19	1.59	0.67	1.02	-0.4	0.037	0.98	(B) Other N
Mannheimia	12.57	12.84	0.6	0.59	-0.27	0.0376	0.98	(B) Other N
Ferrovum	3.94	3.47	1.12	0.99	0.47	0.04	0.98	(A) N Zero
Shimwellia	1.2	1.41	0.34	0.56	-0.21	0.042	0.98	(B) Other N
Vitreoscilla	3.45	3.72	0.38	0.76	-0.27	0.0426	0.98	(B) Other N
Prevotella	13.02	13.3	0.47	0.75	-0.28	0.0427	0.98	(B) Other N
Arsukibacterium	2.99	3.22	0.33	0.65	-0.23	0.0431	0.98	(B) Other N
Aromatoleum	1.56	1.76	0.32	0.55	-0.2	0.0439	0.98	(B) Other N
Candidatus_Solibacter	2.83	2.4	1.27	0.47	0.42	0.0439	0.98	(A) N Zero
Methylovorus	2.03	2.23	0.31	0.55	-0.2	0.0446	0.98	(B) Other N
Sanguibacter	1.26	0.79	1.1	1.07	0.47	0.0449	0.98	(A) N Zero
Segniliparus	2.93	2.42	1.33	0.92	0.5	0.0449	0.98	(A) N Zero
Terrabacter	18.98	19.23	0.59	0.55	-0.25	0.0451	0.98	(B) Other N
Alphacoronavirus	2.5	2.82	0.54	0.87	-0.32	0.0457	0.98	(B) Other N
Zooshikella	1.23	1.41	0.37	0.47	-0.18	0.0479	0.98	(B) Other N
Alpharetrovirus	6.58	7.02	1.03	0.97	-0.43	0.0481	0.98	(B) Other N
Raoultella	1.98	2.19	0.51	0.44	-0.2	0.0489	0.98	(B) Other N
Acetonema	0.5	0.95	1.07	1.03	-0.45	0.0499	0.98	(B) Other N
Orenia	1.77	2.05	0.64	0.65	-0.28	0.0499	0.98	(B) Other N
Morococcus	-1.15	-1.57	1.08	0.86	0.42	0.0503	0.98	(A) N Zero
Taylorella	2.11	2.48	0.69	1.02	-0.37	0.0507	0.98	(B) Other N
Methylomicrobium	-0.63	-0.27	0.64	0.98	-0.36	0.051	0.98	(B) Other N
Sphaerotilus	1.39	0.73	1.6	1.48	0.66	0.0511	0.98	(A) N Zero
Microvirga	12.6	12.87	0.65	0.63	-0.27	0.0523	0.98	(B) Other N
Aliihoeflea	1.37	1.65	0.67	0.68	-0.29	0.053	0.98	(B) Other N
Actinoplanes	5.32	4.87	1.33	0.71	0.45	0.0537	0.98	(A) N Zero
Tenuivirus	-0.33	-0.16	0.34	0.42	-0.16	0.0548	0.98	(B) Other N
Filomicrobium	2.08	2.25	0.32	0.44	-0.16	0.0551	0.98	(B) Other N
Demequina	3.72	3.29	1.22	0.8	0.43	0.0557	0.98	(A) N Zero
Chromobacterium	3.32	3.75	1.28	0.72	-0.43	0.0559	0.98	(B) Other N
Gilliamella	0.76	1.06	0.72	0.7	-0.29	0.0563	0.98	(B) Other N
Marmoricola	2.46	1.89	1.57	1.14	0.57	0.0564	0.98	(A) N Zero
Haematospirillum	2.93	2.66	0.83	0.39	0.27	0.0571	0.98	(A) N Zero
Caldimonas	2.94	2.37	1.35	1.4	0.57	0.0577	0.98	(A) N Zero
Enterococcus	15.6	15.99	0.86	0.99	-0.38	0.0587	0.98	(B) Other N
Blastochloris	1.22	0.85	1.07	0.67	0.37	0.0606	0.98	(A) N Zero
Neisseria	18.41	17.63	2.43	1.23	0.78	0.0633	0.98	(A) N Zero
Desulfotalea	4.79	5.24	1.08	1.16	-0.45	0.0653	0.98	(B) Other N
Synechococcus	6.08	6.5	0.82	1.21	-0.42	0.0653	0.98	(B) Other N
Methylocaldum	-0.33	0.01	0.6	1.02	-0.34	0.0668	0.98	(B) Other N
Muricauda	1.77	1.98	0.39	0.61	-0.21	0.0684	0.98	(B) Other N
Johnsonella	0.82	1	0.36	0.55	-0.19	0.0689	0.98	(B) Other N
Rothia	9.76	8.98	2.21	1.74	0.78	0.0703	0.98	(A) N Zero
Aureispira	7.21	7.96	1.87	1.94	-0.75	0.0709	0.98	(B) Other N
Halapricum	4.9	5.87	2.29	2.64	-0.97	0.072	0.98	(B) Other N
Actinomadura	3.14	2.68	1.15	1.2	0.46	0.0731	0.98	(A) N Zero
Prymnesiovirus	7.27	7.67	1.12	0.91	-0.4	0.0735	0.98	(B) Other N
Lawsonia	10.74	10.96	0.54	0.59	-0.22	0.0736	0.98	(B) Other N
Leifsonia	3.65	3.17	1.16	1.3	0.48	0.074	0.98	(A) N Zero
Gammacoronavirus	2.41	2.83	0.98	1.2	-0.43	0.0758	0.98	(B) Other N
Cellulosilyticum	0.19	0.51	0.51	1.07	-0.33	0.078	0.98	(B) Other N
Brachymonas	1.49	1.77	0.66	0.8	-0.28	0.0797	0.98	(B) Other N
Methylacidiphilum	0.61	0.94	0.81	0.89	-0.33	0.0803	0.98	(B) Other N
Catonella	2.61	2.88	0.55	0.81	-0.27	0.0809	0.98	(B) Other N
Sharpea	0.57	0.7	0.34	0.34	-0.13	0.0813	0.98	(B) Other N
Thermoanaerobacterium	1.92	2.27	0.87	0.96	-0.35	0.0821	0.98	(B) Other N
Aeromonas	17.07	17.34	0.79	0.65	-0.27	0.0828	0.98	(B) Other N
Paludibacter	7.7	8.03	0.8	0.93	-0.33	0.0829	0.98	(B) Other N
Nesterenkonia	2.61	3.08	1.14	1.33	-0.47	0.083	0.98	(B) Other N
Pseudacidovorax	-0.33	0.08	1.06	1.15	-0.42	0.0843	0.98	(B) Other N
Granulicatella	1.8	2.19	0.93	1.09	-0.38	0.0848	0.98	(B) Other N
Richelia	2.17	2.58	0.79	1.35	-0.42	0.0853	0.98	(B) Other N
Alysiella	4.25	3.8	1.17	1.2	0.45	0.0855	0.98	(A) N Zero
Modestobacter	1.89	1.44	1.09	1.25	0.44	0.086	0.98	(A) N Zero
Candidatus_Nitrosopelagicus	10.5	10.91	1.17	1.05	-0.41	0.0868	0.98	(B) Other N
Thermanaerovibrio	0.64	0.78	0.34	0.4	-0.14	0.0872	0.98	(B) Other N
Closterovirus	0.1	0.26	0.33	0.51	-0.16	0.0884	0.98	(B) Other N
Tateyamaria	2.44	2.86	1.12	1.16	-0.42	0.089	0.98	(B) Other N
Kibdelosporangium	2.12	2.37	0.66	0.7	-0.25	0.0905	0.98	(B) Other N
Azotobacter	2.28	1.89	1.1	0.97	0.38	0.0906	0.98	(A) N Zero
Galbibacter	2.1	2.24	0.35	0.44	-0.15	0.0921	0.98	(B) Other N
Picrophilus	1.08	1.22	0.34	0.43	-0.14	0.0931	0.98	(B) Other N
Solobacterium	2.1	2.23	0.38	0.36	-0.14	0.0939	0.98	(B) Other N
Thioalkalivibrio	4.01	4.44	1.14	1.19	-0.43	0.0945	0.98	(B) Other N
Ureaplasma	6.34	6.14	0.52	0.55	0.2	0.0948	0.98	(A) N Zero
Hafnia	10.56	10.78	0.62	0.56	-0.21	0.0959	0.98	(B) Other N
Oxobacter	-1.13	-0.98	0.33	0.48	-0.15	0.096	0.98	(B) Other N
Lebetimonas	-0.99	-0.75	0.51	0.79	-0.24	0.0962	0.98	(B) Other N
Sebaldella	2.99	3.23	0.49	0.79	-0.24	0.0962	0.98	(B) Other N
Molluscipoxvirus	4.16	4.5	1.09	0.78	-0.34	0.0977	0.98	(B) Other N
Fibrella	2.35	2.02	1.02	0.77	0.32	0.0991	0.98	(A) N Zero
Klebsiella	14.29	13.95	0.92	0.95	0.34	0.0997	0.98	(A) N Zero
Kitasatospora	8.36	7.94	1.24	1.15	0.43	0.101	0.98	(A) N Zero
Kandleria	1.01	1.17	0.41	0.5	-0.16	0.101	0.98	(B) Other N
Bulleidia	3.73	4.13	1.05	1.2	-0.4	0.102	0.98	(B) Other N
Candidatus_Stoquefichus	9.82	10.15	0.94	0.95	-0.34	0.104	0.98	(B) Other N
Leuconostoc	15.01	15.28	0.69	0.85	-0.27	0.104	0.98	(B) Other N
Mycetocola	1.81	2.06	0.56	0.81	-0.25	0.105	0.98	(B) Other N
Peptoclostridium	0.35	0.65	0.66	0.96	-0.29	0.105	0.98	(B) Other N
Defluviimonas	0.73	0.43	1.04	0.61	0.3	0.106	0.98	(A) N Zero
Thermocrispum	1.36	1.14	0.75	0.48	0.22	0.107	0.98	(A) N Zero
Lysobacter	8.68	8.27	1.15	1.17	0.41	0.107	0.98	(A) N Zero
Bacilladnavirus	0.09	0.22	0.33	0.38	-0.13	0.108	0.98	(B) Other N
Staphylothermus	2.06	2.3	0.6	0.76	-0.24	0.11	0.98	(B) Other N
Phascolarctobacterium	2.45	2.72	0.35	1.04	-0.27	0.112	0.98	(B) Other N
Halobacillus	1.05	1.26	0.56	0.63	-0.21	0.113	0.98	(B) Other N
Brenneria	-1.01	-0.85	0.4	0.53	-0.16	0.113	0.98	(B) Other N
Salinimicrobium	0.88	1.07	0.51	0.59	-0.19	0.114	0.98	(B) Other N
Olleya	0.22	0.49	0.76	0.79	-0.27	0.114	0.98	(B) Other N
Candidatus_Portiera	3.57	3.97	1.04	1.29	-0.4	0.114	0.98	(B) Other N
Candidatus_Soleaferrea	2.39	2.52	0.34	0.38	-0.12	0.115	0.98	(B) Other N
Methylosarcina	2.17	2.4	0.47	0.78	-0.22	0.116	0.98	(B) Other N
Polynucleobacter	2.7	2.95	0.59	0.84	-0.25	0.116	0.98	(B) Other N
Varibaculum	2.54	2.79	0.62	0.81	-0.25	0.116	0.98	(B) Other N
Alloiococcus	2.26	2.45	0.44	0.61	-0.18	0.116	0.98	(B) Other N
Herbidospora	4.43	4.94	1.34	1.62	-0.51	0.117	0.98	(B) Other N
Solibacillus	2.52	2.25	1.02	0.48	0.27	0.118	0.98	(A) N Zero
Bromovirus	3.35	3.74	1.25	1.03	-0.39	0.118	0.98	(B) Other N
Meiothermus	6.19	5.77	1.26	1.21	0.42	0.118	0.98	(A) N Zero
Butyrivibrio	2.58	3	1.14	1.33	-0.42	0.119	0.98	(B) Other N
Sanguibacteroides	15.97	16.09	0.32	0.36	-0.12	0.12	0.98	(B) Other N
Nautella	4	4.67	1.74	2.18	-0.67	0.122	0.98	(B) Other N
Stackebrandtia	2.45	2.14	0.99	0.87	0.31	0.123	0.98	(A) N Zero
Phikzlikevirus	2.33	2.45	0.36	0.34	-0.12	0.123	0.98	(B) Other N
Rikenella	-0.89	-0.73	0.38	0.53	-0.16	0.123	0.98	(B) Other N
Actinoalloteichus	3.43	3.1	1.14	0.82	0.33	0.125	0.98	(A) N Zero
Leucobacter	10.79	10.92	0.38	0.36	-0.12	0.125	0.98	(B) Other N
Ignicoccus	3.93	4.22	0.7	0.96	-0.28	0.125	0.98	(B) Other N
Dolichospermum	0.93	1.06	0.34	0.45	-0.13	0.128	0.98	(B) Other N
Citreicella	3.38	3.54	0.43	0.57	-0.17	0.13	0.98	(B) Other N
Serratia	8.61	8.96	1.01	1.08	-0.34	0.13	0.98	(B) Other N
Segetibacter	2.38	2.03	1.41	0.52	0.35	0.131	0.98	(A) N Zero
Microtetraspora	0.04	-0.26	0.9	0.93	0.3	0.131	0.98	(A) N Zero
Dethiosulfatarculus	3.92	4.1	0.5	0.6	-0.18	0.131	0.98	(B) Other N
Propionimicrobium	3.09	3.28	0.49	0.63	-0.19	0.132	0.98	(B) Other N
Anaerosporomusa	2.36	2.53	0.47	0.59	-0.18	0.132	0.98	(B) Other N
Natranaerobius	3.21	3.58	1.08	1.15	-0.36	0.132	0.98	(B) Other N
Maricaulis	3.26	3.58	0.95	0.99	-0.32	0.133	0.98	(B) Other N
Pseudobutyrivibrio	3.61	3.79	0.43	0.64	-0.18	0.133	0.98	(B) Other N
Lautropia	2.53	2.06	1.74	1.05	0.47	0.134	0.98	(A) N Zero
Thiocystis	3.32	3.59	0.8	0.82	-0.26	0.134	0.98	(B) Other N
Thermosulfidibacter	2.41	2.56	0.37	0.54	-0.15	0.136	0.98	(B) Other N
Actinokineospora	0.66	0.33	0.92	1.08	0.33	0.136	0.98	(A) N Zero
Desulfocurvus	1.16	0.94	0.9	0.32	0.22	0.138	0.98	(A) N Zero
Rubellimicrobium	2.97	2.53	1.51	1.15	0.43	0.138	0.98	(A) N Zero
Vulgatibacter	2.84	3.13	0.86	0.95	-0.29	0.138	0.98	(B) Other N
Geothrix	-0.22	-0.54	1.05	0.95	0.32	0.139	0.98	(A) N Zero
Oceanimonas	2.08	2.46	1.16	1.2	-0.38	0.14	0.98	(B) Other N
Rickettsiella	1.89	2.22	0.73	1.25	-0.33	0.143	0.98	(B) Other N
Filifactor	1.54	1.74	0.5	0.73	-0.2	0.143	0.98	(B) Other N
Halonatronum	0.6	0.74	0.4	0.48	-0.14	0.144	0.98	(B) Other N
Waikavirus	0.03	0.2	0.47	0.57	-0.17	0.144	0.98	(B) Other N
Phenylobacterium	0.84	1.24	1.11	1.39	-0.4	0.144	0.98	(B) Other N
Aestuariimicrobium	1.62	1.3	0.97	1.03	0.32	0.145	0.98	(A) N Zero
Limnochorda	2.32	2.44	0.33	0.47	-0.13	0.145	0.98	(B) Other N
Anaplasma	6.21	6.44	0.88	0.57	-0.23	0.146	0.98	(B) Other N
Senecavirus	1.94	2.26	0.98	1.01	-0.32	0.147	0.98	(B) Other N
Roseibacterium	1.49	1.61	0.32	0.44	-0.12	0.147	0.98	(B) Other N
Psychroserpens	3.4	3.65	0.9	0.71	-0.25	0.149	0.98	(B) Other N
Candidatus_Neoehrlichia	1.75	1.89	0.33	0.53	-0.14	0.15	0.98	(B) Other N
Sandaracinus	2.85	2.48	1.42	0.92	0.37	0.15	0.98	(A) N Zero
Zavarzinella	1.21	0.81	1.48	1.09	0.4	0.152	0.98	(A) N Zero
Gemmata	14.08	13.96	0.43	0.37	0.12	0.153	0.98	(A) N Zero
Jiangella	2.74	2.47	1.11	0.59	0.27	0.154	0.98	(A) N Zero
Candidatus_Koribacter	2.56	2.36	0.81	0.37	0.19	0.155	0.98	(A) N Zero
Desulfobacula	1.12	1.23	0.33	0.39	-0.11	0.155	0.98	(B) Other N
Lachnoclostridium	11.76	12.21	1.7	1.14	-0.45	0.155	0.98	(B) Other N
Myxococcus	2.24	1.89	1.21	1.05	0.35	0.155	0.98	(A) N Zero
Pseudodonghicola	6.46	6.58	0.33	0.45	-0.12	0.16	0.98	(B) Other N
Celeribacter	1.28	0.96	1.13	1	0.33	0.161	0.98	(A) N Zero
Dialister	0.35	0.6	0.8	0.88	-0.26	0.161	0.98	(B) Other N
Chroococcidiopsis	0.53	0.68	0.31	0.62	-0.15	0.163	0.98	(B) Other N
Xenophilus	-0.45	-0.05	1.25	1.35	-0.4	0.163	0.98	(B) Other N
Ventosimonas	2.19	2.4	0.46	0.84	-0.21	0.164	0.98	(B) Other N
Mogibacterium	1.68	1.84	0.58	0.49	-0.16	0.165	0.98	(B) Other N
Metallosphaera	1.54	1.85	1	1.09	-0.31	0.167	0.98	(B) Other N
Methanosphaerula	-0.29	-0.19	0.34	0.35	-0.1	0.167	0.98	(B) Other N
Salinicoccus	2.87	3.36	1.12	2.02	-0.49	0.168	0.98	(B) Other N
Spo1virus	2.15	2.42	0.86	0.94	-0.27	0.168	0.98	(B) Other N
Tepidicaulis	2.04	2.3	0.88	0.86	-0.26	0.168	0.98	(B) Other N
Joostella	2	2.15	0.34	0.6	-0.15	0.17	0.98	(B) Other N
Candidatus_Nitrosotenuis	2.24	2.37	0.36	0.46	-0.12	0.17	0.98	(B) Other N
Shimazuella	1.96	2.09	0.39	0.5	-0.13	0.171	0.98	(B) Other N
Candidatus_Puniceispirillum	2.36	2.2	0.7	0.3	0.16	0.171	0.98	(A) N Zero
Timonella	2.34	2.49	0.39	0.59	-0.15	0.171	0.98	(B) Other N
Scardovia	0.6	0.29	1.11	0.98	0.31	0.172	0.98	(A) N Zero
Zunongwangia	1.98	2.11	0.34	0.47	-0.12	0.173	0.98	(B) Other N
Aureimonas	5.2	5.6	1.18	1.45	-0.39	0.173	0.98	(B) Other N
Rudaea	2.17	1.91	1.03	0.72	0.26	0.174	0.98	(A) N Zero
Anaerobacillus	1.24	1.35	0.34	0.44	-0.12	0.174	0.98	(B) Other N
Rickettsia	13.01	13.14	0.39	0.49	-0.13	0.174	0.98	(B) Other N
Anaerococcus	7.34	7.77	1.34	1.54	-0.43	0.175	0.98	(B) Other N
Halolamina	2.03	2.32	0.98	1.01	-0.29	0.175	0.98	(B) Other N
Ruegeria	14.84	15.02	0.61	0.64	-0.18	0.175	0.98	(B) Other N
Nonlabens	0.41	0.73	0.94	1.22	-0.32	0.176	0.98	(B) Other N
Candidatus_Methylopumilus	2.18	2.37	0.43	0.78	-0.19	0.176	0.98	(B) Other N
Thermococcus	3.75	3.95	0.63	0.75	-0.2	0.177	0.98	(B) Other N
Isavirus	1.71	1.54	0.64	0.53	0.17	0.177	0.98	(A) N Zero
Ramlibacter	4.98	4.66	0.92	1.19	0.31	0.177	0.98	(A) N Zero
Helcobacillus	2.41	2.54	0.31	0.52	-0.13	0.177	0.98	(B) Other N
Kaistia	1.95	1.53	1.44	1.4	0.41	0.18	0.98	(A) N Zero
Proteus	17.48	17.7	0.84	0.64	-0.22	0.18	0.98	(B) Other N
Enterorhabdus	3.94	4.06	0.34	0.47	-0.12	0.185	0.98	(B) Other N
Carnimonas	2.56	2.71	0.38	0.64	-0.15	0.185	0.98	(B) Other N
Litoreibacter	2.32	2.43	0.34	0.44	-0.11	0.185	0.98	(B) Other N
Terracoccus	0.98	0.76	0.77	0.79	0.22	0.187	0.98	(A) N Zero
Sorangium	10.62	10.42	0.77	0.67	0.21	0.188	0.98	(A) N Zero
Haliscomenobacter	1.03	1.22	0.48	0.78	-0.19	0.189	0.98	(B) Other N
Andreprevotia	1.71	1.87	0.53	0.64	-0.17	0.189	0.98	(B) Other N
Xanthobacter	4.2	4.52	1.16	1.05	-0.32	0.19	0.98	(B) Other N
Rudanella	1.52	1.35	0.79	0.3	0.17	0.191	0.98	(A) N Zero
Cervidpoxvirus	0.62	0.72	0.32	0.38	-0.1	0.191	0.98	(B) Other N
Hylemonella	-0.17	-0.48	1.06	1.08	0.3	0.192	0.98	(A) N Zero
Oleiphilus	1.04	1.19	0.4	0.65	-0.15	0.192	0.98	(B) Other N
Alkanindiges	2.83	3.1	0.74	1.12	-0.27	0.194	0.98	(B) Other N
Kushneria	7.21	7.31	0.34	0.37	-0.1	0.194	0.98	(B) Other N
Salinarimonas	0.97	1.12	0.53	0.58	-0.16	0.196	0.98	(B) Other N
Pseudolabrys	1.88	1.65	1.01	0.51	0.22	0.196	0.98	(A) N Zero
Hassallia	2.96	2.62	1.31	1.05	0.33	0.197	0.98	(A) N Zero
Candidatus_Nitrosoarchaeum	1.96	2.08	0.42	0.45	-0.12	0.197	0.98	(B) Other N
Dactylococcopsis	1.11	1.36	0.43	1.19	-0.25	0.197	0.98	(B) Other N
Tropheryma	2.74	2.62	0.58	0.28	0.13	0.197	0.98	(A) N Zero
Thiomonas	3.01	2.59	1.45	1.55	0.42	0.197	0.98	(A) N Zero
Zymomonas	0.47	0.22	1.03	0.73	0.25	0.198	0.98	(A) N Zero
Salimicrobium	2.37	2.47	0.34	0.35	-0.1	0.199	0.98	(B) Other N
Stomatobaculum	2.68	2.92	0.57	1.08	-0.24	0.199	0.98	(B) Other N
Pelistega	2.65	2.77	0.45	0.43	-0.12	0.2	0.98	(B) Other N
Rubrivivax	0.36	0.04	1.03	1.28	0.33	0.2	0.98	(A) N Zero
Thermus	3.74	3.4	1.26	1.19	0.34	0.2	0.98	(A) N Zero
Cetobacterium	-0.41	-0.28	0.28	0.6	-0.13	0.202	0.98	(B) Other N
Chthonomonas	2.84	3.04	0.54	0.83	-0.19	0.202	0.98	(B) Other N
Gemmatimonas	2.37	2.12	0.99	0.81	0.25	0.203	0.98	(A) N Zero
Chitinivibrio	7.74	8.02	1.07	0.97	-0.28	0.203	0.98	(B) Other N
Eremococcus	2.27	2.39	0.37	0.48	-0.12	0.204	0.98	(B) Other N
Collimonas	9.14	9.59	1.74	1.51	-0.45	0.205	0.98	(B) Other N
Gordonibacter	2.42	2.28	0.65	0.32	0.14	0.205	0.98	(A) N Zero
Thermotoga	2.16	2.29	0.42	0.55	-0.13	0.206	0.98	(B) Other N
Haloarcula	2.08	2.21	0.41	0.48	-0.12	0.207	0.98	(B) Other N
Holdemania	1.32	1.09	0.94	0.71	0.23	0.21	0.98	(A) N Zero
Chitinilyticum	2.04	1.86	0.75	0.57	0.18	0.21	0.98	(A) N Zero
Methanobrevibacter	7.5	7.6	0.39	0.32	-0.1	0.21	0.98	(B) Other N
Gryllotalpicola	2.23	2.39	0.52	0.59	-0.15	0.211	0.98	(B) Other N
Meganema	1.37	1.17	0.96	0.44	0.2	0.212	0.98	(A) N Zero
Pestivirus	5.94	6.22	1.12	0.95	-0.28	0.213	0.98	(B) Other N
Marinitoga	5.71	5.89	0.72	0.67	-0.19	0.213	0.98	(B) Other N
Nitrincola	2.44	2.6	0.39	0.73	-0.16	0.215	0.98	(B) Other N
Cp220likevirus	0.46	0.55	0.34	0.33	-0.09	0.215	0.98	(B) Other N
Hellea	2.42	2.52	0.34	0.4	-0.1	0.216	0.98	(B) Other N
Denitrobacterium	2.64	2.49	0.69	0.37	0.15	0.217	0.98	(A) N Zero
Candidatus_Atelocyanobacterium	1.85	1.94	0.34	0.36	-0.09	0.218	0.98	(B) Other N
Blastomonas	0.87	1.08	0.71	0.85	-0.21	0.218	0.98	(B) Other N
Methyloceanibacter	2.13	1.97	0.74	0.41	0.16	0.218	0.98	(A) N Zero
Methylohalobius	2.54	2.39	0.7	0.39	0.15	0.219	0.98	(A) N Zero
Prauserella	3.41	3	1.63	1.43	0.41	0.219	0.98	(A) N Zero
Aquitalea	6.57	6.17	1.47	1.51	0.4	0.219	0.98	(A) N Zero
Thermomonospora	2.12	2.27	0.43	0.68	-0.15	0.219	0.98	(B) Other N
Sulfurimonas	1.79	1.49	1.23	0.93	0.29	0.22	0.98	(A) N Zero
Parabacteroides	5.29	5.47	0.66	0.66	-0.18	0.22	0.98	(B) Other N
Cronobacter	5.2	4.77	1.71	1.54	0.43	0.221	0.98	(A) N Zero
Actibacterium	2.59	2.36	0.92	0.82	0.23	0.221	0.98	(A) N Zero
Fluoribacter	0.96	1.05	0.33	0.38	-0.09	0.221	0.98	(B) Other N
Marinilabilia	0.46	0.56	0.33	0.4	-0.1	0.221	0.98	(B) Other N
Haloplasma	0.84	0.94	0.33	0.4	-0.1	0.222	0.98	(B) Other N
Ilarvirus	2.37	2.47	0.34	0.4	-0.1	0.223	0.98	(B) Other N
Tatlockia	1.87	1.68	0.8	0.66	0.19	0.224	0.98	(A) N Zero
Marinagarivorans	-0.33	-0.23	0.37	0.44	-0.11	0.224	0.98	(B) Other N
Bryobacter	2.06	1.91	0.7	0.4	0.15	0.226	0.98	(A) N Zero
Sicinivirus	1.53	1.77	0.81	0.96	-0.23	0.226	0.98	(B) Other N
Desulfobacter	2.61	2.88	0.94	1.06	-0.26	0.226	0.98	(B) Other N
Succinivibrio	1.05	1.25	0.34	1.04	-0.21	0.226	0.98	(B) Other N
Ambidensovirus	2.37	2.48	0.34	0.48	-0.11	0.227	0.98	(B) Other N
Zobellia	0.68	0.9	0.75	0.86	-0.21	0.228	0.98	(B) Other N
Lunatimonas	1.49	1.58	0.33	0.36	-0.09	0.228	0.98	(B) Other N
Alloactinosynnema	3.46	3.74	1.02	1.11	-0.28	0.228	0.98	(B) Other N
Barnyardlikevirus	2.37	2.47	0.34	0.4	-0.1	0.229	0.98	(B) Other N
Flavisolibacter	0.55	0.84	1.22	1.01	-0.29	0.23	0.98	(B) Other N
Polyomavirus	3.02	3.24	0.95	0.66	-0.21	0.23	0.98	(B) Other N
Caldilinea	2.79	2.61	0.88	0.49	0.19	0.23	0.98	(A) N Zero
Aquincola	0.39	0.1	1.12	1.12	0.29	0.231	0.98	(A) N Zero
Shinella	5.33	5.66	1.33	1.2	-0.33	0.231	0.98	(B) Other N
Sulfitobacter	0.4	0.59	0.66	0.77	-0.19	0.232	0.98	(B) Other N
Gulosibacter	5.04	5.22	0.59	0.78	-0.18	0.233	0.98	(B) Other N
Microterricola	2	2.08	0.34	0.3	-0.08	0.233	0.98	(B) Other N
Aliiroseovarius	2.13	2.22	0.34	0.35	-0.09	0.234	0.98	(B) Other N
Cecembia	3.39	3.72	1.24	1.35	-0.33	0.236	0.98	(B) Other N
Saccharophagus	3.48	3.03	1.66	1.86	0.45	0.236	0.98	(A) N Zero
Psychrobacillus	-2.41	-2.32	0.33	0.34	-0.09	0.238	0.98	(B) Other N
Smaragdicoccus	3.83	4.14	1.17	1.21	-0.3	0.239	0.98	(B) Other N
Promicromonospora	1.8	1.98	0.62	0.77	-0.18	0.239	0.98	(B) Other N
Eggerthia	1.52	1.65	0.44	0.51	-0.12	0.239	0.98	(B) Other N
Xanthomarina	1.77	1.51	1.02	1.01	0.26	0.24	0.98	(A) N Zero
Algiphilus	3.95	4.29	1.16	1.43	-0.33	0.24	0.98	(B) Other N
Effusibacillus	2.11	2.21	0.35	0.37	-0.09	0.241	0.98	(B) Other N
Opitutus	2.2	2.45	0.64	1.18	-0.24	0.241	0.98	(B) Other N
Labilithrix	5.45	5.89	2.1	1.29	-0.44	0.241	0.98	(B) Other N
Gallibacterium	8.68	9.6	3.98	3.3	-0.93	0.241	0.98	(B) Other N
Candidatus_Competibacter	5.62	5.74	0.44	0.54	-0.12	0.241	0.98	(B) Other N
Methylobacillus	1.59	1.45	0.63	0.4	0.13	0.242	0.98	(A) N Zero
Gemmatirosa	0.75	0.52	1.06	0.66	0.22	0.242	0.98	(A) N Zero
Tessaracoccus	2.69	2.87	0.64	0.82	-0.19	0.243	0.98	(B) Other N
Wenzhouxiangella	2.33	2.49	0.55	0.74	-0.17	0.244	0.98	(B) Other N
Azovibrio	-2.37	-2.23	0.54	0.61	-0.15	0.245	0.98	(B) Other N
Rahnella	0.24	0.46	0.89	0.89	-0.22	0.246	0.98	(B) Other N
Marinobacterium	2.29	2.53	0.78	1.14	-0.25	0.248	0.98	(B) Other N
Natronolimnobius	5.03	5.37	1.24	1.46	-0.34	0.249	0.98	(B) Other N
Halostagnicola	1.8	1.9	0.34	0.42	-0.1	0.25	0.98	(B) Other N
Candidatus_Korarchaeum	2.6	2.69	0.34	0.38	-0.09	0.25	0.98	(B) Other N
Thermomicrobium	2.47	2.35	0.6	0.33	0.12	0.25	0.98	(A) N Zero
Steroidobacter	2.62	2.37	1.32	0.57	0.25	0.25	0.98	(A) N Zero
Faecalicoccus	2.19	2.34	0.39	0.76	-0.15	0.251	0.98	(B) Other N
Microscilla	2.5	2.33	0.92	0.3	0.17	0.251	0.98	(A) N Zero
Actinomyces	6.65	6.9	0.86	1.08	-0.24	0.252	0.98	(B) Other N
Silanimonas	2.29	1.95	1.37	1.36	0.34	0.252	0.98	(A) N Zero
Palaeococcus	3.11	2.97	0.73	0.37	0.14	0.253	0.98	(A) N Zero
Vitellibacter	1.62	1.75	0.46	0.54	-0.12	0.253	0.98	(B) Other N
Rhodonellum	4.49	4.74	0.96	1.01	-0.24	0.254	0.98	(B) Other N
Mycoplasma	13.12	13.19	0.31	0.26	-0.07	0.254	0.98	(B) Other N
Tardiphaga	1.64	1.28	1.61	1.33	0.36	0.256	0.98	(A) N Zero
Actinobaculum	6.05	6.33	1.09	1.19	-0.28	0.257	0.98	(B) Other N
Cosenzaea	2.74	2.96	0.93	0.9	-0.23	0.257	0.98	(B) Other N
Thermosediminibacter	2.18	2.33	0.53	0.61	-0.14	0.257	0.98	(B) Other N
Thioploca	3.76	3.9	0.48	0.64	-0.14	0.259	0.98	(B) Other N
Cucumibacter	1.89	1.98	0.38	0.38	-0.09	0.26	0.98	(B) Other N
Chloroflexus	2.05	1.76	1.27	1.17	0.3	0.26	0.98	(A) N Zero
Shewanella	12.63	12.96	1.19	1.5	-0.33	0.261	0.98	(B) Other N
Bacteriovorax	0.37	0.59	0.98	0.82	-0.22	0.261	0.98	(B) Other N
Caballeronia	7.45	7.02	1.59	1.93	0.43	0.261	0.98	(A) N Zero
Arcanobacterium	2.71	2.9	0.72	0.8	-0.19	0.262	0.98	(B) Other N
Pseudoramibacter	2.28	2.41	0.49	0.54	-0.13	0.263	0.98	(B) Other N
Ferrimonas	1.61	1.89	1.2	1.17	-0.29	0.263	0.98	(B) Other N
Propionispira	1.96	2.13	0.53	0.83	-0.17	0.264	0.98	(B) Other N
Paludibacterium	1.79	1.9	0.4	0.53	-0.11	0.265	0.98	(B) Other N
Chondromyces	1.55	1.22	1.69	0.94	0.33	0.266	0.98	(A) N Zero
Pasteurella	4.62	4.45	0.65	0.73	0.17	0.267	0.98	(A) N Zero
Caloramator	-0.51	-0.35	0.59	0.66	-0.15	0.268	0.98	(B) Other N
Gimesia	3.72	3.51	1.14	0.4	0.2	0.27	0.98	(A) N Zero
Salipiger	2.12	2.24	0.44	0.57	-0.12	0.271	0.98	(B) Other N
Thermonema	0.83	0.98	0.6	0.66	-0.15	0.271	0.98	(B) Other N
Paraoerskovia	2.29	2.39	0.32	0.47	-0.1	0.271	0.98	(B) Other N
Melioribacter	2.29	2.39	0.38	0.49	-0.11	0.271	0.98	(B) Other N
Acidithrix	6.2	5.77	2.03	1.54	0.43	0.271	0.98	(A) N Zero
Halioglobus	0.83	0.72	0.58	0.38	0.12	0.273	0.98	(A) N Zero
Alicyclobacillus	2.38	2.11	1.18	1.07	0.27	0.273	0.98	(A) N Zero
Allosalinactinospora	2.54	2.44	0.52	0.3	0.1	0.273	0.98	(A) N Zero
Algibacter	4.63	4.89	1.03	1.15	-0.26	0.275	0.98	(B) Other N
Paucibacter	0.27	0	1.13	1.19	0.27	0.276	0.98	(A) N Zero
Caldisericum	6.58	6.43	0.78	0.46	0.15	0.276	0.98	(A) N Zero
Hyphomonas	4.08	3.69	1.64	1.72	0.4	0.278	0.98	(A) N Zero
Catenovulum	1.96	2.05	0.35	0.4	-0.09	0.278	0.98	(B) Other N
Yaniella	2.78	3.05	0.7	1.45	-0.27	0.279	0.98	(B) Other N
Arhodomonas	0.96	0.77	0.84	0.82	0.19	0.279	0.98	(A) N Zero
Ulvibacter	-0.73	-0.51	0.98	0.9	-0.22	0.28	0.98	(B) Other N
Candidatus_Evansia	-0.68	-0.5	0.73	0.8	-0.18	0.28	0.98	(B) Other N
Pelobacter	2.58	2.71	0.51	0.63	-0.13	0.281	0.98	(B) Other N
Candidatus_Symbiobacter	6.27	6.52	0.99	1.15	-0.25	0.281	0.98	(B) Other N
Jonquetella	4.93	5.1	0.67	0.74	-0.17	0.282	0.98	(B) Other N
Planococcus	6.25	6.52	1.16	1.16	-0.27	0.283	0.98	(B) Other N
Desulfomicrobium	2.76	2.9	0.56	0.64	-0.14	0.284	0.98	(B) Other N
Roseivivax	1.91	1.79	0.61	0.33	0.11	0.284	0.98	(A) N Zero
Lambdalikevirus	2	2.08	0.34	0.3	-0.07	0.286	0.98	(B) Other N
Muromegalovirus	4.35	4.6	1.11	1.03	-0.25	0.286	0.98	(B) Other N
Dechloromonas	-0.75	-0.52	0.9	1.06	-0.23	0.287	0.98	(B) Other N
Acidobacterium	1.82	1.69	0.69	0.42	0.13	0.288	0.98	(A) N Zero
Inquilinus	4.82	4.57	1.05	1.13	0.25	0.289	0.98	(A) N Zero
Apibacter	4.31	4.49	0.81	0.78	-0.18	0.289	0.98	(B) Other N
Iflavirus	2.27	2.03	1.09	1.04	0.24	0.291	0.98	(A) N Zero
Kamptonema	9.06	9.24	0.89	0.61	-0.17	0.292	0.98	(B) Other N
Thalassobacillus	1.83	1.66	0.81	0.61	0.16	0.292	0.98	(A) N Zero
Streptobacillus	-0.25	-0.38	0.67	0.41	0.13	0.292	0.98	(A) N Zero
Sinorhizobium	15.45	15.77	1.39	1.37	-0.32	0.293	0.98	(B) Other N
Kordiimonas	2.19	2.02	0.86	0.52	0.16	0.293	0.98	(A) N Zero
Uliginosibacterium	3.08	2.96	0.62	0.43	0.12	0.295	0.98	(A) N Zero
Sediminicola	1.77	1.89	0.52	0.52	-0.12	0.295	0.98	(B) Other N
Coriobacterium	2.42	2.54	0.41	0.57	-0.11	0.295	0.98	(B) Other N
Clavibacter	2.04	2.26	0.97	0.94	-0.22	0.295	0.98	(B) Other N
Parapoxvirus	0.96	1.04	0.33	0.43	-0.09	0.296	0.98	(B) Other N
Parvimonas	8.74	8.96	1	0.95	-0.22	0.296	0.98	(B) Other N
Succinispira	3.11	3.29	0.63	0.96	-0.18	0.297	0.98	(B) Other N
Aparavirus	2.73	2.92	0.77	0.87	-0.19	0.297	0.98	(B) Other N
Gammapapillomavirus	2.25	2.32	0.34	0.31	-0.07	0.299	0.98	(B) Other N
Proteiniphilum	1.5	1.62	0.49	0.5	-0.11	0.3	0.98	(B) Other N
Candidatus_Paracaedibacter	2.32	2.49	0.78	0.76	-0.17	0.301	0.98	(B) Other N
Kurthia	12.99	13.08	0.38	0.42	-0.09	0.302	0.98	(B) Other N
Rhodobacter	2.57	2.25	1.49	1.42	0.33	0.302	0.98	(A) N Zero
Hydrogenovibrio	2.22	2.29	0.34	0.3	-0.07	0.304	0.98	(B) Other N
Ilumatobacter	2.69	2.38	1.62	1.11	0.31	0.305	0.98	(A) N Zero
Gynuella	1.73	1.84	0.41	0.58	-0.11	0.305	0.98	(B) Other N
Candidatus_Hepatobacter	2	2.09	0.42	0.4	-0.09	0.305	0.98	(B) Other N
Sagittula	1.55	1.64	0.31	0.44	-0.08	0.307	0.98	(B) Other N
Sutterella	11.12	11.61	2.24	2.14	-0.48	0.307	0.98	(B) Other N
Octadecabacter	1.77	1.66	0.63	0.29	0.11	0.308	0.98	(A) N Zero
Anaerofustis	1.65	1.76	0.53	0.54	-0.12	0.308	0.98	(B) Other N
Nautilia	1.11	1.21	0.38	0.53	-0.1	0.31	0.98	(B) Other N
Desulfonatronovibrio	3.18	3.03	0.86	0.54	0.16	0.311	0.98	(A) N Zero
Streptacidiphilus	4.89	4.63	1.07	1.33	0.27	0.311	0.98	(A) N Zero
Angustibacter	2.23	2.04	1.05	0.72	0.2	0.311	0.98	(A) N Zero
Holophaga	6.44	6.69	1.19	1.07	-0.25	0.311	0.98	(B) Other N
Hydrogenibacillus	2.83	3.03	0.88	0.96	-0.2	0.311	0.98	(B) Other N
Brackiella	5.22	5.33	0.51	0.5	-0.11	0.312	0.98	(B) Other N
T5likevirus	2.32	2.39	0.34	0.31	-0.07	0.312	0.98	(B) Other N
Cytomegalovirus	9.67	9.91	1.19	1	-0.24	0.314	0.98	(B) Other N
Robinsoniella	0.2	0.42	0.74	1.22	-0.22	0.314	0.98	(B) Other N
Phikmvlikevirus	0.87	0.95	0.34	0.39	-0.08	0.315	0.98	(B) Other N
Ilyobacter	-0.14	-0.04	0.5	0.46	-0.1	0.316	0.98	(B) Other N
Cryobacterium	-0.14	-0.29	0.75	0.58	0.14	0.32	0.98	(A) N Zero
Sediminibacter	0.58	0.7	0.59	0.52	-0.12	0.32	0.98	(B) Other N
Thalassospira	4.56	4.71	0.65	0.73	-0.15	0.321	0.98	(B) Other N
Leptospira	11.26	11.55	1	1.62	-0.29	0.321	0.98	(B) Other N
Prosthecochloris	1.71	1.8	0.41	0.42	-0.09	0.321	0.98	(B) Other N
Reinekea	2.71	2.84	0.51	0.68	-0.13	0.323	0.98	(B) Other N
Lentisphaera	1.87	2.01	0.54	0.71	-0.13	0.324	0.98	(B) Other N
Ferroplasma	0.42	0.49	0.33	0.3	-0.07	0.328	0.98	(B) Other N
Belliella	-1.6	-1.79	1.2	0.43	0.19	0.328	0.98	(A) N Zero
Geopsychrobacter	1.77	1.85	0.33	0.37	-0.07	0.331	0.98	(B) Other N
Lentzea	2.14	2.23	0.4	0.46	-0.09	0.332	0.98	(B) Other N
Aminobacter	3.76	3.54	1.09	0.98	0.22	0.335	0.98	(A) N Zero
Halorubrum	7.36	7.14	1.2	0.88	0.22	0.336	0.98	(A) N Zero
Casaltella	3.67	3.74	0.34	0.3	-0.07	0.337	0.98	(B) Other N
Centipeda	2.15	2.24	0.46	0.43	-0.09	0.337	0.98	(B) Other N
Methanothermobacter	2.24	2.31	0.34	0.3	-0.07	0.337	0.98	(B) Other N
Thermoactinomyces	0.49	0.33	0.9	0.57	0.16	0.337	0.98	(A) N Zero
Aminomonas	2.25	2.31	0.34	0.3	-0.07	0.337	0.98	(B) Other N
Geminicoccus	1.56	1.43	0.7	0.5	0.13	0.338	0.98	(A) N Zero
Betapapillomavirus	2.05	2.12	0.34	0.3	-0.07	0.34	0.98	(B) Other N
Betaentomopoxvirus	-0.77	-0.7	0.31	0.35	-0.07	0.34	0.98	(B) Other N
Rhodoluna	2.89	2.78	0.7	0.3	0.11	0.341	0.98	(A) N Zero
Halarchaeum	2.3	2.37	0.34	0.3	-0.07	0.342	0.98	(B) Other N
Hallella	3.23	3.32	0.52	0.4	-0.1	0.342	0.98	(B) Other N
Peptoniphilus	2.03	2.36	1.71	1.45	-0.33	0.342	0.98	(B) Other N
Kineococcus	1.15	1.34	0.79	1.06	-0.19	0.344	0.98	(B) Other N
Thalassotalea	2.27	2.36	0.4	0.45	-0.09	0.347	0.98	(B) Other N
Coprobacillus	3.93	4.21	1.39	1.37	-0.28	0.35	0.98	(B) Other N
Capripoxvirus	-0.44	-0.32	0.51	0.63	-0.12	0.35	0.98	(B) Other N
Halomicrobium	-2.81	-2.74	0.34	0.29	-0.06	0.351	0.98	(B) Other N
Rubulavirus	3.15	3.27	0.64	0.54	-0.12	0.351	0.98	(B) Other N
Zhouia	2.46	2.55	0.48	0.41	-0.09	0.354	0.98	(B) Other N
Lambdapapillomavirus	0.74	0.84	0.5	0.48	-0.1	0.354	0.98	(B) Other N
Caminibacter	-0.3	-0.42	0.73	0.44	0.12	0.354	0.98	(A) N Zero
Lampropedia	1.82	1.67	0.84	0.69	0.15	0.355	0.98	(A) N Zero
Cafeteriavirus	0.81	0.94	0.63	0.6	-0.12	0.355	0.98	(B) Other N
Methanolinea	2.26	2.32	0.34	0.31	-0.07	0.356	0.98	(B) Other N
Desulfobulbus	1.82	1.63	1.02	0.9	0.19	0.356	0.98	(A) N Zero
Brucella	4.78	4.57	1.07	1.03	0.21	0.358	0.98	(A) N Zero
Altibacter	1.86	1.95	0.4	0.44	-0.08	0.359	0.98	(B) Other N
Neorhizobium	1.88	1.96	0.39	0.43	-0.08	0.36	0.98	(B) Other N
Salivirus	1.35	1.16	0.97	0.9	0.18	0.362	0.98	(A) N Zero
Bicaudavirus	1.34	1.4	0.34	0.31	-0.06	0.364	0.98	(B) Other N
Coraliomargarita	0.26	0.34	0.36	0.44	-0.08	0.365	0.98	(B) Other N
Finegoldia	1.95	2.27	1.56	1.65	-0.31	0.366	0.98	(B) Other N
Algoriphagus	8.02	8.22	1.06	0.96	-0.2	0.366	0.98	(B) Other N
Catellicoccus	9.72	9.53	1.06	0.84	0.19	0.367	0.98	(A) N Zero
Caldimicrobium	1.56	1.62	0.34	0.3	-0.06	0.367	0.98	(B) Other N
Gluconacetobacter	0.15	0.02	0.66	0.62	0.12	0.368	0.98	(A) N Zero
Intestinimonas	2.44	2.57	0.64	0.63	-0.12	0.368	0.98	(B) Other N
Longilinea	2.44	2.51	0.32	0.39	-0.07	0.368	0.98	(B) Other N
Sp6likevirus	2.35	2.41	0.34	0.3	-0.06	0.368	0.98	(B) Other N
Methanotorris	-1.35	-1.29	0.33	0.3	-0.06	0.369	0.98	(B) Other N
Nyavirus	-0.98	-0.91	0.34	0.29	-0.06	0.369	0.98	(B) Other N
Methanothermus	2.98	3.14	0.76	0.83	-0.15	0.37	0.98	(B) Other N
Cardiobacterium	0.91	0.99	0.41	0.49	-0.09	0.37	0.98	(B) Other N
Leporipoxvirus	2.32	2.2	0.72	0.49	0.12	0.371	0.98	(A) N Zero
Dermatophilus	1.29	1.2	0.63	0.34	0.1	0.373	0.98	(A) N Zero
Psychrilyobacter	0.1	0.32	1.19	1.08	-0.22	0.373	0.98	(B) Other N
Pecluvirus	1.86	1.92	0.35	0.3	-0.06	0.373	0.98	(B) Other N
Sellimonas	2.41	2.48	0.34	0.31	-0.06	0.374	0.98	(B) Other N
Paraclostridium	7.77	8.01	1.31	1.18	-0.24	0.374	0.98	(B) Other N
Isoptericola	1.59	1.71	0.52	0.64	-0.11	0.375	0.98	(B) Other N
Flexilinea	0.51	0.62	0.48	0.65	-0.11	0.375	0.98	(B) Other N
Legionella	7.18	7.27	0.5	0.41	-0.09	0.376	0.98	(B) Other N
Mesoaciditoga	2.46	2.35	0.69	0.41	0.11	0.377	0.98	(A) N Zero
Nitratireductor	3.96	4.27	1.37	1.86	-0.31	0.377	0.98	(B) Other N
Allobaculum	4.1	4.23	0.37	0.88	-0.13	0.377	0.98	(B) Other N
Salinispora	4.3	4.04	1.44	1.29	0.26	0.378	0.98	(A) N Zero
Dielma	2.34	2.4	0.34	0.3	-0.06	0.378	0.98	(B) Other N
Sporomusa	1	1.19	0.73	1.19	-0.19	0.378	0.98	(B) Other N
Actinotalea	2.38	2.27	0.7	0.38	0.11	0.379	0.98	(A) N Zero
Chitinimonas	0.02	0.17	0.73	0.77	-0.14	0.379	0.98	(B) Other N
Derxia	1.85	1.68	1.05	0.79	0.18	0.379	0.98	(A) N Zero
Desulfurella	1.59	1.7	0.59	0.58	-0.11	0.379	0.98	(B) Other N
Candidatus_Cloacimonas	2.41	2.3	0.71	0.35	0.11	0.38	0.98	(A) N Zero
Candidatus_Magnetobacterium	2.69	2.56	0.8	0.53	0.13	0.38	0.98	(A) N Zero
Marvinbryantia	2.43	2.61	0.61	1.21	-0.18	0.381	0.98	(B) Other N
Sediminibacillus	2.23	2.29	0.34	0.3	-0.06	0.381	0.98	(B) Other N
Marinococcus	2.33	2.39	0.34	0.29	-0.06	0.381	0.98	(B) Other N
Paucisalibacillus	-0.54	-0.63	0.59	0.34	0.09	0.381	0.98	(A) N Zero
Phaseolibacter	4.32	4.53	1.02	1.15	-0.21	0.382	0.98	(B) Other N
Hydrocarboniphaga	1.18	1.01	0.87	0.9	0.17	0.382	0.98	(A) N Zero
Mucinivorans	1.57	1.67	0.48	0.55	-0.1	0.382	0.98	(B) Other N
Mitsuokella	2.76	2.88	0.61	0.59	-0.11	0.382	0.98	(B) Other N
Persephonella	-0.18	-0.11	0.4	0.38	-0.07	0.383	0.98	(B) Other N
Saprospira	1.67	1.53	0.89	0.49	0.14	0.383	0.98	(A) N Zero
Cavemovirus	2.36	2.42	0.34	0.3	-0.06	0.383	0.98	(B) Other N
Oribacterium	2.44	2.67	1.11	1.31	-0.23	0.384	0.98	(B) Other N
Candidatus_Methanomethylophilus	2.29	2.35	0.34	0.3	-0.06	0.384	0.98	(B) Other N
Hepatovirus	1.78	1.88	0.53	0.56	-0.1	0.384	0.98	(B) Other N
T4likevirus	2.18	2.3	0.59	0.69	-0.12	0.384	0.98	(B) Other N
Halobacterium	2.16	2.22	0.34	0.3	-0.06	0.384	0.98	(B) Other N
Thalassobium	2.3	2.36	0.34	0.3	-0.06	0.384	0.98	(B) Other N
Chelatococcus	2.5	2.26	1.06	1.45	0.24	0.385	0.98	(A) N Zero
Pyrodictium	0.93	0.99	0.34	0.3	-0.06	0.386	0.98	(B) Other N
Totivirus	2.38	2.44	0.34	0.3	-0.06	0.386	0.98	(B) Other N
Bermanella	2.3	2.38	0.39	0.45	-0.08	0.387	0.98	(B) Other N
Nocardiopsis	5.77	5.58	0.87	1.1	0.19	0.387	0.98	(A) N Zero
Deefgea	2.12	2.2	0.42	0.5	-0.09	0.388	0.98	(B) Other N
Chloracidobacterium	2.05	2.13	0.37	0.49	-0.08	0.388	0.98	(B) Other N
Comovirus	2.34	2.4	0.34	0.3	-0.06	0.388	0.98	(B) Other N
Phocaeicola	2.3	2.37	0.44	0.36	-0.07	0.389	0.98	(B) Other N
Betatorquevirus	2.31	2.37	0.34	0.31	-0.06	0.389	0.98	(B) Other N
Hoyosella	2.45	2.51	0.34	0.3	-0.06	0.389	0.98	(B) Other N
Narnavirus	2.38	2.44	0.34	0.3	-0.06	0.389	0.98	(B) Other N
Tritimovirus	2.38	2.44	0.34	0.3	-0.06	0.39	0.98	(B) Other N
Phi29likevirus	2.34	2.4	0.34	0.3	-0.06	0.39	0.98	(B) Other N
Shimia	2.11	2.18	0.41	0.35	-0.07	0.39	0.98	(B) Other N
Prolixibacter	2.03	1.94	0.63	0.38	0.1	0.392	0.98	(A) N Zero
Influenzavirus_C	2.35	2.41	0.34	0.3	-0.06	0.392	0.98	(B) Other N
Caedibacter	2.67	2.57	0.66	0.32	0.1	0.392	0.98	(A) N Zero
Bcep22likevirus	2.34	2.4	0.34	0.3	-0.06	0.393	0.98	(B) Other N
Protoparvovirus	2.37	2.43	0.34	0.3	-0.06	0.394	0.98	(B) Other N
Nitrospira	0.94	0.64	1.85	1.44	0.3	0.395	0.98	(A) N Zero
Renibacterium	2.4	2.47	0.4	0.41	-0.08	0.395	0.98	(B) Other N
Saccharibacter	11.66	11.82	0.78	0.96	-0.16	0.396	0.98	(B) Other N
Oscillochloris	2.24	2.3	0.35	0.29	-0.06	0.396	0.98	(B) Other N
Allexivirus	2.36	2.42	0.34	0.3	-0.06	0.396	0.98	(B) Other N
Caulimovirus	2.35	2.41	0.34	0.3	-0.06	0.396	0.98	(B) Other N
Lacimicrobium	2.32	2.38	0.34	0.3	-0.06	0.397	0.98	(B) Other N
Desulfonatronospira	2.06	2	0.39	0.34	0.07	0.398	0.98	(A) N Zero
Thiorhodospira	3.9	4.05	0.76	0.93	-0.16	0.398	0.98	(B) Other N
Aliterella	2.53	2.62	0.45	0.45	-0.08	0.398	0.98	(B) Other N
Acaryochloris	2.34	2.5	0.44	1.1	-0.16	0.398	0.98	(B) Other N
Subdoligranulum	2.42	2.48	0.35	0.3	-0.06	0.398	0.98	(B) Other N
Thermoanaerobacter	7.45	7.51	0.34	0.31	-0.06	0.399	0.98	(B) Other N
Dyopipapillomavirus	2.37	2.43	0.34	0.3	-0.06	0.4	0.98	(B) Other N
Wenxinia	3.09	2.92	1.13	0.69	0.17	0.4	0.98	(A) N Zero
Trichovirus	2.19	2.25	0.34	0.3	-0.06	0.4	0.98	(B) Other N
Saccharospirillum	2.36	2.44	0.4	0.5	-0.08	0.4	0.98	(B) Other N
Puniceibacterium	2.28	2.35	0.31	0.39	-0.06	0.401	0.98	(B) Other N
Cloacibacillus	2.36	2.42	0.34	0.3	-0.06	0.401	0.98	(B) Other N
Congregibacter	0.07	0.21	0.76	0.76	-0.14	0.401	0.98	(B) Other N
Amphibacillus	1.8	1.97	0.78	1.01	-0.16	0.402	0.98	(B) Other N
Ruminiclostridium	5.29	5.59	1.6	1.73	-0.3	0.402	0.98	(B) Other N
Spirosoma	-1.02	-0.8	1.24	1.1	-0.21	0.403	0.98	(B) Other N
Alphafusellovirus	2.21	2.27	0.34	0.3	-0.06	0.403	0.98	(B) Other N
Pleurocapsa	3.32	3.42	0.58	0.5	-0.1	0.403	0.98	(B) Other N
Coprobacter	2.17	2.22	0.34	0.3	-0.06	0.405	0.98	(B) Other N
Paramesorhizobium	1.61	1.69	0.32	0.46	-0.07	0.405	0.98	(B) Other N
Candidatus_Midichloria	3.84	3.97	0.69	0.69	-0.12	0.406	0.98	(B) Other N
Flexithrix	1.6	1.44	1.18	0.46	0.16	0.406	0.98	(A) N Zero
Halobacteroides	2.22	2.28	0.32	0.34	-0.06	0.406	0.98	(B) Other N
Oceanicaulis	4.53	4.2	1.78	1.84	0.33	0.406	0.98	(A) N Zero
Entomoplasma	1.57	1.78	1.2	1.12	-0.21	0.407	0.98	(B) Other N
Pyrococcus	1.83	1.9	0.39	0.38	-0.07	0.407	0.98	(B) Other N
Rhodoferax	2.11	2.32	1.06	1.26	-0.21	0.408	0.98	(B) Other N
Spounalikevirus	2.03	2.17	0.7	0.84	-0.14	0.408	0.98	(B) Other N
Methanofollis	2.34	2.4	0.34	0.3	-0.06	0.409	0.98	(B) Other N
Caldicoprobacter	2.01	2.12	0.62	0.61	-0.11	0.41	0.98	(B) Other N
Thermovibrio	2.42	2.47	0.34	0.3	-0.06	0.41	0.98	(B) Other N
Sneathiella	2.25	2.32	0.33	0.46	-0.07	0.412	0.98	(B) Other N
Wolbachia	9.82	9.94	0.69	0.62	-0.12	0.413	0.98	(B) Other N
Hydrogenobacter	2.36	2.42	0.34	0.29	-0.06	0.413	0.98	(B) Other N
Ehrlichia	6.44	6.52	0.39	0.43	-0.07	0.413	0.98	(B) Other N
Flavonifractor	5.08	5.26	1.07	0.9	-0.17	0.414	0.98	(B) Other N
Leptolinea	2.61	2.52	0.63	0.33	0.09	0.416	0.98	(A) N Zero
Sunxiuqinia	4.99	4.9	0.5	0.51	0.09	0.417	0.98	(A) N Zero
Solimonas	2.68	2.5	1.03	0.98	0.18	0.417	0.98	(A) N Zero
Maritimibacter	2.18	2.25	0.4	0.39	-0.07	0.417	0.98	(B) Other N
Altererythrobacter	3.75	3.54	1.33	1.1	0.21	0.418	0.98	(A) N Zero
Candidatus_Desulforudis	2.35	2.26	0.7	0.3	0.09	0.418	0.98	(A) N Zero
Ampelovirus	2.44	2.49	0.34	0.3	-0.06	0.42	0.98	(B) Other N
Methermicoccus	2.29	2.36	0.44	0.34	-0.07	0.42	0.98	(B) Other N
Corallococcus	2.18	2.05	0.76	0.74	0.13	0.421	0.98	(A) N Zero
Desulfocapsa	1.81	1.91	0.56	0.61	-0.1	0.422	0.98	(B) Other N
Methanoculleus	2.68	2.74	0.34	0.3	-0.06	0.422	0.98	(B) Other N
Knoellia	3.48	3.64	0.84	0.96	-0.16	0.423	0.98	(B) Other N
Desulfarculus	3.91	3.74	1.31	0.51	0.17	0.424	0.98	(A) N Zero
Adhaeribacter	1.81	1.57	1.83	0.72	0.24	0.426	0.98	(A) N Zero
Halolactibacillus	2.24	2.29	0.34	0.29	-0.05	0.426	0.98	(B) Other N
Halosimplex	1.7	1.86	1.01	0.9	-0.16	0.427	0.98	(B) Other N
Herbiconiux	2.25	2.3	0.34	0.29	-0.05	0.428	0.98	(B) Other N
Halalkalibacillus	2.31	2.38	0.41	0.38	-0.07	0.428	0.98	(B) Other N
Afifella	1.75	1.88	0.76	0.72	-0.13	0.429	0.98	(B) Other N
Pseudonocardia	4.27	4.03	1.45	1.41	0.24	0.43	0.98	(A) N Zero
Castellaniella	1.67	1.81	0.81	0.83	-0.14	0.43	0.98	(B) Other N
Nitrobacter	2.44	2.57	0.77	0.84	-0.14	0.43	0.98	(B) Other N
Aeribacillus	2.06	2.11	0.34	0.31	-0.05	0.431	0.98	(B) Other N
Streptomonospora	0.86	0.98	0.71	0.67	-0.12	0.431	0.98	(B) Other N
Dactylosporangium	0.75	0.91	1.1	0.81	-0.16	0.431	0.98	(B) Other N
Natronomonas	3.85	3.9	0.34	0.31	-0.06	0.431	0.98	(B) Other N
N4likevirus	2.23	2.28	0.34	0.3	-0.05	0.432	0.98	(B) Other N
Arsenicicoccus	1.05	0.87	1.15	0.99	0.18	0.434	0.98	(A) N Zero
Frateuria	1.98	1.88	0.74	0.45	0.1	0.437	0.98	(A) N Zero
Croceicoccus	0.54	0.39	0.99	0.77	0.15	0.437	0.98	(A) N Zero
Andromedalikevirus	1.99	2.04	0.35	0.3	-0.05	0.437	0.98	(B) Other N
Gramella	1.74	1.65	0.63	0.42	0.09	0.438	0.98	(A) N Zero
Nitrosopumilus	1.72	1.77	0.33	0.31	-0.05	0.44	0.98	(B) Other N
Thiobacillus	0.54	0.68	0.87	0.79	-0.14	0.44	0.98	(B) Other N
Catelliglobosispora	2.21	2.09	0.97	0.34	0.12	0.44	0.98	(A) N Zero
Rhodothermus	1.77	1.93	1.05	0.94	-0.17	0.441	0.98	(B) Other N
Halogranum	3.54	3.59	0.34	0.29	-0.05	0.442	0.98	(B) Other N
Ostreavirus	1.04	1.13	0.52	0.48	-0.08	0.442	0.98	(B) Other N
Natronobacterium	0.2	0.25	0.34	0.29	-0.05	0.442	0.98	(B) Other N
Methanospirillum	2.7	2.54	0.97	0.98	0.16	0.443	0.98	(A) N Zero
Pseudaminobacter	1.76	1.66	0.66	0.45	0.09	0.443	0.98	(A) N Zero
Marinimicrobium	2.42	2.49	0.36	0.45	-0.07	0.444	0.98	(B) Other N
Alloprevotella	3.14	2.88	1.37	1.69	0.26	0.444	0.98	(A) N Zero
Hypovirus	0.93	0.79	0.87	0.85	0.14	0.444	0.98	(A) N Zero
Methanobacterium	5.84	5.98	0.9	0.8	-0.14	0.444	0.98	(B) Other N
Melissococcus	1.24	1.3	0.4	0.34	-0.06	0.444	0.98	(B) Other N
Gracilibacillus	1.88	1.81	0.54	0.31	0.07	0.446	0.98	(A) N Zero
Heliobacterium	2.52	2.59	0.41	0.41	-0.07	0.447	0.98	(B) Other N
Eudoraea	2.1	2.2	0.52	0.66	-0.1	0.448	0.98	(B) Other N
Dinoroseobacter	2.02	2.07	0.33	0.28	-0.05	0.448	0.98	(B) Other N
Halorhabdus	2.31	2.38	0.41	0.37	-0.06	0.449	0.98	(B) Other N
Eikenella	2.44	2.54	0.59	0.64	-0.1	0.45	0.98	(B) Other N
Rufibacter	2.86	3.09	1.52	1.27	-0.23	0.451	0.98	(B) Other N
Dictyoglomus	1.67	1.77	0.58	0.61	-0.1	0.451	0.98	(B) Other N
Marinospirillum	2.25	2.36	0.47	0.78	-0.11	0.451	0.98	(B) Other N
Thermodesulfobium	1.69	1.6	0.68	0.41	0.09	0.452	0.98	(A) N Zero
Novispirillum	1.97	2.04	0.45	0.37	-0.07	0.453	0.98	(B) Other N
Olsenella	5.78	6.06	1.55	1.84	-0.28	0.454	0.98	(B) Other N
Pithovirus	2.01	2.06	0.34	0.29	-0.05	0.454	0.98	(B) Other N
Aliagarivorans	2.51	2.58	0.46	0.51	-0.08	0.454	0.98	(B) Other N
Amycolicicoccus	2.2	2.25	0.34	0.28	-0.05	0.454	0.98	(B) Other N
Rummeliibacillus	2.27	2.33	0.42	0.35	-0.06	0.454	0.98	(B) Other N
Aneurinibacillus	0.67	0.54	0.91	0.61	0.13	0.454	0.98	(A) N Zero
Salinispira	2.26	2.31	0.33	0.3	-0.05	0.456	0.98	(B) Other N
Youngiibacter	2.31	2.38	0.37	0.44	-0.07	0.457	0.98	(B) Other N
Ferrimicrobium	3.97	4.13	1.08	0.98	-0.17	0.457	0.98	(B) Other N
Hapalosiphon	0.48	0.62	0.67	0.98	-0.14	0.457	0.98	(B) Other N
Desulfovibrio	15.9	16.11	1.32	1.38	-0.22	0.459	0.98	(B) Other N
Xylella	12.59	12.69	0.56	0.68	-0.1	0.46	0.98	(B) Other N
Hyphomicrobium	1.55	1.35	1.28	1.3	0.21	0.46	0.98	(A) N Zero
Verrucosispora	1.59	1.67	0.38	0.51	-0.07	0.461	0.98	(B) Other N
Halobellus	5.79	5.84	0.34	0.3	-0.05	0.463	0.98	(B) Other N
Cyanobacterium	1.83	1.88	0.29	0.39	-0.06	0.463	0.98	(B) Other N
Thermanaerothrix	2.64	2.54	0.62	0.6	0.1	0.466	0.98	(A) N Zero
Sedimenticola	2.11	2.22	0.66	0.7	-0.11	0.467	0.98	(B) Other N
Diplosphaera	7.8	7.54	1.66	1.63	0.26	0.467	0.98	(A) N Zero
Defluviitoga	1.38	1.45	0.48	0.44	-0.07	0.469	0.98	(B) Other N
Zymobacter	3.85	3.75	0.7	0.52	0.1	0.469	0.98	(A) N Zero
Kineosporia	1.65	1.53	0.92	0.5	0.12	0.471	0.98	(A) N Zero
Mitsuaria	0.55	0.73	1.24	1.07	-0.18	0.471	0.98	(B) Other N
Allokutzneria	0.9	1	0.67	0.58	-0.1	0.471	0.98	(B) Other N
Candidatus_Profftella	0.06	0.22	1.23	0.75	-0.16	0.472	0.98	(B) Other N
Cryptosporangium	2.02	2.14	0.86	0.68	-0.12	0.474	0.98	(B) Other N
Skunalikevirus	2.32	2.37	0.34	0.32	-0.05	0.474	0.98	(B) Other N
Saccharicrinis	1.14	1.03	0.85	0.62	0.12	0.475	0.98	(A) N Zero
Holospora	0.61	0.77	1.06	0.99	-0.16	0.475	0.98	(B) Other N
Perlucidibaca	1.12	1.24	0.59	0.87	-0.12	0.475	0.98	(B) Other N
Granulibacter	2.26	2.11	1.07	0.84	0.15	0.476	0.98	(A) N Zero
Methanomassiliicoccus	4.95	5.09	1.02	0.87	-0.15	0.478	0.98	(B) Other N
Actinomycetospora	2.31	2.12	1.37	1.11	0.19	0.479	0.98	(A) N Zero
Desulfobacca	1.33	1.24	0.75	0.39	0.09	0.482	0.98	(A) N Zero
Candidatus_Endolissoclinum	-0.81	-0.93	0.89	0.68	0.12	0.482	0.98	(A) N Zero
Desulfatitalea	1.83	1.73	0.74	0.52	0.1	0.482	0.98	(A) N Zero
Turicibacter	1.32	1.19	0.97	0.74	0.13	0.482	0.98	(A) N Zero
Ignatzschineria	1.76	1.83	0.49	0.46	-0.07	0.482	0.98	(B) Other N
Lelliottia	0.33	0.17	1.02	1.09	0.16	0.484	0.98	(A) N Zero
Roseivirga	3.53	3.38	1.18	0.68	0.15	0.484	0.98	(A) N Zero
Haemophilus	8.12	8.17	0.38	0.27	-0.05	0.486	0.98	(B) Other N
Desulfurispirillum	2.62	2.7	0.42	0.6	-0.08	0.486	0.98	(B) Other N
Candidatus_Ruthia	2.3	2.35	0.34	0.3	-0.05	0.486	0.98	(B) Other N
Gallaecimonas	2.12	2.19	0.44	0.36	-0.06	0.486	0.98	(B) Other N
Ornithinibacillus	0.75	0.9	1.01	1.01	-0.15	0.487	0.98	(B) Other N
Ewingella	4.38	4.31	0.54	0.42	0.07	0.488	0.98	(A) N Zero
Oceanibaculum	1.89	2	0.77	0.69	-0.11	0.488	0.98	(B) Other N
Holdemanella	1.4	1.57	0.75	1.4	-0.17	0.491	0.98	(B) Other N
Archangium	3.55	3.26	1.93	1.91	0.29	0.491	0.98	(A) N Zero
Frondihabitans	2.52	2.71	1.32	1.16	-0.18	0.491	0.98	(B) Other N
Ethanoligenens	2.35	2.44	0.66	0.55	-0.09	0.493	0.98	(B) Other N
Alishewanella	2.28	2.12	1.11	1.07	0.16	0.493	0.98	(A) N Zero
Sinomonas	2.63	2.49	0.88	1	0.14	0.493	0.98	(A) N Zero
Sciscionella	2.09	2.16	0.51	0.48	-0.07	0.494	0.98	(B) Other N
Neosynechococcus	2.39	2.3	0.74	0.29	0.08	0.494	0.98	(A) N Zero
Histophilus	4.71	4.79	0.51	0.52	-0.08	0.496	0.98	(B) Other N
Allofustis	1.85	1.76	0.78	0.37	0.09	0.497	0.98	(A) N Zero
Deferribacter	1.17	1.24	0.51	0.55	-0.08	0.497	0.98	(B) Other N
Pseudobacteroides	0.13	0.2	0.47	0.49	-0.07	0.497	0.98	(B) Other N
Thermobaculum	2.59	2.52	0.55	0.4	0.07	0.497	0.98	(A) N Zero
Tropicibacter	2.51	2.72	1.38	1.49	-0.21	0.498	0.98	(B) Other N
Halalkalicoccus	0.53	0.43	0.75	0.51	0.09	0.499	0.98	(A) N Zero
Halovivax	8.64	8.83	1.43	1.18	-0.19	0.501	0.98	(B) Other N
Indibacter	4.37	4.55	1.14	1.33	-0.18	0.502	0.98	(B) Other N
Candidatus_Babela	0.03	0.13	0.64	0.68	-0.1	0.502	0.98	(B) Other N
Veillonella	3.17	2.91	1.78	1.85	0.26	0.504	0.98	(A) N Zero
Paeniglutamicibacter	2.44	2.51	0.44	0.45	-0.06	0.504	0.98	(B) Other N
Confluentimicrobium	1.94	1.99	0.33	0.29	-0.05	0.505	0.98	(B) Other N
Fervidobacterium	3.55	3.71	1.17	1	-0.16	0.505	0.98	(B) Other N
Betapartitivirus	2.39	2.49	0.67	0.7	-0.1	0.505	0.98	(B) Other N
Dermacoccus	2.09	1.87	1.41	1.64	0.22	0.505	0.98	(A) N Zero
Parvibaculum	1.87	1.96	0.65	0.61	-0.09	0.505	0.98	(B) Other N
Pseudorhodobacter	2.22	2.11	0.91	0.57	0.11	0.506	0.98	(A) N Zero
Dyella	0.97	1.11	0.98	1	-0.14	0.506	0.98	(B) Other N
Pseudoglutamicibacter	2.46	2.58	0.83	0.83	-0.12	0.507	0.98	(B) Other N
Flavihumibacter	1.14	1.31	1.27	1.01	-0.16	0.511	0.98	(B) Other N
Amycolatopsis	13.91	13.6	2.22	2.07	0.31	0.511	0.98	(A) N Zero
Williamsia	0.96	0.81	1.13	0.97	0.15	0.513	0.98	(A) N Zero
Spiroplasma	4.54	4.61	0.53	0.55	-0.08	0.514	0.98	(B) Other N
Hamadaea	1.69	1.59	0.97	0.41	0.1	0.515	0.98	(A) N Zero
Prochlorococcus	7.01	7.07	0.42	0.41	-0.06	0.515	0.98	(B) Other N
Martelella	2.79	2.9	0.72	0.81	-0.11	0.515	0.98	(B) Other N
Acetohalobium	2.41	2.49	0.49	0.68	-0.08	0.515	0.98	(B) Other N
Noviherbaspirillum	3.8	3.95	0.88	1.19	-0.15	0.516	0.98	(B) Other N
Agarivorans	4.88	4.95	0.41	0.51	-0.06	0.516	0.98	(B) Other N
Hordeivirus	1.09	0.97	0.9	0.9	0.13	0.517	0.98	(A) N Zero
Mesotoga	4.39	4.31	0.67	0.39	0.08	0.517	0.98	(A) N Zero
Pseudooceanicola	1.25	1.34	0.61	0.65	-0.09	0.517	0.98	(B) Other N
Saccharopolyspora	1.88	1.68	1.52	1.31	0.2	0.518	0.98	(A) N Zero
Hepacivirus	1.67	1.53	0.92	1.05	0.14	0.518	0.98	(A) N Zero
Alphapapillomavirus	3.35	3.09	1.79	1.88	0.26	0.52	0.98	(A) N Zero
Ranavirus	2.81	2.91	0.79	0.68	-0.1	0.52	0.98	(B) Other N
Nonomuraea	4.38	4.24	1.02	1.01	0.14	0.52	0.98	(A) N Zero
Alkalibacterium	1.11	1.29	1.24	1.26	-0.17	0.522	0.98	(B) Other N
Trueperella	1.34	1.26	0.68	0.38	0.08	0.522	0.98	(A) N Zero
Grimontia	6.55	6.6	0.4	0.35	-0.05	0.522	0.98	(B) Other N
Thermorudis	2.36	2.48	0.85	0.9	-0.12	0.523	0.98	(B) Other N
Desulfitibacter	2.77	2.71	0.6	0.33	0.07	0.524	0.98	(A) N Zero
Xylophilus	0.63	0.49	0.96	1.12	0.14	0.525	0.98	(A) N Zero
Desmospora	0.44	0.49	0.36	0.38	-0.05	0.526	0.98	(B) Other N
Marivirga	1.49	1.38	0.99	0.46	0.1	0.526	0.98	(A) N Zero
Pseudarthrobacter	2.91	2.83	0.69	0.52	0.08	0.527	0.98	(A) N Zero
Actinocatenispora	1.83	1.97	0.7	1.3	-0.14	0.528	0.98	(B) Other N
Thermosipho	3.42	3.54	0.78	0.91	-0.12	0.528	0.98	(B) Other N
Bellilinea	1.74	1.61	0.93	0.89	0.12	0.528	0.98	(A) N Zero
Vibrio	16.01	16.1	0.68	0.68	-0.09	0.528	0.98	(B) Other N
Emaravirus	-2.12	-2.22	0.69	0.74	0.1	0.528	0.98	(A) N Zero
Oceanospirillum	3.21	3.27	0.41	0.47	-0.06	0.53	0.98	(B) Other N
Thermobispora	2.52	2.42	0.91	0.61	0.1	0.53	0.98	(A) N Zero
Yonghaparkia	2.81	2.93	0.9	0.79	-0.11	0.53	0.98	(B) Other N
Mariprofundus	2.63	2.7	0.47	0.47	-0.06	0.53	0.98	(B) Other N
Sulfurospirillum	1.42	1.33	0.67	0.69	0.09	0.531	0.98	(A) N Zero
Halanaerobium	0.47	0.54	0.46	0.58	-0.07	0.531	0.98	(B) Other N
Batrachovirus	0.47	0.56	0.67	0.64	-0.09	0.532	0.98	(B) Other N
Oligotropha	1.53	1.59	0.37	0.5	-0.06	0.532	0.98	(B) Other N
Dermabacter	1.16	1.26	0.54	0.82	-0.09	0.533	0.98	(B) Other N
Maritalea	2.19	2.26	0.58	0.46	-0.07	0.533	0.98	(B) Other N
Plantibacter	3.44	3.32	0.97	0.83	0.12	0.535	0.98	(A) N Zero
Ferriphaselus	2.68	2.59	0.83	0.49	0.09	0.536	0.98	(A) N Zero
Elizabethkingia	8.97	9.02	0.32	0.36	-0.05	0.536	0.98	(B) Other N
Tepidiphilus	3.04	2.81	1.81	1.51	0.22	0.537	0.98	(A) N Zero
Streptosporangium	1.53	1.65	0.94	0.95	-0.13	0.538	0.98	(B) Other N
Simiduia	2.24	2.3	0.47	0.53	-0.07	0.538	0.98	(B) Other N
Halocynthiibacter	-0.42	-0.33	0.79	0.64	-0.1	0.538	0.98	(B) Other N
Azorhizobium	1.19	1.09	0.84	0.68	0.1	0.539	0.98	(A) N Zero
Pseudopedobacter	2.19	2.26	0.51	0.51	-0.07	0.54	0.98	(B) Other N
Helicobacter	11.72	11.76	0.28	0.3	-0.04	0.54	0.98	(B) Other N
Thermodesulfobacterium	2.53	2.46	0.52	0.57	0.07	0.541	0.98	(A) N Zero
Balneatrix	3.28	3.36	0.49	0.64	-0.08	0.541	0.98	(B) Other N
Draconibacterium	2.21	2.3	0.65	0.67	-0.09	0.541	0.98	(B) Other N
Magnetospira	1.97	1.88	0.84	0.51	0.09	0.543	0.98	(A) N Zero
Cryocola	2.18	2.25	0.52	0.57	-0.07	0.543	0.98	(B) Other N
Acidocella	8.76	8.66	0.8	0.67	0.1	0.544	0.98	(A) N Zero
Candidatus_Odyssella	2.27	2.32	0.41	0.37	-0.05	0.545	0.98	(B) Other N
Leadbetterella	2.29	2.2	0.84	0.37	0.08	0.546	0.98	(A) N Zero
Magnetococcus	2.02	1.96	0.55	0.37	0.06	0.547	0.98	(A) N Zero
Chlorobaculum	4.46	4.36	0.88	0.57	0.1	0.547	0.98	(A) N Zero
Aliiglaciecola	2.11	2.15	0.34	0.3	-0.04	0.547	0.98	(B) Other N
Phycicoccus	0.74	0.61	1.09	0.83	0.13	0.547	0.98	(A) N Zero
Kineosphaera	1.94	1.87	0.65	0.49	0.07	0.55	0.98	(A) N Zero
Fluviicola	2.13	2.03	1.04	0.45	0.1	0.551	0.98	(A) N Zero
Desulfuromonas	0.93	1.03	0.79	0.82	-0.1	0.553	0.98	(B) Other N
Neptunomonas	2.65	2.7	0.41	0.38	-0.05	0.553	0.98	(B) Other N
Diaphorobacter	-0.32	-0.2	0.98	0.91	-0.12	0.555	0.98	(B) Other N
Chlorovirus	4.28	4.4	0.87	0.94	-0.12	0.555	0.98	(B) Other N
Nakamurella	1.79	1.67	0.96	0.96	0.12	0.557	0.98	(A) N Zero
Collinsella	5.75	5.93	1.42	1.42	-0.18	0.557	0.98	(B) Other N
Cellulomonas	5	5.23	1.82	1.72	-0.22	0.558	0.98	(B) Other N
Chlamydia	16.05	16.12	0.57	0.44	-0.06	0.559	0.98	(B) Other N
Isosphaera	4.18	4.27	0.76	0.64	-0.09	0.56	0.98	(B) Other N
Nitrosospira	4.51	4.36	1.4	1.01	0.15	0.561	0.98	(A) N Zero
Roseobacter	7.16	7.02	1.09	1.26	0.15	0.561	0.98	(A) N Zero
Fabavirus	1.35	1.42	0.5	0.58	-0.07	0.561	0.98	(B) Other N
Pseudoclavibacter	5.92	6.06	1.19	0.98	-0.14	0.562	0.98	(B) Other N
Methylococcus	2.69	2.78	0.58	0.8	-0.09	0.565	0.98	(B) Other N
Gottschalkia	-0.64	-0.56	0.69	0.56	-0.08	0.566	0.98	(B) Other N
Woodsholea	2.24	2.18	0.68	0.35	0.07	0.566	0.98	(A) N Zero
Chania	1.41	1.45	0.35	0.3	-0.04	0.566	0.98	(B) Other N
Pseudothermotoga	2.28	2.23	0.45	0.3	0.05	0.567	0.98	(A) N Zero
Thioclava	2.7	2.52	1.63	1.29	0.18	0.567	0.98	(A) N Zero
Jeotgalibacillus	1.3	1.24	0.53	0.29	0.05	0.568	0.98	(A) N Zero
Halococcus	4.45	4.77	2.21	2.91	-0.32	0.568	0.98	(B) Other N
Pseudohongiella	2.5	2.44	0.56	0.46	0.06	0.568	0.98	(A) N Zero
Listeria	17.52	17.56	0.3	0.32	-0.04	0.568	0.98	(B) Other N
Oligella	2.23	2.28	0.39	0.42	-0.05	0.569	0.98	(B) Other N
Robiginitalea	2.33	2.37	0.32	0.3	-0.04	0.57	0.98	(B) Other N
Demetria	2.92	3.02	0.91	0.7	-0.1	0.572	0.98	(B) Other N
Leptonema	2.26	2.33	0.51	0.54	-0.06	0.572	0.98	(B) Other N
Granulicella	2.51	2.42	0.8	0.53	0.08	0.573	0.98	(A) N Zero
Acidihalobacter	2.51	2.66	0.83	1.48	-0.15	0.574	0.98	(B) Other N
Caldanaerobius	2.22	2.28	0.44	0.49	-0.06	0.574	0.98	(B) Other N
Thalassolituus	2.31	2.37	0.41	0.55	-0.06	0.574	0.98	(B) Other N
Citrobacter	6.19	6.11	0.64	0.53	0.07	0.574	0.98	(A) N Zero
Proboscivirus	5.68	5.83	1.21	1.17	-0.14	0.575	0.98	(B) Other N
Tetragenococcus	0.96	1.09	1.11	1.13	-0.14	0.575	0.98	(B) Other N
Desulfosarcina	1.18	1.06	1.11	0.88	0.12	0.577	0.98	(A) N Zero
Roseiflexus	0.14	0.03	0.89	0.97	0.11	0.578	0.98	(A) N Zero
Amorphus	2.69	2.6	0.89	0.64	0.09	0.579	0.98	(A) N Zero
Azohydromonas	-0.09	0.06	1.21	1.24	-0.15	0.579	0.98	(B) Other N
Roseateles	4.99	5.13	1.09	1.12	-0.13	0.58	0.98	(B) Other N
Plesiocystis	2.45	2.54	0.86	0.67	-0.09	0.58	0.98	(B) Other N
Ponticoccus	1.71	1.76	0.39	0.44	-0.05	0.581	0.98	(B) Other N
Rubrobacter	1.7	1.57	1.1	1.01	0.13	0.581	0.98	(A) N Zero
Vagococcus	0.02	0.07	0.44	0.43	-0.05	0.581	0.98	(B) Other N
Leminorella	0.63	0.67	0.32	0.32	-0.04	0.582	0.98	(B) Other N
Bracovirus	7.36	7.46	1	0.8	-0.11	0.582	0.98	(B) Other N
Fulvivirga	2.54	2.45	0.94	0.56	0.09	0.583	0.98	(A) N Zero
Anoxybacillus	0.23	0.04	1.72	1.49	0.19	0.584	0.98	(A) N Zero
Runella	4.57	4.44	1.24	0.92	0.13	0.584	0.98	(A) N Zero
Sporosarcina	2.74	2.9	1.39	1.28	-0.16	0.586	0.98	(B) Other N
Candidatus_Riesia	0.83	0.76	0.61	0.56	0.07	0.586	0.98	(A) N Zero
Anaerophaga	0.69	0.73	0.39	0.33	-0.04	0.588	0.98	(B) Other N
Saccharomonospora	7.77	7.64	1.14	0.96	0.12	0.588	0.98	(A) N Zero
Orthohepadnavirus	2.14	2.18	0.33	0.27	-0.04	0.589	0.98	(B) Other N
Terasakiella	2.71	2.77	0.53	0.58	-0.07	0.589	0.98	(B) Other N
Leeuwenhoekiella	1.22	1.31	0.74	0.88	-0.1	0.59	0.98	(B) Other N
Desulfatirhabdium	0	0.06	0.51	0.45	-0.06	0.592	0.98	(B) Other N
Cohnella	3.4	3.49	0.81	0.82	-0.09	0.592	0.98	(B) Other N
Arenimonas	-1.34	-1.2	1.36	0.93	-0.13	0.592	0.98	(B) Other N
Mastadenovirus	0.76	0.71	0.46	0.48	0.05	0.594	0.98	(A) N Zero
Caldalkalibacillus	1.39	1.51	0.91	1.08	-0.12	0.594	0.98	(B) Other N
Anaerolinea	1.9	1.95	0.46	0.39	-0.05	0.595	0.98	(B) Other N
Amphritea	2.38	2.43	0.4	0.43	-0.05	0.595	0.98	(B) Other N
Desulfatibacillum	4.91	4.97	0.46	0.53	-0.06	0.596	0.98	(B) Other N
Nitrospina	2.62	2.76	1.28	1.22	-0.14	0.596	0.98	(B) Other N
Fodinicurvata	7.16	7.28	0.94	1.05	-0.11	0.596	0.98	(B) Other N
Thermodesulfatator	0.31	0.38	0.55	0.61	-0.07	0.597	0.98	(B) Other N
Lutibaculum	2.3	2.22	0.68	0.57	0.07	0.597	0.98	(A) N Zero
Arenitalea	1.62	1.66	0.34	0.32	-0.04	0.599	0.98	(B) Other N
Robiginitomaculum	3.97	3.82	1.38	1.27	0.15	0.599	0.98	(A) N Zero
Tolumonas	2.01	2.08	0.6	0.69	-0.07	0.599	0.98	(B) Other N
Hydrogenivirga	1.94	1.97	0.32	0.31	-0.04	0.599	0.98	(B) Other N
Candidatus_Accumulibacter	1.69	1.63	0.61	0.44	0.06	0.6	0.98	(A) N Zero
Salisaeta	2.37	2.29	0.82	0.61	0.08	0.601	0.98	(A) N Zero
Thiorhodovibrio	2.07	2.15	0.67	0.67	-0.08	0.601	0.98	(B) Other N
Haematobacter	4.51	4.15	3.21	3.15	0.36	0.603	0.98	(A) N Zero
Candidatus_Microthrix	-0.22	-0.09	1.09	1.18	-0.13	0.606	0.98	(B) Other N
Methylosinus	8.74	8.61	1.23	1.13	0.13	0.607	0.98	(A) N Zero
Ahrensia	1.02	0.94	0.95	0.53	0.08	0.607	0.98	(A) N Zero
Pedosphaera	2.65	2.57	0.89	0.33	0.07	0.608	0.98	(A) N Zero
Nisaea	2.46	2.4	0.6	0.45	0.06	0.609	0.98	(A) N Zero
Anaerostipes	2.07	2.15	0.5	0.76	-0.07	0.609	0.98	(B) Other N
Thalassobius	2.67	2.73	0.51	0.49	-0.06	0.61	0.98	(B) Other N
Geovibrio	2.49	2.44	0.51	0.3	0.05	0.61	0.98	(A) N Zero
Agreia	2.46	2.33	1.18	1.19	0.13	0.611	0.98	(A) N Zero
Oleiagrimonas	2.01	1.95	0.6	0.44	0.06	0.611	0.98	(A) N Zero
Dicipivirus	2.15	2.02	1.31	1.21	0.14	0.612	0.98	(A) N Zero
Agromyces	7.21	7.06	1.49	1.14	0.14	0.614	0.98	(A) N Zero
Leucothrix	3.4	3.45	0.47	0.5	-0.05	0.614	0.98	(B) Other N
Terrimicrobium	2.59	2.5	0.99	0.5	0.09	0.615	0.98	(A) N Zero
Neorickettsia	5.02	5.1	0.76	0.66	-0.08	0.615	0.98	(B) Other N
Chitinispirillum	2.19	2.1	0.92	0.65	0.09	0.616	0.98	(A) N Zero
Gloeobacter	2.31	2.41	1.02	0.95	-0.11	0.616	0.98	(B) Other N
Paenarthrobacter	5.73	5.59	1.25	1.28	0.14	0.616	0.98	(A) N Zero
Simplicispira	3.61	3.74	1.07	1.27	-0.13	0.616	0.98	(B) Other N
Flammeovirga	7.05	7.39	3.11	3.2	-0.34	0.617	0.98	(B) Other N
Mucispirillum	2.58	2.63	0.49	0.41	-0.05	0.617	0.98	(B) Other N
Caldicellulosiruptor	4.4	4.44	0.35	0.4	-0.04	0.618	0.98	(B) Other N
Enterovirus	1.84	1.9	0.54	0.49	-0.06	0.619	0.98	(B) Other N
Thermincola	2.24	2.29	0.55	0.4	-0.05	0.621	0.98	(B) Other N
Caldanaerobacter	3.86	3.82	0.34	0.41	0.04	0.621	0.98	(A) N Zero
Nitratiruptor	2.27	2.32	0.46	0.42	-0.05	0.621	0.98	(B) Other N
Gaetbulibacter	1.87	1.91	0.47	0.35	-0.04	0.621	0.98	(B) Other N
Mamastrovirus	3.88	3.97	0.82	0.75	-0.08	0.621	0.98	(B) Other N
Marinifilum	2.08	1.99	1.18	0.36	0.09	0.621	0.98	(A) N Zero
Terrimonas	1.64	1.53	1.18	0.86	0.11	0.623	0.98	(A) N Zero
Faecalibacterium	0.98	0.81	1.75	1.38	0.17	0.623	0.98	(A) N Zero
Aquimarina	11.28	11.18	1.03	0.86	0.1	0.624	0.98	(A) N Zero
Thermobifida	3.94	4.05	0.94	1.07	-0.11	0.625	0.98	(B) Other N
Erysipelatoclostridium	1.61	1.66	0.47	0.46	-0.05	0.625	0.98	(B) Other N
Pyrinomonas	2.85	2.73	1.18	1.18	0.12	0.626	0.98	(A) N Zero
Jeotgalicoccus	2.08	2.23	1	1.7	-0.15	0.627	0.98	(B) Other N
Criblamydia	1.28	1.32	0.4	0.32	-0.04	0.627	0.98	(B) Other N
Thermosynechococcus	2.49	2.55	0.63	0.58	-0.06	0.628	0.98	(B) Other N
Haliangium	5.59	5.49	0.86	0.95	0.09	0.628	0.98	(A) N Zero
Glycomyces	1.34	1.27	0.74	0.58	0.07	0.629	0.98	(A) N Zero
Candidatus_Aquiluna	2.76	2.69	0.75	0.51	0.07	0.629	0.98	(A) N Zero
Porticoccus	2.37	2.41	0.37	0.38	-0.04	0.631	0.98	(B) Other N
Thermobrachium	0.83	0.87	0.45	0.41	-0.04	0.631	0.98	(B) Other N
Tyzzerella	1.6	1.63	0.38	0.34	-0.04	0.634	0.98	(B) Other N
Marinithermus	2.63	2.66	0.44	0.3	-0.04	0.634	0.98	(B) Other N
Actinospica	2.63	2.52	1.06	1.12	0.11	0.636	0.98	(A) N Zero
Synechocystis	4.56	4.65	0.8	0.89	-0.09	0.636	0.98	(B) Other N
Kallipyga	2.28	2.36	0.58	0.82	-0.07	0.637	0.98	(B) Other N
Halobacteriovorax	1.95	2.01	0.63	0.49	-0.06	0.637	0.98	(B) Other N
Blastococcus	10.59	10.7	1.15	1.01	-0.11	0.637	0.98	(B) Other N
Frischella	1.01	1.06	0.45	0.49	-0.05	0.637	0.98	(B) Other N
Pragia	1.82	1.86	0.4	0.42	-0.04	0.639	0.98	(B) Other N
Crinivirus	-3.06	-3.02	0.35	0.3	-0.03	0.639	0.98	(B) Other N
Cyclobacterium	1.16	1.11	0.61	0.33	0.05	0.64	0.98	(A) N Zero
Desulfotomaculum	2.57	2.65	0.69	0.77	-0.07	0.64	0.98	(B) Other N
Halotalea	2.24	2.31	0.59	0.61	-0.06	0.641	0.98	(B) Other N
Virgibacillus	0.97	0.91	0.76	0.3	0.06	0.642	0.98	(A) N Zero
Pomovirus	1.74	1.69	0.53	0.42	0.05	0.643	0.98	(A) N Zero
Ichnovirus	11.17	11.24	0.68	0.78	-0.07	0.645	0.98	(B) Other N
Spiribacter	1.31	1.21	0.92	0.94	0.09	0.647	0.98	(A) N Zero
Tobamovirus	0.14	0.24	0.99	1.01	-0.1	0.647	0.98	(B) Other N
Crenobacter	1.29	1.34	0.6	0.58	-0.06	0.648	0.98	(B) Other N
Methanolacinia	0.02	0.05	0.4	0.3	-0.03	0.648	0.98	(B) Other N
Kerstersia	1.7	1.75	0.48	0.52	-0.05	0.649	0.98	(B) Other N
Omegapapillomavirus	3.82	3.75	0.81	0.66	0.07	0.649	0.98	(A) N Zero
Sneathia	1.91	1.99	0.66	0.96	-0.08	0.65	0.98	(B) Other N
Dehalococcoides	1.81	1.73	0.84	0.66	0.07	0.653	0.98	(A) N Zero
Fibrobacter	2.31	2.37	0.61	0.47	-0.05	0.654	0.98	(B) Other N
Phycisphaera	4.61	4.72	1.25	1.06	-0.11	0.654	0.98	(B) Other N
Sphaerobacter	2.8	2.72	1.06	0.67	0.09	0.655	0.98	(A) N Zero
Chelativorans	2.16	2.11	0.58	0.35	0.05	0.655	0.98	(A) N Zero
Rathayibacter	2.82	2.71	1.13	1.17	0.11	0.656	0.98	(A) N Zero
Methylomarinum	2.64	2.68	0.49	0.4	-0.04	0.656	0.98	(B) Other N
Niabella	1.86	1.95	1.12	0.69	-0.09	0.657	0.98	(B) Other N
Ponticaulis	2	2.04	0.44	0.53	-0.05	0.657	0.98	(B) Other N
Enteractinococcus	1.85	1.73	1.16	1.43	0.13	0.658	0.98	(A) N Zero
Singulisphaera	0.3	0.41	1.28	1.05	-0.11	0.658	0.98	(B) Other N
Arcobacter	4.87	4.74	1.36	1.35	0.13	0.658	0.98	(A) N Zero
Luteibacter	14.93	14.89	0.5	0.48	0.05	0.661	0.98	(A) N Zero
Candidatus_Contendobacter	5.1	5.23	1.17	1.43	-0.12	0.661	0.98	(B) Other N
Ardenticatena	-0.77	-0.8	0.47	0.31	0.04	0.661	0.98	(A) N Zero
Prasinovirus	0.37	0.41	0.57	0.36	-0.05	0.661	0.98	(B) Other N
Pararhodospirillum	2.77	2.88	1.14	1.19	-0.11	0.663	0.98	(B) Other N
Pyramidobacter	2.91	2.86	0.61	0.43	0.05	0.664	0.98	(A) N Zero
Syntrophorhabdus	2.67	2.72	0.58	0.48	-0.05	0.665	0.98	(B) Other N
Sulfurovum	0.78	0.87	0.92	0.96	-0.09	0.665	0.98	(B) Other N
Elioraea	0.29	0.22	0.72	0.67	0.07	0.665	0.98	(A) N Zero
Pseudorhodoferax	0.67	0.54	1.39	1.39	0.13	0.667	0.98	(A) N Zero
Terracidiphilus	-0.44	-0.37	0.86	0.63	-0.07	0.668	0.98	(B) Other N
Pandoraea	2.74	2.63	1.22	1.26	0.12	0.668	0.98	(A) N Zero
Bordetella	18.36	18.48	1.22	1.25	-0.11	0.668	0.98	(B) Other N
Cephaloticoccus	2.81	2.7	1.06	1.24	0.11	0.668	0.98	(A) N Zero
Halomonas	6.05	6.17	1.4	1.19	-0.12	0.669	0.98	(B) Other N
Stappia	1.59	1.53	0.71	0.53	0.06	0.669	0.98	(A) N Zero
Flavivirus	2.53	2.63	1.11	1.07	-0.1	0.669	0.98	(B) Other N
Bacteroides	18.7	18.74	0.55	0.44	-0.05	0.669	0.98	(B) Other N
Peptostreptococcus	2.01	1.92	1.07	0.89	0.09	0.669	0.98	(A) N Zero
Thermocrinis	1.9	1.93	0.32	0.3	-0.03	0.67	0.98	(B) Other N
Longispora	1.43	1.37	0.68	0.51	0.05	0.673	0.98	(A) N Zero
Sodalis	2.13	2.04	1.04	0.93	0.09	0.673	0.98	(A) N Zero
Selenomonas	11.5	11.38	1.38	1.27	0.12	0.674	0.98	(A) N Zero
Frigoribacterium	2.46	2.34	1.36	1.34	0.12	0.675	0.98	(A) N Zero
Hydrogenophaga	3.7	3.59	0.98	1.42	0.11	0.676	0.98	(A) N Zero
Thermodesulfovibrio	1.8	1.86	0.73	0.67	-0.06	0.679	0.98	(B) Other N
Aquamavirus	1.82	1.88	0.66	0.7	-0.06	0.679	0.98	(B) Other N
Intestinibacter	0.18	0.24	0.68	0.74	-0.06	0.679	0.98	(B) Other N
Whispovirus	9.76	9.82	0.67	0.78	-0.07	0.68	0.98	(B) Other N
Ketogulonicigenium	1.95	2.01	0.62	0.76	-0.06	0.68	0.98	(B) Other N
Erwinia	2.56	2.66	1.1	1.1	-0.1	0.681	0.98	(B) Other N
Leisingera	10.83	10.95	0.99	1.56	-0.12	0.681	0.98	(B) Other N
Schlesneria	2.38	2.26	1.53	1.31	0.13	0.682	0.98	(A) N Zero
Kinetoplastibacterium	2.17	2.12	0.62	0.45	0.05	0.683	0.98	(A) N Zero
Mobilicoccus	3.66	3.55	1.37	1.26	0.12	0.684	0.98	(A) N Zero
Myxosarcina	1.95	1.98	0.42	0.35	-0.03	0.684	0.98	(B) Other N
Lentivirus	4.23	4.26	0.34	0.28	-0.03	0.684	0.98	(B) Other N
Desulfovermiculus	5.87	5.96	1.12	1.01	-0.09	0.684	0.98	(B) Other N
Starkeya	2.1	2.04	0.61	0.6	0.05	0.686	0.98	(A) N Zero
Haloterrigena	8.16	8.27	1.16	1.35	-0.11	0.686	0.98	(B) Other N
Emticicia	1.78	1.7	0.96	0.78	0.08	0.688	0.98	(A) N Zero
Muribacter	0.33	0.26	0.96	0.72	0.07	0.689	0.98	(A) N Zero
Exiguobacterium	4.51	4.54	0.38	0.4	-0.03	0.689	0.98	(B) Other N
Pseudoduganella	1.08	1.12	0.49	0.46	-0.04	0.689	0.98	(B) Other N
Aquamicrobium	2.49	2.45	0.47	0.3	0.03	0.691	0.98	(A) N Zero
Butyricicoccus	2.5	2.56	0.63	0.63	-0.05	0.691	0.98	(B) Other N
Pseudohaliea	5.64	5.77	1.45	1.44	-0.12	0.691	0.98	(B) Other N
Candidatus_Amoebophilus	2.1	2.05	0.77	0.45	0.05	0.692	0.98	(A) N Zero
Echinicola	3.6	3.66	0.74	0.64	-0.06	0.693	0.98	(B) Other N
Pontibacter	4.01	3.89	1.59	1.16	0.12	0.693	0.98	(A) N Zero
Streptomyces	17.01	16.96	0.69	0.68	0.06	0.695	0.98	(A) N Zero
Rubidibacter	2.56	2.52	0.55	0.39	0.04	0.696	0.98	(A) N Zero
Muscavirus	-2.98	-2.95	0.33	0.29	-0.03	0.698	0.98	(B) Other N
Endornavirus	2.47	2.5	0.42	0.3	-0.03	0.699	0.98	(B) Other N
Thiothrix	6	6.07	0.84	0.81	-0.07	0.699	0.98	(B) Other N
Alfamovirus	2.43	2.47	0.54	0.35	-0.04	0.701	0.98	(B) Other N
Ruania	0.49	0.58	0.99	1.05	-0.08	0.701	0.98	(B) Other N
Alistipes	13.2	13.34	1.53	1.78	-0.14	0.701	0.98	(B) Other N
Terribacillus	2.28	2.31	0.4	0.29	-0.03	0.702	0.98	(B) Other N
Caenimonas	0.92	0.83	1.08	1	0.09	0.702	0.98	(A) N Zero
Rubritepida	1.45	1.35	1.25	0.93	0.09	0.703	0.98	(A) N Zero
Endomicrobium	1.2	1.16	0.57	0.47	0.04	0.704	0.98	(A) N Zero
Marinovum	2.16	2.18	0.31	0.29	-0.02	0.705	0.98	(B) Other N
Cripavirus	1.85	1.9	0.64	0.46	-0.05	0.705	0.98	(B) Other N
Potyvirus	3.9	3.8	1.14	1.21	0.1	0.708	0.98	(A) N Zero
Phaeodactylibacter	1.53	1.49	0.61	0.35	0.04	0.709	0.98	(A) N Zero
Actinopolymorpha	1.72	1.75	0.41	0.33	-0.03	0.71	0.98	(B) Other N
Kiloniella	8.1	8.16	0.78	0.62	-0.06	0.71	0.98	(B) Other N
Ornatilinea	2.38	2.34	0.63	0.35	0.04	0.71	0.98	(A) N Zero
Deltabaculovirus	-0.39	-0.37	0.32	0.3	-0.03	0.711	0.98	(B) Other N
Higrevirus	2.48	2.42	0.75	0.66	0.06	0.711	0.98	(A) N Zero
Planomonospora	1.55	1.6	0.78	0.42	-0.05	0.712	0.98	(B) Other N
Candidatus_Nasuia	1.96	2.03	1.04	0.81	-0.07	0.712	0.98	(B) Other N
Methylopila	1.9	1.99	1.01	1.08	-0.08	0.713	0.98	(B) Other N
Nitrosococcus	6.11	6	1.42	1.27	0.11	0.713	0.98	(A) N Zero
Desulforegula	2.04	2.1	0.78	0.69	-0.06	0.714	0.98	(B) Other N
Polymorphum	1.92	1.88	0.58	0.52	0.04	0.714	0.98	(A) N Zero
Kluyvera	1.76	1.83	0.77	0.91	-0.07	0.714	0.98	(B) Other N
Gammaretrovirus	11.08	11.19	1.33	1.5	-0.11	0.715	0.98	(B) Other N
Tuberibacillus	2.08	2.11	0.44	0.3	-0.03	0.717	0.98	(B) Other N
Succinimonas	10.7	10.79	1.02	1.11	-0.08	0.718	0.98	(B) Other N
Nitrososphaera	0.19	0.14	0.82	0.69	0.06	0.719	0.98	(A) N Zero
Gemmobacter	1.71	1.76	0.78	0.63	-0.05	0.719	0.98	(B) Other N
Austwickia	1.68	1.71	0.33	0.29	-0.02	0.719	0.98	(B) Other N
Marinomonas	12.13	12.26	1.35	1.75	-0.12	0.719	0.98	(B) Other N
Serinicoccus	2.09	1.99	1.34	1.22	0.1	0.72	0.98	(A) N Zero
Sandarakinorhabdus	2.85	2.78	0.88	0.84	0.07	0.72	0.98	(A) N Zero
Betacoronavirus	1.63	1.66	0.41	0.29	-0.03	0.721	0.98	(B) Other N
Owenweeksia	2.3	2.25	0.75	0.57	0.05	0.722	0.98	(A) N Zero
Rubritalea	1.58	1.63	0.8	0.51	-0.05	0.722	0.98	(B) Other N
Jejuia	1.21	1.17	0.61	0.36	0.04	0.723	0.98	(A) N Zero
Candidatus_Halobonum	3.88	3.96	1.09	1.15	-0.09	0.724	0.98	(B) Other N
Thermobacillus	3.1	3.02	1.05	1.11	0.08	0.725	0.98	(A) N Zero
Fervidicella	-1.38	-1.42	0.57	0.36	0.04	0.725	0.98	(A) N Zero
Skermanella	0.31	0.25	0.84	0.66	0.06	0.725	0.98	(A) N Zero
Wolinella	2.36	2.41	0.66	0.51	-0.04	0.726	0.98	(B) Other N
Avastrovirus	2.57	2.48	1.12	1.25	0.09	0.726	0.98	(A) N Zero
Caenispirillum	0.71	0.79	1.16	1.04	-0.08	0.726	0.98	(B) Other N
Falsirhodobacter	6.63	6.56	0.92	0.98	0.07	0.727	0.98	(A) N Zero
Methanosphaera	1.3	1.27	0.49	0.3	0.03	0.727	0.98	(A) N Zero
Flexibacter	0.67	0.76	1.18	1.07	-0.08	0.728	0.98	(B) Other N
Ignavibacterium	2.92	2.84	1.26	0.52	0.07	0.729	0.98	(A) N Zero
Saccharibacillus	3.33	3.39	0.83	0.72	-0.06	0.729	0.98	(B) Other N
Allochromatium	2	1.97	0.46	0.39	0.03	0.729	0.98	(A) N Zero
Porphyrobacter	4.1	4	1.45	1.08	0.1	0.73	0.98	(A) N Zero
Weeksella	0.74	0.65	1.28	1.21	0.09	0.731	0.98	(A) N Zero
Mesoplasma	1.7	1.65	0.79	0.71	0.06	0.731	0.98	(A) N Zero
Haloglycomyces	2.44	2.47	0.48	0.39	-0.03	0.731	0.98	(B) Other N
Planctomyces	1.94	2.04	1.42	1.05	-0.09	0.732	0.98	(B) Other N
Cryptobacterium	1.9	1.95	0.67	0.66	-0.05	0.734	0.98	(B) Other N
Geoglobus	2.53	2.56	0.42	0.3	-0.03	0.735	0.98	(B) Other N
Planktothricoides	1.58	1.53	0.86	0.58	0.05	0.735	0.98	(A) N Zero
Fulvimarina	2.69	2.65	0.58	0.51	0.04	0.735	0.98	(A) N Zero
Salsuginibacillus	2.88	2.79	1.11	1.32	0.09	0.735	0.98	(A) N Zero
Lachnobacterium	2.95	3.03	0.92	1.17	-0.08	0.736	0.98	(B) Other N
Salinibacter	2.34	2.31	0.6	0.35	0.04	0.737	0.98	(A) N Zero
Parascardovia	1.26	1.29	0.51	0.41	-0.03	0.737	0.98	(B) Other N
Francisella	5.4	5.44	0.46	0.43	-0.03	0.738	0.98	(B) Other N
Luteipulveratus	2.32	2.26	1.08	0.62	0.06	0.739	0.98	(A) N Zero
Potexvirus	1.95	2.01	0.72	0.94	-0.06	0.739	0.98	(B) Other N
Tannerella	3.63	3.5	1.9	1.87	0.14	0.74	0.98	(A) N Zero
Citricoccus	2.64	2.57	1.06	0.97	0.07	0.741	0.98	(A) N Zero
Maribius	0.62	0.58	0.69	0.53	0.04	0.741	0.98	(A) N Zero
Candidatus_Photodesmus	1.24	1.2	0.55	0.54	0.04	0.741	0.98	(A) N Zero
Vulcanisaeta	2.1	2.13	0.43	0.3	-0.03	0.742	0.98	(B) Other N
Blautia	6.13	6.18	0.52	0.85	-0.05	0.742	0.98	(B) Other N
Lentibacillus	2.25	2.22	0.48	0.42	0.03	0.743	0.981	(A) N Zero
Levilinea	3.4	3.36	0.65	0.47	0.04	0.744	0.982	(A) N Zero
Geofilum	1.17	1.19	0.42	0.36	-0.03	0.745	0.982	(B) Other N
Syntrophothermus	0.86	0.82	0.74	0.4	0.04	0.746	0.982	(A) N Zero
Oblitimonas	2.38	2.43	0.66	0.89	-0.06	0.747	0.982	(B) Other N
Aciduliprofundum	0.41	0.44	0.54	0.4	-0.03	0.748	0.982	(B) Other N
Natronococcus	4.07	3.99	1.04	1.11	0.07	0.748	0.982	(A) N Zero
Komagataeibacter	7.96	8.03	0.93	1	-0.07	0.749	0.982	(B) Other N
Deferrisoma	2.2	2.24	0.62	0.63	-0.04	0.75	0.982	(B) Other N
Methylovulum	0.48	0.51	0.59	0.49	-0.04	0.75	0.982	(B) Other N
Chlorogloeopsis	1.41	1.47	0.82	0.85	-0.06	0.75	0.982	(B) Other N
Flexistipes	2	2.03	0.37	0.37	-0.03	0.752	0.982	(B) Other N
Sulfuricurvum	0.85	0.88	0.42	0.37	-0.03	0.752	0.982	(B) Other N
Oceanicola	2.03	2.1	0.97	0.97	-0.07	0.753	0.982	(B) Other N
Desulfurobacterium	2.18	2.21	0.44	0.46	-0.03	0.754	0.982	(B) Other N
Labrenzia	7.56	7.67	1.21	1.89	-0.11	0.755	0.982	(B) Other N
Gallionella	2.22	2.19	0.58	0.35	0.03	0.755	0.982	(A) N Zero
Alicycliphilus	0.87	0.77	1.43	1.57	0.1	0.757	0.982	(A) N Zero
Elusimicrobium	2.27	2.31	0.54	0.55	-0.04	0.757	0.982	(B) Other N
Lechevalieria	1.17	1.21	0.53	0.48	-0.03	0.757	0.982	(B) Other N
Lymphocryptovirus	2.11	2.16	0.71	0.89	-0.05	0.758	0.982	(B) Other N
Thermosulfurimonas	2.3	2.32	0.41	0.35	-0.03	0.759	0.982	(B) Other N
Lawsonella	5.27	5.17	1.64	1.48	0.1	0.76	0.983	(A) N Zero
Mangrovibacter	3.03	3.06	0.43	0.31	-0.02	0.761	0.983	(B) Other N
Terriglobus	6.64	6.56	1.27	1.15	0.08	0.762	0.983	(A) N Zero
Leeia	2.61	2.57	0.54	0.56	0.04	0.762	0.983	(A) N Zero
Siccibacter	2.24	2.28	0.59	0.6	-0.04	0.763	0.983	(B) Other N
Gordonia	10.56	10.66	1.43	1.66	-0.1	0.763	0.983	(B) Other N
Cylindrospermopsis	1.97	1.92	0.82	0.73	0.05	0.767	0.984	(A) N Zero
Tenacibaculum	2.63	2.73	1.37	1.78	-0.1	0.77	0.984	(B) Other N
Synergistes	4.61	4.65	0.68	0.67	-0.04	0.771	0.984	(B) Other N
Hirschia	1.14	1.16	0.32	0.3	-0.02	0.771	0.984	(B) Other N
Oerskovia	0.72	0.77	0.71	0.67	-0.04	0.772	0.984	(B) Other N
Sphingorhabdus	2.29	2.27	0.42	0.28	0.02	0.773	0.984	(A) N Zero
Candidatus_Tachikawaea	-0.25	-0.28	0.49	0.43	0.03	0.774	0.984	(A) N Zero
Furovirus	2.47	2.4	1.03	1.07	0.06	0.775	0.984	(A) N Zero
Pediococcus	5.91	5.99	1.27	1.31	-0.08	0.775	0.984	(B) Other N
Spirillospora	0.79	0.73	0.89	0.83	0.05	0.775	0.984	(A) N Zero
Roseburia	1.65	1.71	0.83	1.11	-0.06	0.775	0.984	(B) Other N
Phaeospirillum	1.87	1.84	0.63	0.5	0.04	0.775	0.984	(A) N Zero
Catenuloplanes	1.16	1.11	0.87	0.78	0.05	0.776	0.984	(A) N Zero
Salinivibrio	2.44	2.47	0.48	0.47	-0.03	0.777	0.984	(B) Other N
Salinibacillus	2.04	2.06	0.41	0.29	-0.02	0.78	0.984	(B) Other N
Christensenella	2.49	2.47	0.42	0.3	0.02	0.78	0.984	(A) N Zero
Enorma	2.5	2.53	0.5	0.34	-0.03	0.781	0.984	(B) Other N
Cellvibrio	0.13	0.05	1.45	1.19	0.08	0.781	0.984	(A) N Zero
Thermaerobacter	2.43	2.4	0.62	0.46	0.03	0.783	0.984	(A) N Zero
Dasania	2.3	2.33	0.43	0.48	-0.03	0.783	0.984	(B) Other N
Desulfurispora	4.1	4.05	0.81	0.65	0.04	0.783	0.984	(A) N Zero
Acetobacter	9.77	9.81	0.74	0.47	-0.04	0.784	0.984	(B) Other N
Pseudoflavonifractor	2.67	2.69	0.42	0.32	-0.02	0.786	0.984	(B) Other N
Faecalibaculum	4.18	4.22	0.72	0.66	-0.04	0.787	0.984	(B) Other N
Riemerella	12.5	12.54	0.7	0.72	-0.04	0.788	0.984	(B) Other N
Acidimicrobium	2.86	2.81	0.97	0.81	0.05	0.788	0.984	(A) N Zero
Sfi21dtunalikevirus	2.76	2.79	0.41	0.3	-0.02	0.788	0.984	(B) Other N
Alkaliflexus	2.11	2.08	0.63	0.38	0.03	0.789	0.984	(A) N Zero
Chromohalobacter	1.23	1.26	0.43	0.45	-0.03	0.789	0.984	(B) Other N
Candidatus_Xiphinematobacter	2.75	2.72	0.6	0.33	0.03	0.79	0.984	(A) N Zero
Mangrovimonas	0.49	0.46	0.57	0.44	0.03	0.791	0.984	(A) N Zero
Thermosinus	2.32	2.26	1.02	0.98	0.06	0.791	0.984	(A) N Zero
Nepovirus	0.55	0.59	0.75	0.74	-0.04	0.791	0.984	(B) Other N
Acidithiobacillus	6.09	6.07	0.49	0.43	0.03	0.791	0.984	(A) N Zero
Erythrobacter	8.16	8.22	1.02	1.04	-0.06	0.792	0.984	(B) Other N
Rubinisphaera	3.64	3.66	0.52	0.46	-0.03	0.793	0.984	(B) Other N
Thermopetrobacter	0.93	0.97	0.74	0.49	-0.04	0.793	0.984	(B) Other N
Adlercreutzia	2.85	2.87	0.41	0.3	-0.02	0.793	0.984	(B) Other N
Rhodospirillum	1.5	1.54	0.7	0.79	-0.04	0.793	0.984	(B) Other N
Xenococcus	7.21	7.26	0.8	0.89	-0.05	0.794	0.984	(B) Other N
Simkania	2.18	2.21	0.51	0.41	-0.03	0.794	0.984	(B) Other N
Basfia	2.75	2.78	0.48	0.5	-0.03	0.796	0.984	(B) Other N
Halopiger	2.29	2.31	0.42	0.31	-0.02	0.797	0.984	(B) Other N
Hippea	1.33	1.3	0.69	0.44	0.03	0.799	0.984	(A) N Zero
Brachybacterium	5.48	5.4	1.44	1.4	0.08	0.799	0.984	(A) N Zero
Piscihepevirus	1.74	1.77	0.56	0.45	-0.03	0.799	0.984	(B) Other N
Blastopirellula	1.88	1.84	0.83	0.49	0.04	0.8	0.984	(A) N Zero
Thermovirga	2.49	2.52	0.58	0.51	-0.03	0.8	0.984	(B) Other N
Mastigocladopsis	1.37	1.39	0.32	0.38	-0.02	0.801	0.984	(B) Other N
Nitratifractor	2.38	2.35	0.65	0.55	0.03	0.801	0.984	(A) N Zero
Ornithinimicrobium	2.19	2.26	1.14	1.18	-0.06	0.801	0.984	(B) Other N
Halothermothrix	2	2.04	0.46	0.78	-0.04	0.801	0.984	(B) Other N
Haloferula	2.49	2.54	1.02	0.78	-0.05	0.802	0.984	(B) Other N
Laribacter	0.76	0.7	1.01	1.1	0.06	0.802	0.984	(A) N Zero
Fangia	2.91	2.94	0.63	0.65	-0.03	0.804	0.985	(B) Other N
Siansivirga	1.14	1.16	0.45	0.4	-0.02	0.806	0.985	(B) Other N
Actinobacillus	4.58	4.55	0.42	0.58	0.03	0.807	0.985	(A) N Zero
Chitinibacter	2.02	2.04	0.46	0.39	-0.02	0.807	0.985	(B) Other N
Desulfospira	2.04	2.06	0.32	0.3	-0.02	0.809	0.985	(B) Other N
Kribbella	2.72	2.69	0.7	0.52	0.03	0.809	0.985	(A) N Zero
Rhodovibrio	2.06	2.09	0.57	0.53	-0.03	0.811	0.985	(B) Other N
Nesiotobacter	2.14	2.16	0.32	0.29	-0.02	0.811	0.985	(B) Other N
Luteimonas	3.78	3.84	1.37	1.08	-0.06	0.811	0.985	(B) Other N
Aerococcus	2.28	2.34	0.8	1.53	-0.06	0.812	0.985	(B) Other N
Eggerthella	3.02	3.05	0.66	0.51	-0.03	0.812	0.985	(B) Other N
Cobetia	1.62	1.65	0.64	0.54	-0.03	0.812	0.985	(B) Other N
Alphatorquevirus	1.96	1.94	0.54	0.43	0.03	0.812	0.985	(A) N Zero
Methylobacter	2.37	2.42	0.89	1.2	-0.05	0.814	0.985	(B) Other N
Thermicanus	0.33	0.27	1.46	0.75	0.06	0.814	0.985	(A) N Zero
Crocosphaera	3.31	3.29	0.37	0.44	0.02	0.815	0.985	(A) N Zero
Tepidanaerobacter	1.68	1.71	0.63	0.66	-0.03	0.816	0.985	(B) Other N
Paeniclostridium	4.04	4.07	0.67	0.45	-0.03	0.817	0.985	(B) Other N
Magnetospirillum	4.95	4.99	0.98	0.8	-0.04	0.817	0.985	(B) Other N
L5likevirus	0.16	0.17	0.41	0.33	-0.02	0.818	0.985	(B) Other N
Pimelobacter	1.55	1.53	0.6	0.45	0.03	0.818	0.985	(A) N Zero
Hahella	0.28	0.25	0.64	0.67	0.03	0.819	0.985	(A) N Zero
Methyloferula	1.81	1.78	0.63	0.44	0.03	0.82	0.985	(A) N Zero
Mastigocoleus	2.75	2.81	1.14	1.06	-0.05	0.821	0.985	(B) Other N
Chloroherpeton	1.92	1.94	0.47	0.48	-0.02	0.824	0.985	(B) Other N
Flaviflexus	1.68	1.65	0.77	0.46	0.03	0.824	0.985	(A) N Zero
Nitriliruptor	3.64	3.69	0.89	1.2	-0.05	0.825	0.985	(B) Other N
Dokdonella	2.77	2.74	0.67	0.74	0.03	0.826	0.985	(A) N Zero
Actinotignum	2.49	2.47	0.53	0.37	0.02	0.826	0.985	(A) N Zero
Tanticharoenia	2.79	2.8	0.39	0.32	-0.02	0.828	0.985	(B) Other N
Kyrpidia	3.29	3.25	0.68	0.81	0.04	0.829	0.985	(A) N Zero
Lysinimicrobium	2.08	2.14	1.18	1.48	-0.06	0.83	0.985	(B) Other N
Aestuariivita	1.99	1.97	0.51	0.3	0.02	0.83	0.985	(A) N Zero
Dehalogenimonas	2.8	2.83	0.78	0.57	-0.03	0.831	0.985	(B) Other N
Roseovarius	6.15	6.1	1.23	0.85	0.05	0.831	0.985	(A) N Zero
Simplexvirus	4.19	4.22	0.77	0.75	-0.03	0.832	0.985	(B) Other N
Lentimicrobium	3.99	3.95	0.92	0.71	0.04	0.832	0.985	(A) N Zero
Taupapillomavirus	1.53	1.57	0.99	0.95	-0.04	0.832	0.985	(B) Other N
Polycyclovorans	3.63	3.67	0.78	0.64	-0.03	0.833	0.985	(B) Other N
Methanosaeta	1.7	1.65	0.96	0.97	0.04	0.833	0.985	(A) N Zero
Methanocella	0.67	0.61	1.03	1.23	0.05	0.833	0.985	(A) N Zero
Salegentibacter	0.87	0.89	0.53	0.33	-0.02	0.834	0.985	(B) Other N
Wohlfahrtiimonas	2.1	2.13	0.59	0.69	-0.03	0.835	0.985	(B) Other N
Halanaeroarchaeum	2.39	2.41	0.44	0.31	-0.02	0.835	0.985	(B) Other N
Gammatorquevirus	-0.99	-1.01	0.42	0.34	0.02	0.835	0.985	(A) N Zero
Vesivirus	2.29	2.26	0.66	0.56	0.03	0.836	0.985	(A) N Zero
Sediminimonas	1.98	1.99	0.32	0.29	-0.01	0.837	0.985	(B) Other N
Roseibium	2.92	2.88	0.94	0.81	0.04	0.837	0.985	(A) N Zero
Sulfurihydrogenibium	4.27	4.32	0.99	1.32	-0.05	0.837	0.985	(B) Other N
Helcococcus	0.69	0.67	0.59	0.36	0.02	0.838	0.985	(A) N Zero
Chelonobacter	3.69	3.7	0.32	0.32	-0.01	0.842	0.989	(B) Other N
Rouxiella	2.14	2.11	0.57	0.44	0.02	0.843	0.989	(A) N Zero
Arsenophonus	0.48	0.45	0.85	0.74	0.03	0.844	0.989	(A) N Zero
Nostoc	1.89	1.95	1.05	1.45	-0.05	0.845	0.989	(B) Other N
Acidothermus	2.91	2.89	0.68	0.45	0.02	0.845	0.989	(A) N Zero
Lewinella	3.75	3.71	1.04	0.94	0.04	0.846	0.989	(A) N Zero
Parvularcula	1.97	1.94	0.81	0.58	0.03	0.847	0.99	(A) N Zero
Belnapia	1.19	1.25	1.42	1.6	-0.06	0.848	0.99	(B) Other N
Kangiella	2.55	2.52	0.69	0.57	0.03	0.85	0.991	(A) N Zero
Aggregatibacter	8.32	8.29	0.63	0.7	0.03	0.85	0.991	(A) N Zero
Sporichthya	2.56	2.6	1.03	0.91	-0.04	0.852	0.992	(B) Other N
Thauera	-0.14	-0.18	1.06	1.28	0.05	0.852	0.992	(A) N Zero
Syntrophus	2.43	2.46	0.54	0.52	-0.02	0.854	0.993	(B) Other N
Microvirgula	1.93	1.97	0.89	0.76	-0.03	0.855	0.993	(B) Other N
Oceaniovalibus	1.41	1.42	0.45	0.48	-0.02	0.855	0.993	(B) Other N
Stanieria	0.53	0.52	0.39	0.29	0.01	0.857	0.994	(A) N Zero
Candidatus_Moranella	2.76	2.78	0.4	0.31	-0.01	0.859	0.995	(B) Other N
Methylophaga	2.85	2.81	0.98	1.01	0.04	0.861	0.995	(A) N Zero
Denitrovibrio	2.42	2.44	0.54	0.35	-0.02	0.861	0.995	(B) Other N
Ottowia	3.5	3.53	1.01	1.01	-0.04	0.864	0.995	(B) Other N
Capnocytophaga	6	6.04	1.12	1	-0.04	0.869	0.995	(B) Other N
Asanoa	1.76	1.73	0.89	0.9	0.03	0.869	0.995	(A) N Zero
Nocardia	16.8	16.84	1	1.12	-0.04	0.871	0.995	(B) Other N
Sclerodarnavirus	1.85	1.81	1.11	1.04	0.04	0.871	0.995	(A) N Zero
Actinosynnema	-0.92	-0.89	0.72	0.64	-0.02	0.872	0.995	(B) Other N
Domibacillus	1.13	1.09	1.01	0.92	0.03	0.872	0.995	(A) N Zero
Yatapoxvirus	-0.5	-0.48	0.51	0.32	-0.01	0.872	0.995	(B) Other N
Luminiphilus	2.28	2.25	0.81	0.81	0.03	0.872	0.995	(A) N Zero
Pelagibacterium	2.61	2.63	0.61	0.53	-0.02	0.873	0.995	(B) Other N
Dongia	1.47	1.45	0.49	0.41	0.02	0.873	0.995	(A) N Zero
Geobacter	3.01	2.97	1.2	1.01	0.04	0.873	0.995	(A) N Zero
Flaviramulus	-1.24	-1.23	0.36	0.29	-0.01	0.875	0.995	(B) Other N
Agrobacterium	12.69	12.76	1.98	1.92	-0.07	0.876	0.995	(B) Other N
Alkalilimnicola	1.18	1.2	0.58	0.65	-0.02	0.877	0.995	(B) Other N
Terrisporobacter	-0.54	-0.52	0.65	0.64	-0.02	0.877	0.995	(B) Other N
Candidatus_Methanoperedens	4.73	4.78	1.45	1.09	-0.04	0.878	0.995	(B) Other N
Halorhodospira	2.63	2.61	0.59	0.48	0.02	0.88	0.995	(A) N Zero
Alphaentomopoxvirus	1.96	1.94	0.53	0.37	0.01	0.882	0.995	(A) N Zero
Candidatus_Ishikawaella	2.02	2	0.53	0.59	0.02	0.882	0.995	(A) N Zero
Thalassobacter	2.15	2.14	0.45	0.32	0.01	0.882	0.995	(A) N Zero
Thermomonas	1.91	1.88	0.78	0.64	0.02	0.882	0.995	(A) N Zero
Desulfurivibrio	2.11	2.12	0.37	0.31	-0.01	0.884	0.995	(B) Other N
Dolosigranulum	3.13	3.1	1.11	0.82	0.03	0.885	0.995	(A) N Zero
Dethiobacter	1.67	1.64	0.84	0.6	0.02	0.886	0.995	(A) N Zero
Sedimentitalea	2.23	2.24	0.44	0.31	-0.01	0.886	0.995	(B) Other N
Treponema	9.73	9.71	0.57	0.57	0.02	0.886	0.995	(A) N Zero
Sideroxydans	1.75	1.74	0.54	0.43	0.02	0.886	0.995	(A) N Zero
Chrysiogenes	-0.28	-0.26	0.47	0.41	-0.01	0.888	0.995	(B) Other N
Cucumovirus	2.59	2.57	0.52	0.32	0.01	0.888	0.995	(A) N Zero
Nocardioides	2.31	2.36	1.55	1.19	-0.04	0.889	0.995	(B) Other N
Campylobacter	16.42	16.44	0.83	1.02	-0.03	0.89	0.995	(B) Other N
Methylocella	1.94	1.95	0.54	0.45	-0.01	0.89	0.995	(B) Other N
Caldibacillus	2.15	2.17	0.64	0.49	-0.02	0.891	0.995	(B) Other N
Balneola	2.33	2.35	0.42	0.4	-0.01	0.892	0.995	(B) Other N
Asaia	1.93	1.91	0.57	0.52	0.02	0.893	0.995	(A) N Zero
Stigmatella	3.42	3.39	1	0.97	0.03	0.893	0.995	(A) N Zero
Senegalimassilia	0.34	0.33	0.41	0.29	0.01	0.893	0.995	(A) N Zero
Dethiosulfovibrio	2.51	2.5	0.56	0.4	0.01	0.894	0.995	(A) N Zero
Halothiobacillus	2.32	2.3	0.7	0.7	0.02	0.894	0.995	(A) N Zero
Crocinitomix	-0.01	0.01	0.85	0.58	-0.02	0.896	0.995	(B) Other N
Epilithonimonas	1.95	1.98	1.1	1.09	-0.03	0.896	0.995	(B) Other N
Mardivirus	6.33	6.37	1.34	1.35	-0.04	0.896	0.995	(B) Other N
Lactobacillus	12.49	12.41	3.02	2.47	0.08	0.897	0.995	(A) N Zero
Microchaete	-0.83	-0.81	0.49	0.47	-0.01	0.898	0.995	(B) Other N
Humibacter	3.19	3.15	1.39	1.29	0.04	0.898	0.995	(A) N Zero
Orthopoxvirus	-0.81	-0.79	0.65	0.5	-0.02	0.898	0.995	(B) Other N
Tymovirus	1.03	1	1.08	1	0.03	0.9	0.995	(A) N Zero
Fimbriimonas	2.63	2.66	0.92	1.06	-0.03	0.9	0.995	(B) Other N
Flectobacillus	2.89	2.86	1.04	1.29	0.03	0.9	0.995	(A) N Zero
Pirellula	1.76	1.8	1.18	1.63	-0.04	0.902	0.995	(B) Other N
Candidatus_Arthromitus	1.74	1.75	0.54	0.61	-0.02	0.902	0.995	(B) Other N
Thalassomonas	3.07	3.05	0.66	0.44	0.01	0.903	0.995	(A) N Zero
Silvibacterium	2.19	2.2	0.53	0.48	-0.01	0.903	0.995	(B) Other N
Candidatus_Phaeomarinobacter	2.38	2.37	0.54	0.43	0.01	0.904	0.995	(A) N Zero
Planktomarina	2.73	2.75	0.52	0.43	-0.01	0.905	0.995	(B) Other N
Anaerotruncus	5	5.02	0.54	0.43	-0.01	0.905	0.995	(B) Other N
Coprothermobacter	2.5	2.48	0.64	0.41	0.01	0.905	0.995	(A) N Zero
Solitalea	0.15	0.16	0.72	0.42	-0.02	0.905	0.995	(B) Other N
Megamonas	1.6	1.66	1.9	2.14	-0.05	0.907	0.995	(B) Other N
Desulfonatronum	1.32	1.35	1.08	1.15	-0.03	0.907	0.995	(B) Other N
Dichelobacter	3.01	3	0.64	0.54	0.01	0.907	0.995	(A) N Zero
Coleofasciculus	0.93	0.96	0.67	1.35	-0.03	0.908	0.995	(B) Other N
Gracilimonas	2.54	2.53	0.75	0.54	0.02	0.909	0.995	(A) N Zero
Desulfococcus	16.4	16.45	1.74	2	-0.05	0.909	0.995	(B) Other N
Obesumbacterium	2.56	2.57	0.46	0.36	-0.01	0.909	0.995	(B) Other N
Orthobunyavirus	2.84	2.86	0.55	0.56	-0.01	0.909	0.995	(B) Other N
Thioalkalimicrobium	1.91	1.93	0.55	0.48	-0.01	0.91	0.995	(B) Other N
Actinopolyspora	0.67	0.68	0.71	0.63	-0.02	0.911	0.995	(B) Other N
Azonexus	1.57	1.56	0.47	0.43	0.01	0.912	0.995	(A) N Zero
Salmonella	17.45	17.46	0.63	0.86	-0.02	0.912	0.995	(B) Other N
Ammonifex	2.6	2.59	0.48	0.29	0.01	0.913	0.995	(A) N Zero
Pluralibacter	1.07	1.08	0.62	0.66	-0.02	0.913	0.995	(B) Other N
Mageeibacillus	0.74	0.71	1	1.18	0.03	0.914	0.995	(A) N Zero
Acaricomes	2.42	2.42	0.41	0.29	-0.01	0.915	0.995	(B) Other N
Mariniradius	2.23	2.24	0.6	0.35	-0.01	0.915	0.995	(B) Other N
Thermoanaerobaculum	2.96	2.94	0.7	0.64	0.02	0.916	0.995	(A) N Zero
Arcticibacter	2.27	2.29	0.69	0.66	-0.02	0.916	0.995	(B) Other N
Ectothiorhodospira	4.88	4.86	0.9	0.87	0.02	0.917	0.995	(A) N Zero
Turneriella	2.56	2.55	0.77	0.51	0.01	0.917	0.995	(A) N Zero
Spirochaeta	4.93	4.9	1.38	1.17	0.03	0.917	0.995	(A) N Zero
Gayadomonas	2.02	2.01	0.42	0.31	0.01	0.92	0.995	(A) N Zero
Kobuvirus	1.54	1.52	0.93	1.06	0.02	0.92	0.995	(A) N Zero
Epulopiscium	3.98	3.99	0.46	0.55	-0.01	0.92	0.995	(B) Other N
Symbiobacterium	2.37	2.39	0.74	0.56	-0.01	0.92	0.995	(B) Other N
Mizugakiibacter	1.71	1.69	0.72	0.81	0.02	0.921	0.995	(A) N Zero
Desulfatiglans	2.24	2.25	0.37	0.3	-0.01	0.921	0.995	(B) Other N
Methylotenera	1.73	1.74	0.74	0.6	-0.01	0.922	0.995	(B) Other N
Sediminibacterium	1.63	1.66	1.74	1.68	-0.04	0.923	0.995	(B) Other N
Carboxydothermus	-0.54	-0.52	0.87	0.87	-0.02	0.924	0.995	(B) Other N
Henriciella	1.4	1.41	0.62	0.45	-0.01	0.924	0.995	(B) Other N
Flagellimonas	1.87	1.88	0.47	0.36	-0.01	0.925	0.995	(B) Other N
Dorea	2.63	2.61	0.87	1.11	0.02	0.926	0.995	(A) N Zero
Sfi1unalikevirus	2.31	2.32	0.53	0.31	-0.01	0.926	0.995	(B) Other N
Pelodictyon	1.4	1.39	0.5	0.3	0.01	0.929	0.996	(A) N Zero
Tunalikevirus	3.76	3.75	0.81	0.59	0.01	0.929	0.996	(A) N Zero
Fructobacillus	3.1	3.09	0.96	0.71	0.02	0.93	0.996	(A) N Zero
Beggiatoa	1.98	1.96	0.7	0.55	0.01	0.931	0.996	(A) N Zero
Pyrolobus	2.27	2.28	0.63	0.71	-0.01	0.931	0.996	(B) Other N
Amantichitinum	2.24	2.26	0.62	1.15	-0.02	0.932	0.996	(B) Other N
Macrococcus	2.25	2.26	0.56	0.46	-0.01	0.934	0.996	(B) Other N
Granulicoccus	2.58	2.56	0.83	0.54	0.01	0.934	0.996	(A) N Zero
Proteiniclasticum	2.53	2.54	0.61	0.55	-0.01	0.934	0.996	(B) Other N
Thiocapsa	2.01	2.02	0.77	0.78	-0.01	0.935	0.996	(B) Other N
Desulfohalobium	2.3	2.29	0.53	0.39	0.01	0.936	0.996	(A) N Zero
Carlavirus	3.54	3.53	0.64	0.72	0.01	0.937	0.996	(A) N Zero
Alphapartitivirus	2.58	2.59	0.53	0.71	-0.01	0.937	0.996	(B) Other N
Tistrella	1.12	1.13	0.61	0.62	-0.01	0.938	0.996	(B) Other N
Marinobacter	5.76	5.78	1.01	1.16	-0.02	0.938	0.996	(B) Other N
Limnohabitans	4.86	4.88	1.18	1.2	-0.02	0.94	0.997	(B) Other N
Coprococcus	1.9	1.89	0.92	1.28	0.02	0.943	0.997	(A) N Zero
Geobacillus	4.82	4.81	0.59	0.74	0.01	0.944	0.997	(A) N Zero
Micavibrio	2.19	2.2	0.58	0.63	-0.01	0.944	0.997	(B) Other N
Yokenella	2.21	2.21	0.37	0.3	-0.01	0.945	0.997	(B) Other N
Shigella	18.06	18.09	1.5	1.72	-0.02	0.945	0.997	(B) Other N
Kutzneria	1.3	1.28	1.17	1.11	0.02	0.945	0.997	(A) N Zero
Geminocystis	2.25	2.27	0.92	0.99	-0.01	0.945	0.997	(B) Other N
Methylibium	-0.38	-0.4	1.28	1.18	0.02	0.946	0.997	(A) N Zero
Vogesella	1.9	1.91	0.6	0.51	-0.01	0.947	0.997	(B) Other N
Cyanobium	2.38	2.37	0.59	0.48	0.01	0.948	0.997	(A) N Zero
Desulfomonile	2.64	2.65	0.74	0.51	-0.01	0.948	0.997	(B) Other N
Nereida	3.03	3.04	0.66	0.4	-0.01	0.949	0.997	(B) Other N
Maribacter	2.06	2.07	1.01	1	-0.01	0.95	0.997	(B) Other N
Nitritalea	2.29	2.3	0.59	0.46	-0.01	0.95	0.997	(B) Other N
Advenella	1.19	1.2	0.74	0.54	-0.01	0.952	0.997	(B) Other N
Bibersteinia	2.76	2.78	0.95	0.98	-0.01	0.952	0.997	(B) Other N
Propionicicella	2.6	2.61	0.85	0.66	-0.01	0.952	0.997	(B) Other N
Pantoea	10.48	10.49	0.51	0.45	-0.01	0.954	0.997	(B) Other N
Kosmotoga	1.66	1.66	0.54	0.48	0.01	0.954	0.997	(A) N Zero
Truepera	2.97	2.98	1	1.17	-0.01	0.954	0.997	(B) Other N
Basilea	3.17	3.17	0.45	0.3	0	0.956	0.997	(B) Other N
Intrasporangium	1.68	1.69	1.19	1.11	-0.01	0.957	0.997	(B) Other N
Thermithiobacillus	0.54	0.55	0.82	0.92	-0.01	0.959	0.997	(B) Other N
Betaretrovirus	4.57	4.58	0.88	0.8	-0.01	0.96	0.997	(B) Other N
Mesonia	1.94	1.95	0.5	0.4	0	0.96	0.997	(B) Other N
Kytococcus	8.79	8.81	1.19	1.16	-0.01	0.961	0.997	(B) Other N
Salinarchaeum	3.93	3.93	0.59	0.66	0.01	0.961	0.997	(A) N Zero
Acholeplasma	-0.66	-0.65	0.96	0.76	-0.01	0.961	0.997	(B) Other N
Colwellia	15.66	15.67	0.9	0.9	-0.01	0.963	0.997	(B) Other N
Schleiferia	4.17	4.18	0.88	0.74	-0.01	0.964	0.997	(B) Other N
Cycloclasticus	2.49	2.49	0.41	0.39	0	0.965	0.997	(A) N Zero
Paenirhodobacter	2.17	2.18	0.82	0.7	-0.01	0.968	0.997	(B) Other N
Loktanella	10.12	10.11	1.47	1.31	0.01	0.968	0.997	(A) N Zero
Tomitella	2.45	2.45	0.85	0.53	-0.01	0.968	0.997	(B) Other N
Catenulispora	0.42	0.42	0.9	0.71	-0.01	0.97	0.997	(B) Other N
Spongiibacter	2.52	2.51	0.4	0.35	0	0.97	0.997	(A) N Zero
Kozakia	2.25	2.25	0.49	0.47	0	0.97	0.997	(A) N Zero
Viridibacillus	0.3	0.3	0.65	0.56	0	0.97	0.997	(B) Other N
Anaerobaculum	2.54	2.54	0.46	0.3	0	0.97	0.997	(B) Other N
Hymenobacter	9.25	9.26	1.42	1.43	-0.01	0.971	0.997	(B) Other N
Natronorubrum	1.96	1.96	0.51	0.45	0	0.972	0.997	(A) N Zero
Agrococcus	2.28	2.29	1.05	0.9	-0.01	0.973	0.997	(B) Other N
Candidatus_Sulcia	0.72	0.72	0.82	0.71	0.01	0.973	0.997	(A) N Zero
Cesiribacter	2.2	2.21	1.06	0.65	-0.01	0.974	0.997	(B) Other N
Acidaminococcus	4	4.01	0.65	0.97	-0.01	0.974	0.997	(B) Other N
Simonsiella	0.74	0.74	0.67	0.82	-0.01	0.975	0.997	(B) Other N
Planctopirus	3.68	3.67	0.99	0.93	0.01	0.975	0.997	(A) N Zero
Syntrophomonas	2.88	2.86	3.56	2.98	0.02	0.976	0.997	(A) N Zero
Thiolapillus	2.57	2.57	0.45	0.56	0	0.977	0.997	(B) Other N
Pelagibaca	-0.23	-0.24	0.5	0.39	0	0.977	0.997	(A) N Zero
Prosthecomicrobium	3.32	3.31	1.3	0.98	0.01	0.977	0.997	(A) N Zero
Leptospirillum	2.88	2.88	0.78	0.74	0	0.978	0.997	(B) Other N
Mahella	0.82	0.83	0.41	0.3	0	0.979	0.997	(B) Other N
Moorella	1.78	1.78	0.69	0.72	0	0.979	0.997	(B) Other N
Thalassobaculum	2.61	2.62	0.75	0.73	0	0.98	0.997	(B) Other N
Marichromatium	11.94	11.94	1.17	1.07	0.01	0.981	0.997	(A) N Zero
Reyranella	2.97	2.97	1.34	0.91	0.01	0.981	0.997	(A) N Zero
Pusillimonas	0.96	0.96	0.73	0.73	0	0.981	0.997	(A) N Zero
Eubacterium	3.98	3.99	1.19	1.38	-0.01	0.982	0.997	(B) Other N
Ideonella	14.29	14.3	0.34	0.36	0	0.983	0.997	(B) Other N
Sulfobacillus	2.07	2.07	0.88	0.77	0	0.983	0.997	(A) N Zero
Oceanithermus	2.28	2.28	0.41	0.29	0	0.984	0.997	(B) Other N
Mimivirus	0.91	0.91	0.45	0.32	0	0.985	0.997	(B) Other N
Snodgrassella	0.43	0.44	0.96	0.86	0	0.986	0.997	(B) Other N
Nafulsella	5.42	5.41	1.43	0.94	0	0.986	0.997	(A) N Zero
Xylanimonas	1.74	1.73	0.51	0.46	0	0.987	0.997	(A) N Zero
Anaeromusa	-0.1	-0.1	0.79	0.81	0	0.988	0.997	(B) Other N
Thermacetogenium	2.29	2.29	1.02	0.88	0	0.988	0.997	(A) N Zero
Franconibacter	2.04	2.04	0.42	0.31	0	0.988	0.997	(B) Other N
Candidatus_Regiella	0.85	0.85	0.58	0.66	0	0.989	0.997	(B) Other N
Thiomicrospira	0.09	0.09	0.93	0.9	0	0.993	0.999	(A) N Zero
Calditerrivibrio	2.44	2.44	0.79	1.07	0	0.993	0.999	(B) Other N
Oceanobacillus	2.05	2.05	0.78	0.77	0	0.994	0.999	(A) N Zero
Sporolactobacillus	2.79	2.79	0.91	0.69	0	0.995	1	(A) N Zero
Thioflavicoccus	7.01	7.01	0.61	0.59	0	0.996	1	(B) Other N
Kosakonia	1.04	1.04	0.75	0.53	0	0.997	1	(A) N Zero
Aminobacterium	1.53	1.53	0.37	0.3	0	0.998	1	(A) N Zero
Pseudogulbenkiania	6.83	6.83	1.96	2	0	0.999	1	(A) N Zero
Euryhalocaulis	2.25	2.25	0.33	0.31	0	0.999	1	(B) Other N
Conexibacter	1.77	1.77	1.21	0.81	0	1	1	(A) N Zero
Bafinivirus	0.42	0.42	0.76	0.76	0	1	1	(A) N Zero

## Sheet: Microbiome Abundance (Metas.)
Microbiome Signature	(A) M Zero	(B) Other M	(A) M Zero	(B) Other M	Log Ratio	p-Value	q-Value	Higher in
Bromovirus	3.21	4.2	1.15	0.88	-0.99	3.245e-05	0.0456	(B) Other M
Polyomavirus	2.91	3.55	0.82	0.64	-0.64	0.0001815	0.097	(B) Other M
Caldimonas	3.05	1.9	1.31	1.26	1.15	0.0002069	0.097	(A) M Zero
Sclerodarnavirus	1.56	2.36	1.08	0.86	-0.81	0.0003402	0.116	(B) Other M
Micromonospora	7.14	5.87	1.34	1.53	1.27	0.000413	0.116	(A) M Zero
Flavonifractor	5.41	4.7	0.97	0.85	0.71	0.0009269	0.206	(A) M Zero
Brachybacterium	5.75	4.83	1.5	0.97	0.91	0.001027	0.206	(A) M Zero
Betapartitivirus	2.27	2.77	0.63	0.68	-0.5	0.001721	0.27	(B) Other M
Proboscivirus	5.5	6.26	1.23	0.9	-0.76	0.001839	0.27	(B) Other M
Shigella	18.43	17.38	1.63	1.31	1.05	0.001955	0.27	(A) M Zero
Diplosphaera	8.04	6.94	1.61	1.47	1.1	0.002269	0.27	(A) M Zero
Microvirus	1.15	1.79	0.95	0.86	-0.64	0.002432	0.27	(B) Other M
Pediococcus	6.21	5.44	1.38	0.89	0.77	0.002496	0.27	(A) M Zero
Candidatus_Contendobacter	5.42	4.66	1.4	0.89	0.76	0.002905	0.292	(A) M Zero
Ichnovirus	11.04	11.53	0.67	0.73	-0.5	0.003563	0.328	(B) Other M
Thiomonas	3.13	2.16	1.47	1.38	0.97	0.00392	0.328	(A) M Zero
Croceicoccus	0.65	0.1	0.9	0.75	0.55	0.003969	0.328	(A) M Zero
Dicipivirus	1.82	2.6	1.27	1.09	-0.78	0.004292	0.335	(B) Other M
Succinimonas	10.54	11.15	1.13	0.78	-0.61	0.004636	0.342	(B) Other M
Alphapartitivirus	2.46	2.84	0.61	0.57	-0.39	0.004888	0.342	(B) Other M
Prymnesiovirus	7.26	7.86	1.08	0.82	-0.6	0.005282	0.342	(B) Other M
Moorella	1.91	1.52	0.75	0.51	0.39	0.005348	0.342	(A) M Zero
Flavivirus	2.35	3.04	1.03	1.06	-0.69	0.005672	0.347	(B) Other M
Carlavirus	3.39	3.82	0.62	0.7	-0.44	0.006391	0.374	(B) Other M
Meiothermus	6.24	5.48	1.21	1.17	0.75	0.007184	0.391	(A) M Zero
Anaplasma	6.18	6.6	0.78	0.6	-0.42	0.007225	0.391	(B) Other M
Tannerella	3.95	2.81	1.79	1.83	1.15	0.007639	0.398	(A) M Zero
Actinospica	2.79	2.15	1.07	1.01	0.64	0.008186	0.401	(A) M Zero
Klebsiella	14.3	13.78	1	0.73	0.51	0.008281	0.401	(A) M Zero
Pseudogulbenkiania	7.19	6.14	2.1	1.49	1.05	0.009277	0.414	(A) M Zero
Bracovirus	7.23	7.76	0.87	0.88	-0.53	0.00986	0.414	(B) Other M
Hepacivirus	1.4	2	0.91	1.01	-0.6	0.009872	0.414	(B) Other M
Alysiella	4.25	3.59	1.24	1	0.66	0.009958	0.414	(A) M Zero
Aquitalea	6.67	5.78	1.42	1.49	0.89	0.0104	0.414	(A) M Zero
Gilliamella	0.77	1.18	0.69	0.7	-0.42	0.0109	0.414	(B) Other M
Desulfovibrio	16.24	15.54	1.44	1	0.7	0.011	0.414	(A) M Zero
Desulfococcus	16.75	15.78	1.99	1.4	0.97	0.011	0.414	(A) M Zero
Nocardia	17	16.46	1.14	0.76	0.54	0.0112	0.414	(A) M Zero
Bordetella	18.63	18	1.31	0.93	0.63	0.0121	0.414	(A) M Zero
Caballeronia	7.59	6.56	1.67	1.77	1.03	0.0122	0.414	(A) M Zero
Thermus	3.82	3.1	1.17	1.24	0.72	0.0123	0.414	(A) M Zero
Thalassospira	4.5	4.91	0.61	0.76	-0.42	0.0128	0.414	(B) Other M
Oceanicaulis	4.71	3.7	1.79	1.68	1.01	0.0129	0.414	(A) M Zero
Potexvirus	1.81	2.31	0.75	0.9	-0.5	0.0129	0.414	(B) Other M
Furovirus	2.23	2.84	0.97	1.08	-0.61	0.0135	0.42	(B) Other M
Archangium	3.76	2.71	1.89	1.79	1.05	0.0143	0.436	(A) M Zero
Olsenella	6.2	5.35	1.79	1.32	0.86	0.0146	0.436	(A) M Zero
Leifsonia	3.64	2.98	1.26	1.12	0.66	0.0152	0.445	(A) M Zero
Actinomyces	6.93	6.46	1.05	0.72	0.48	0.0155	0.445	(A) M Zero
Gammaretrovirus	10.88	11.65	1.37	1.37	-0.77	0.0164	0.457	(B) Other M
Alphatorquevirus	2.02	1.81	0.56	0.24	0.21	0.0171	0.457	(A) M Zero
Alkalibacterium	1.42	0.76	1.25	1.13	0.65	0.0174	0.457	(A) M Zero
Cronobacter	5.3	4.4	1.55	1.65	0.9	0.0182	0.457	(A) M Zero
Sinorhizobium	15.84	15.15	1.43	1.17	0.7	0.0183	0.457	(A) M Zero
Sphaerotilus	1.35	0.51	1.53	1.53	0.85	0.0186	0.457	(A) M Zero
Capripoxvirus	-0.29	-0.56	0.63	0.39	0.27	0.0187	0.457	(A) M Zero
Simplexvirus	4.06	4.49	0.69	0.8	-0.43	0.0187	0.457	(B) Other M
Fictibacillus	3.6	3.89	0.5	0.54	-0.29	0.0189	0.457	(B) Other M
Alpharetrovirus	6.63	7.12	1.1	0.75	-0.48	0.0194	0.457	(B) Other M
Aureispira	7.91	6.92	1.93	1.77	1	0.0199	0.457	(A) M Zero
Gordonibacter	2.44	2.19	0.56	0.4	0.25	0.0202	0.457	(A) M Zero
Candidatus_Solibacter	2.75	2.36	1.17	0.28	0.39	0.0205	0.457	(A) M Zero
Chelonobacter	3.75	3.59	0.33	0.26	0.16	0.0205	0.457	(A) M Zero
Skermanella	0.16	0.52	0.8	0.59	-0.36	0.0212	0.465	(B) Other M
Kobuvirus	1.37	1.86	1.01	0.86	-0.49	0.0224	0.479	(B) Other M
Methylosinus	8.86	8.31	1.26	0.89	0.55	0.0225	0.479	(A) M Zero
Kitasatospora	8.37	7.73	1.14	1.25	0.65	0.0233	0.489	(A) M Zero
Halothermothrix	2.11	1.85	0.74	0.26	0.25	0.0236	0.489	(A) M Zero
Brucella	4.87	4.32	1	1.06	0.55	0.0243	0.495	(A) M Zero
Grimontia	6.51	6.7	0.35	0.38	-0.19	0.0249	0.499	(B) Other M
Wolbachia	9.77	10.09	0.66	0.59	-0.32	0.0261	0.51	(B) Other M
Halolamina	2.32	1.88	1.1	0.69	0.44	0.0261	0.51	(A) M Zero
Halomonas	5.88	6.55	1.21	1.36	-0.67	0.029	0.552	(B) Other M
Saccharothrix	1.49	0.87	1.1	1.27	0.62	0.0291	0.552	(A) M Zero
Sediminibacterium	1.91	1.12	1.77	1.44	0.79	0.0299	0.56	(A) M Zero
Cryocola	2.29	2.05	0.59	0.41	0.24	0.0313	0.579	(A) M Zero
Sulfobacillus	2.19	1.84	0.91	0.57	0.35	0.0324	0.585	(A) M Zero
Paraclostridium	7.67	8.3	1.17	1.3	-0.63	0.0324	0.585	(B) Other M
Pyrolobus	2.38	2.06	0.66	0.65	0.32	0.0347	0.617	(A) M Zero
Mamastrovirus	3.79	4.19	0.71	0.87	-0.4	0.0366	0.622	(B) Other M
Streptomyces	17.08	16.79	0.74	0.52	0.29	0.037	0.622	(A) M Zero
Aquamicrobium	2.53	2.37	0.45	0.24	0.16	0.0371	0.622	(A) M Zero
Ulvibacter	-0.77	-0.33	0.94	0.89	-0.44	0.0371	0.622	(B) Other M
Rudanella	1.52	1.29	0.7	0.29	0.23	0.0372	0.622	(A) M Zero
Peptoniphilus	1.95	2.67	1.62	1.43	-0.72	0.0381	0.63	(B) Other M
Komagataeibacter	8.16	7.67	0.86	1.08	0.49	0.0404	0.661	(A) M Zero
Methanocella	0.47	0.98	1.14	1.04	-0.51	0.0409	0.661	(B) Other M
Colwellia	15.79	15.42	0.98	0.65	0.37	0.0418	0.667	(A) M Zero
Simplicispira	3.48	4.05	1.08	1.26	-0.57	0.0424	0.669	(B) Other M
Lentibacillus	2.29	2.12	0.51	0.25	0.17	0.0444	0.688	(A) M Zero
Chlorovirus	4.2	4.61	0.89	0.87	-0.41	0.0446	0.688	(B) Other M
Zavarzinella	1.2	0.64	1.37	1.13	0.56	0.0451	0.688	(A) M Zero
Emaravirus	-2.27	-1.97	0.75	0.59	-0.3	0.0455	0.688	(B) Other M
Salinarchaeum	4	3.79	0.73	0.24	0.22	0.047	0.695	(A) M Zero
Anaerotruncus	5.07	4.89	0.56	0.25	0.18	0.047	0.695	(A) M Zero
Elizabethkingia	9.04	8.89	0.35	0.3	0.15	0.0482	0.705	(A) M Zero
Lebetimonas	-0.79	-1.04	0.77	0.4	0.25	0.0489	0.71	(A) M Zero
Salmonella	17.56	17.25	0.78	0.64	0.31	0.0496	0.712	(A) M Zero
Christensenella	2.53	2.38	0.4	0.25	0.14	0.0505	0.716	(A) M Zero
Pantoea	10.42	10.62	0.49	0.43	-0.2	0.0513	0.716	(B) Other M
Desulfatirhabdium	0.09	-0.1	0.53	0.35	0.19	0.0514	0.716	(A) M Zero
Shimazuella	2.08	1.92	0.52	0.24	0.16	0.0525	0.72	(A) M Zero
Candidatus_Puniceispirillum	2.34	2.15	0.64	0.24	0.19	0.0528	0.72	(A) M Zero
Inquilinus	4.85	4.4	1.12	0.97	0.46	0.0533	0.72	(A) M Zero
Alkaliflexus	2.15	1.97	0.61	0.24	0.18	0.0544	0.728	(A) M Zero
Avastrovirus	2.36	2.84	1.23	1.01	-0.49	0.0551	0.731	(B) Other M
Dethiosulfovibrio	2.56	2.39	0.56	0.24	0.17	0.0562	0.738	(A) M Zero
Oceaniovalibus	1.47	1.3	0.52	0.3	0.17	0.0584	0.759	(A) M Zero
Desulfobacca	1.35	1.15	0.7	0.26	0.2	0.0592	0.759	(A) M Zero
Salinispora	4.37	3.78	1.35	1.33	0.59	0.0594	0.759	(A) M Zero
Pseudoflavonifractor	2.72	2.59	0.41	0.25	0.14	0.061	0.771	(A) M Zero
Haloglycomyces	2.51	2.34	0.47	0.34	0.17	0.062	0.771	(A) M Zero
Gemmata	14.08	13.91	0.39	0.42	0.18	0.063	0.771	(A) M Zero
Celeribacter	1.28	0.83	1.08	1.02	0.45	0.0634	0.771	(A) M Zero
Salivirus	1.12	1.53	0.87	1.01	-0.42	0.064	0.771	(B) Other M
Candidatus_Desulforudis	2.37	2.19	0.64	0.24	0.18	0.0642	0.771	(A) M Zero
Psychroserpens	3.41	3.75	0.81	0.79	-0.34	0.0643	0.771	(B) Other M
Segetibacter	2.32	1.98	1.3	0.32	0.34	0.0647	0.771	(A) M Zero
Prauserella	3.42	2.78	1.54	1.46	0.64	0.0661	0.779	(A) M Zero
Tardiphaga	1.67	1.06	1.49	1.4	0.61	0.067	0.779	(A) M Zero
Sneathiella	2.33	2.19	0.45	0.26	0.14	0.067	0.779	(A) M Zero
Terriglobus	6.43	6.95	1.12	1.3	-0.53	0.0689	0.785	(B) Other M
Mesotoga	4.42	4.22	0.62	0.35	0.19	0.0692	0.785	(A) M Zero
Nitrospira	0.58	1.21	1.77	1.35	-0.63	0.0702	0.785	(B) Other M
Clavibacter	2.01	2.41	0.93	0.97	-0.4	0.0714	0.785	(B) Other M
Acidihalobacter	2.37	3.01	0.64	1.78	-0.64	0.0721	0.785	(B) Other M
Sediminicola	1.9	1.7	0.57	0.4	0.19	0.0724	0.785	(A) M Zero
Vibrio	16.14	15.88	0.71	0.57	0.26	0.0725	0.785	(A) M Zero
Spounalikevirus	2.19	1.93	0.9	0.39	0.25	0.0727	0.785	(A) M Zero
Ferrimonas	1.91	1.43	1.2	1.12	0.48	0.0729	0.785	(A) M Zero
Listeria	17.58	17.45	0.3	0.31	0.13	0.0739	0.785	(A) M Zero
Anaerococcus	7.36	7.93	1.49	1.31	-0.57	0.0739	0.785	(B) Other M
Lysobacter	8.64	8.16	1.15	1.17	0.48	0.0749	0.785	(A) M Zero
Desulfatiglans	2.29	2.17	0.38	0.24	0.12	0.0754	0.785	(A) M Zero
Tyzzerella	1.66	1.53	0.4	0.23	0.12	0.0754	0.785	(A) M Zero
Oceanibaculum	1.84	2.16	0.66	0.83	-0.32	0.0763	0.788	(B) Other M
Iflavirus	2.01	2.43	1.08	0.99	-0.42	0.0777	0.794	(B) Other M
Agrobacterium	12.96	12.26	2.12	1.47	0.7	0.0779	0.794	(A) M Zero
Nonomuraea	4.46	4.03	0.95	1.09	0.43	0.0787	0.794	(A) M Zero
Luteibacter	14.98	14.78	0.49	0.46	0.19	0.0797	0.794	(A) M Zero
Pseudothermotoga	2.3	2.17	0.43	0.25	0.13	0.0801	0.794	(A) M Zero
Oceanimonas	2.1	2.59	1.14	1.22	-0.49	0.0802	0.794	(B) Other M
Halorhabdus	2.39	2.26	0.44	0.25	0.13	0.0808	0.794	(A) M Zero
Haemophilus	8.1	8.23	0.33	0.31	-0.13	0.0817	0.796	(B) Other M
Balneola	2.39	2.25	0.47	0.24	0.13	0.0828	0.796	(A) M Zero
Anaerovibrio	3.96	4.23	0.6	0.7	-0.27	0.083	0.796	(B) Other M
Francisella	5.36	5.54	0.44	0.44	-0.18	0.0835	0.796	(B) Other M
Arenitalea	1.68	1.56	0.35	0.28	0.12	0.0838	0.796	(A) M Zero
Apibacter	4.5	4.19	0.81	0.74	0.31	0.0845	0.798	(A) M Zero
Geobacillus	4.91	4.65	0.65	0.66	0.26	0.0858	0.804	(A) M Zero
Thermocrinis	1.95	1.84	0.33	0.24	0.11	0.0865	0.805	(A) M Zero
Streptacidiphilus	4.92	4.45	1.18	1.21	0.47	0.0909	0.834	(A) M Zero
Chloroflexus	2.07	1.59	1.21	1.22	0.48	0.091	0.834	(A) M Zero
Saccharibacter	11.86	11.5	0.78	1.01	0.37	0.0917	0.834	(A) M Zero
Pelodictyon	1.44	1.31	0.48	0.24	0.13	0.0925	0.834	(A) M Zero
Halalkalibacillus	2.39	2.26	0.45	0.24	0.13	0.0926	0.834	(A) M Zero
Geovibrio	2.51	2.38	0.48	0.24	0.13	0.0933	0.835	(A) M Zero
Ehrlichia	6.42	6.59	0.39	0.43	-0.16	0.0939	0.835	(B) Other M
Xylella	12.71	12.48	0.63	0.58	0.23	0.0952	0.838	(A) M Zero
Modestobacter	1.83	1.37	1.15	1.21	0.46	0.096	0.838	(A) M Zero
Desulfonatronovibrio	3.18	2.96	0.83	0.43	0.23	0.0965	0.838	(A) M Zero
Woodsholea	2.27	2.09	0.6	0.38	0.18	0.0984	0.838	(A) M Zero
Methylobacillus	1.45	1.66	0.52	0.53	-0.2	0.0988	0.838	(B) Other M
Natranaerobius	3.53	3.12	1.16	1.01	0.4	0.101	0.838	(A) M Zero
Desulfurobacterium	2.25	2.1	0.5	0.31	0.15	0.103	0.838	(A) M Zero
Gammacoronavirus	2.47	2.89	1.1	1.1	-0.41	0.103	0.838	(B) Other M
Pararhodospirillum	2.67	3.12	1.11	1.21	-0.45	0.103	0.838	(B) Other M
Whispovirus	9.7	9.96	0.73	0.69	-0.26	0.104	0.838	(B) Other M
Rummeliibacillus	2.34	2.22	0.44	0.24	0.12	0.105	0.838	(A) M Zero
Alicyclobacillus	2.38	1.98	1.16	1.02	0.4	0.106	0.838	(A) M Zero
Belliella	-1.61	-1.87	1.07	0.37	0.26	0.106	0.838	(A) M Zero
Planococcus	6.24	6.68	1.13	1.19	-0.44	0.106	0.838	(B) Other M
Ammonifex	2.64	2.52	0.45	0.24	0.12	0.106	0.838	(A) M Zero
Haliscomenobacter	1.03	1.3	0.55	0.79	-0.27	0.106	0.838	(B) Other M
Aerococcus	2.13	2.65	0.97	1.53	-0.51	0.107	0.838	(B) Other M
Candidatus_Portiera	3.62	4.04	1.21	1.08	-0.42	0.109	0.838	(B) Other M
Arenimonas	-1.42	-0.99	1.16	1.14	-0.43	0.109	0.838	(B) Other M
Molluscipoxvirus	4.2	4.58	0.87	1.09	-0.38	0.109	0.838	(B) Other M
Nereida	3.09	2.93	0.65	0.24	0.16	0.109	0.838	(A) M Zero
Vogesella	1.83	2.04	0.53	0.58	-0.21	0.112	0.838	(B) Other M
Paramesorhizobium	1.69	1.57	0.44	0.26	0.12	0.112	0.838	(A) M Zero
Ignavibacterium	2.97	2.7	1.16	0.36	0.27	0.115	0.838	(A) M Zero
Lymphocryptovirus	2.22	1.97	0.9	0.53	0.25	0.115	0.838	(A) M Zero
Thermocrispum	1.32	1.13	0.72	0.42	0.2	0.115	0.838	(A) M Zero
Ferrimicrobium	4.15	3.85	1.19	0.58	0.3	0.115	0.838	(A) M Zero
Angustibacter	2.23	1.95	1	0.65	0.28	0.116	0.838	(A) M Zero
Scardovia	0.33	0.7	1.08	0.97	-0.37	0.116	0.838	(B) Other M
Thermodesulfobium	1.71	1.54	0.65	0.35	0.17	0.117	0.838	(A) M Zero
Parascardovia	1.32	1.18	0.54	0.24	0.13	0.117	0.838	(A) M Zero
Geoglobus	2.58	2.47	0.41	0.25	0.11	0.118	0.838	(A) M Zero
Marmoricola	2.34	1.87	1.47	1.22	0.47	0.12	0.838	(A) M Zero
Terracoccus	0.96	0.69	0.79	0.76	0.28	0.121	0.838	(A) M Zero
Tobamovirus	0.07	0.43	0.99	0.98	-0.35	0.122	0.838	(B) Other M
Sicinivirus	1.54	1.85	0.89	0.85	-0.31	0.123	0.838	(B) Other M
Fabavirus	1.44	1.27	0.59	0.41	0.17	0.123	0.838	(A) M Zero
Barnyardlikevirus	2.46	2.35	0.42	0.25	0.11	0.126	0.838	(A) M Zero
Ilarvirus	2.46	2.35	0.41	0.25	0.11	0.126	0.838	(A) M Zero
Ambidensovirus	2.46	2.34	0.48	0.25	0.12	0.129	0.838	(A) M Zero
Paucisalibacillus	-0.53	-0.69	0.51	0.41	0.16	0.129	0.838	(A) M Zero
Octadecabacter	1.76	1.63	0.58	0.25	0.14	0.129	0.838	(A) M Zero
Kyrpidia	3.16	3.48	0.51	1.04	-0.32	0.13	0.838	(B) Other M
Phenylobacterium	0.9	1.32	1.31	1.15	-0.42	0.13	0.838	(B) Other M
Methylomicrobium	-0.56	-0.23	0.69	1.05	-0.33	0.131	0.838	(B) Other M
Spo1virus	2.17	2.5	0.83	1.01	-0.33	0.132	0.838	(B) Other M
Robiginitomaculum	4.05	3.6	1.33	1.28	0.45	0.132	0.838	(A) M Zero
Prosthecomicrobium	3.18	3.6	1.06	1.27	-0.42	0.133	0.838	(B) Other M
Arenibacter	3.99	4.17	0.58	0.44	-0.17	0.133	0.838	(B) Other M
Flexistipes	2.05	1.93	0.39	0.32	0.12	0.134	0.838	(A) M Zero
Indibacter	4.61	4.17	1.17	1.32	0.44	0.135	0.838	(A) M Zero
Thioalkalimicrobium	1.98	1.81	0.55	0.45	0.17	0.137	0.838	(A) M Zero
Saccharomonospora	7.59	7.93	1.11	0.89	-0.33	0.138	0.838	(B) Other M
Rhodobacter	2.59	2.07	1.39	1.56	0.52	0.138	0.838	(A) M Zero
Rheinheimera	2.28	2.8	1.46	1.54	-0.52	0.141	0.838	(B) Other M
Endornavirus	2.52	2.42	0.41	0.25	0.11	0.141	0.838	(A) M Zero
Desulfospira	2.08	1.99	0.33	0.25	0.1	0.143	0.838	(A) M Zero
Chitinivibrio	7.77	8.1	1.04	0.96	-0.34	0.143	0.838	(B) Other M
Dermabacter	1.12	1.39	0.52	0.93	-0.27	0.147	0.838	(B) Other M
Salinibacillus	2.08	1.98	0.4	0.25	0.1	0.148	0.838	(A) M Zero
Chondromyces	1.52	1.12	1.52	1	0.4	0.148	0.838	(A) M Zero
Desulfobulbus	1.83	1.54	1.05	0.75	0.29	0.149	0.838	(A) M Zero
Kutzneria	1.17	1.52	1.2	0.98	-0.35	0.15	0.838	(B) Other M
Aquamavirus	1.76	2.01	0.58	0.81	-0.25	0.151	0.838	(B) Other M
Cyanobacterium	1.89	1.78	0.34	0.34	0.11	0.151	0.838	(A) M Zero
Fluoribacter	1.04	0.94	0.4	0.25	0.1	0.151	0.838	(A) M Zero
Ostreavirus	1.13	0.98	0.54	0.41	0.15	0.153	0.838	(A) M Zero
Parvimonas	8.75	9.05	1.04	0.82	-0.3	0.154	0.838	(B) Other M
Nitrosopumilus	1.78	1.68	0.35	0.26	0.1	0.155	0.838	(A) M Zero
Kluyvera	1.71	1.95	0.93	0.61	-0.24	0.155	0.838	(B) Other M
Sellimonas	2.48	2.38	0.35	0.25	0.09	0.155	0.838	(A) M Zero
Thiolapillus	2.63	2.47	0.52	0.45	0.16	0.156	0.838	(A) M Zero
Pelobacter	2.7	2.54	0.64	0.41	0.16	0.156	0.838	(A) M Zero
Raoultella	2.03	2.18	0.49	0.46	-0.15	0.156	0.838	(B) Other M
Potyvirus	3.71	4.12	1.04	1.36	-0.41	0.157	0.838	(B) Other M
Hassallia	2.92	2.54	1.21	1.13	0.38	0.157	0.838	(A) M Zero
Rickettsia	13.03	13.16	0.46	0.39	-0.14	0.157	0.838	(B) Other M
Salinivibrio	2.49	2.36	0.53	0.31	0.13	0.159	0.838	(A) M Zero
Rhodothermus	1.75	2.05	1.05	0.86	-0.3	0.16	0.838	(B) Other M
Jeotgalibacillus	1.31	1.2	0.49	0.24	0.11	0.16	0.838	(A) M Zero
Aminobacterium	1.56	1.47	0.37	0.25	0.1	0.16	0.838	(A) M Zero
Oceanicola	1.96	2.28	0.92	1.03	-0.32	0.161	0.838	(B) Other M
Alphapapillomavirus	3.03	3.61	1.84	1.77	-0.58	0.161	0.838	(B) Other M
Pleomorphomonas	1.86	1.54	1.12	0.89	0.31	0.161	0.838	(A) M Zero
Actinoplanes	5.2	4.9	1.22	0.78	0.31	0.161	0.838	(A) M Zero
Candidatus_Tachikawaea	-0.22	-0.35	0.5	0.35	0.13	0.162	0.838	(A) M Zero
Tuberibacillus	2.13	2.03	0.42	0.25	0.1	0.163	0.838	(A) M Zero
Betatorquevirus	2.37	2.27	0.35	0.25	0.09	0.164	0.838	(A) M Zero
Magnetospira	1.99	1.81	0.81	0.35	0.18	0.164	0.838	(A) M Zero
Actinomadura	3.04	2.67	1.21	1.14	0.37	0.165	0.838	(A) M Zero
Lechevalieria	1.13	1.3	0.47	0.55	-0.17	0.165	0.838	(B) Other M
Halostagnicola	1.88	1.78	0.43	0.24	0.1	0.165	0.838	(A) M Zero
Aneurinibacillus	0.52	0.78	0.74	0.83	-0.26	0.165	0.838	(B) Other M
Desulfovermiculus	6.02	5.71	1.15	0.86	0.31	0.166	0.838	(A) M Zero
Ornatilinea	2.41	2.27	0.58	0.33	0.14	0.166	0.838	(A) M Zero
Tropicibacter	2.76	2.31	1.45	1.38	0.45	0.167	0.838	(A) M Zero
Eggerthella	3.09	2.93	0.66	0.39	0.16	0.167	0.838	(A) M Zero
Methylocella	1.98	1.86	0.58	0.24	0.12	0.168	0.838	(A) M Zero
Subdoligranulum	2.48	2.39	0.36	0.25	0.09	0.169	0.838	(A) M Zero
Candidatus_Phaeomarinobacter	2.43	2.28	0.51	0.44	0.15	0.17	0.838	(A) M Zero
Agromyces	7.27	6.87	1.37	1.22	0.4	0.17	0.838	(A) M Zero
Humibacter	3.3	2.91	1.39	1.19	0.4	0.173	0.838	(A) M Zero
Longispora	1.45	1.3	0.71	0.26	0.15	0.174	0.838	(A) M Zero
Cloacibacillus	2.42	2.33	0.35	0.25	0.09	0.174	0.838	(A) M Zero
Candidatus_Sulcia	0.64	0.89	0.72	0.83	-0.25	0.175	0.838	(B) Other M
Eubacterium	3.86	4.23	1.35	1.1	-0.37	0.176	0.838	(B) Other M
Thalassomonas	3.11	2.97	0.66	0.27	0.14	0.176	0.838	(A) M Zero
Nesiotobacter	2.18	2.1	0.33	0.25	0.09	0.177	0.838	(A) M Zero
Histophilus	4.7	4.85	0.53	0.48	-0.15	0.177	0.838	(B) Other M
Methanolinea	2.32	2.23	0.36	0.25	0.09	0.178	0.838	(A) M Zero
Fluviicola	1.99	2.26	0.72	0.93	-0.27	0.18	0.838	(B) Other M
Robiginitalea	2.38	2.3	0.34	0.24	0.09	0.18	0.838	(A) M Zero
Aliiglaciecola	2.16	2.07	0.35	0.26	0.09	0.18	0.838	(A) M Zero
Schlesneria	2.46	2.05	1.47	1.29	0.42	0.181	0.838	(A) M Zero
Basfia	2.81	2.67	0.51	0.43	0.14	0.181	0.838	(A) M Zero
Candidatus_Atelocyanobacterium	1.92	1.83	0.38	0.26	0.09	0.181	0.838	(A) M Zero
Kaistia	1.89	1.46	1.43	1.42	0.44	0.182	0.838	(A) M Zero
Shimwellia	1.34	1.23	0.55	0.24	0.11	0.182	0.838	(A) M Zero
Narnavirus	2.44	2.35	0.35	0.25	0.09	0.183	0.838	(A) M Zero
Influenzavirus_C	2.41	2.32	0.35	0.25	0.09	0.183	0.838	(A) M Zero
Corallococcus	2.19	1.97	0.76	0.73	0.23	0.183	0.838	(A) M Zero
Alphafusellovirus	2.27	2.18	0.35	0.25	0.09	0.184	0.838	(A) M Zero
Tritimovirus	2.44	2.35	0.35	0.25	0.09	0.184	0.838	(A) M Zero
Anaerobaculum	2.58	2.48	0.44	0.24	0.1	0.184	0.838	(A) M Zero
Vagococcus	0.08	-0.03	0.5	0.24	0.11	0.185	0.838	(A) M Zero
Protoparvovirus	2.43	2.34	0.35	0.25	0.09	0.185	0.838	(A) M Zero
Phi29likevirus	2.4	2.32	0.35	0.25	0.09	0.185	0.838	(A) M Zero
Desulfurella	1.7	1.55	0.67	0.36	0.15	0.185	0.838	(A) M Zero
Adlercreutzia	2.89	2.79	0.4	0.25	0.09	0.186	0.838	(A) M Zero
Totivirus	2.44	2.35	0.35	0.25	0.09	0.186	0.838	(A) M Zero
Desulfonatronum	1.44	1.11	1.13	1.05	0.33	0.186	0.838	(A) M Zero
Stappia	1.62	1.46	0.7	0.42	0.16	0.187	0.838	(A) M Zero
Thermovibrio	2.47	2.39	0.35	0.25	0.09	0.187	0.838	(A) M Zero
Skunalikevirus	2.38	2.29	0.36	0.27	0.09	0.187	0.838	(A) M Zero
Thauera	-0.04	-0.39	1.17	1.12	0.35	0.187	0.838	(A) M Zero
Halovivax	8.86	8.47	1.32	1.27	0.39	0.187	0.838	(A) M Zero
Cavemovirus	2.42	2.33	0.35	0.25	0.09	0.188	0.838	(A) M Zero
Dyopipapillomavirus	2.43	2.34	0.35	0.25	0.09	0.188	0.838	(A) M Zero
Chlamydia	16.03	16.19	0.51	0.5	-0.15	0.188	0.838	(B) Other M
Comovirus	2.4	2.32	0.35	0.25	0.09	0.189	0.838	(A) M Zero
Desulfobacula	1.21	1.11	0.41	0.24	0.09	0.189	0.838	(A) M Zero
Exiguobacterium	4.48	4.61	0.33	0.48	-0.13	0.189	0.838	(B) Other M
Mesoaciditoga	2.45	2.3	0.64	0.41	0.15	0.189	0.838	(A) M Zero
Trichovirus	2.25	2.16	0.35	0.25	0.09	0.189	0.838	(A) M Zero
Leptolinea	2.61	2.48	0.58	0.32	0.13	0.191	0.838	(A) M Zero
Kribbella	2.64	2.83	0.6	0.63	-0.19	0.191	0.838	(B) Other M
Euryhalocaulis	2.28	2.19	0.34	0.27	0.09	0.192	0.838	(A) M Zero
Achromobacter	8.75	8.52	0.89	0.72	0.23	0.192	0.838	(A) M Zero
Candidatus_Symbiobacter	6.29	6.6	1.1	0.99	-0.31	0.193	0.838	(B) Other M
Fibrella	2.28	2.01	0.94	0.86	0.27	0.193	0.838	(A) M Zero
Parapoxvirus	1.04	0.93	0.4	0.35	0.11	0.194	0.838	(A) M Zero
Caulimovirus	2.41	2.32	0.35	0.25	0.09	0.194	0.838	(A) M Zero
Coprobacter	2.22	2.14	0.35	0.25	0.09	0.195	0.838	(A) M Zero
Terrimonas	1.67	1.41	1.17	0.69	0.26	0.196	0.838	(A) M Zero
Tenuivirus	-0.21	-0.31	0.45	0.24	0.1	0.196	0.838	(A) M Zero
Methylosarcina	2.21	2.43	0.54	0.81	-0.22	0.196	0.838	(B) Other M
Andromedalikevirus	2.04	1.96	0.35	0.26	0.09	0.197	0.838	(A) M Zero
Shinella	5.37	5.73	1.31	1.16	-0.36	0.198	0.838	(B) Other M
Dielma	2.4	2.31	0.35	0.25	0.09	0.198	0.838	(A) M Zero
Sanguibacter	1.14	0.82	1.12	1.06	0.32	0.198	0.838	(A) M Zero
Bafinivirus	0.34	0.57	0.72	0.81	-0.23	0.198	0.838	(B) Other M
Nautilia	1.2	1.07	0.48	0.42	0.13	0.199	0.838	(A) M Zero
Brachymonas	1.55	1.78	0.65	0.87	-0.24	0.199	0.838	(B) Other M
Cellvibrio	-0.05	0.38	1.18	1.54	-0.42	0.2	0.838	(B) Other M
Deltabaculovirus	-0.35	-0.44	0.33	0.27	0.09	0.2	0.838	(A) M Zero
Plesiocystis	2.42	2.63	0.81	0.68	-0.21	0.201	0.838	(B) Other M
Truepera	2.86	3.2	1.02	1.18	-0.33	0.201	0.838	(B) Other M
Neosynechococcus	2.39	2.26	0.68	0.24	0.13	0.202	0.838	(A) M Zero
Faecalibaculum	4.13	4.32	0.74	0.58	-0.19	0.202	0.838	(B) Other M
Desulfosarcina	1.03	1.31	1.01	0.97	-0.29	0.202	0.838	(B) Other M
Selenomonas	11.57	11.19	1.35	1.24	0.38	0.204	0.838	(A) M Zero
Smaragdicoccus	4.1	3.75	1.17	1.22	0.35	0.204	0.838	(A) M Zero
Basilea	3.2	3.11	0.43	0.24	0.09	0.204	0.838	(A) M Zero
Allexivirus	2.42	2.33	0.35	0.25	0.08	0.204	0.838	(A) M Zero
Candidatus_Methanomethylophilus	2.35	2.27	0.35	0.25	0.08	0.204	0.838	(A) M Zero
Paenarthrobacter	5.55	5.88	1.37	1	-0.33	0.205	0.838	(B) Other M
Chitinilyticum	2.02	1.83	0.71	0.58	0.18	0.206	0.838	(A) M Zero
Sediminibacillus	2.28	2.2	0.35	0.25	0.08	0.206	0.838	(A) M Zero
Roseovarius	6.03	6.31	1.11	0.91	-0.29	0.206	0.838	(B) Other M
Pecluvirus	1.92	1.83	0.35	0.25	0.08	0.206	0.838	(A) M Zero
Microscilla	2.48	2.31	0.8	0.38	0.16	0.207	0.838	(A) M Zero
Sorangium	10.59	10.39	0.78	0.61	0.2	0.207	0.838	(A) M Zero
Thermobispora	2.53	2.35	0.89	0.46	0.18	0.207	0.838	(A) M Zero
Flectobacillus	2.77	3.09	1.23	1.02	-0.32	0.208	0.838	(B) Other M
Desulfuromonas	1.05	0.84	0.88	0.62	0.21	0.209	0.838	(A) M Zero
Adhaeribacter	1.81	1.48	1.64	0.71	0.32	0.21	0.838	(A) M Zero
Riemerella	12.59	12.38	0.71	0.69	0.2	0.21	0.838	(A) M Zero
Chlorobaculum	4.33	4.57	0.65	0.89	-0.24	0.21	0.838	(B) Other M
Leptospira	11.23	11.73	0.74	2.04	-0.5	0.21	0.838	(B) Other M
Ruegeria	14.98	14.82	0.68	0.5	0.16	0.21	0.838	(A) M Zero
Prevotella	13.09	13.3	0.51	0.81	-0.21	0.211	0.838	(B) Other M
Magnetococcus	2.03	1.91	0.53	0.31	0.12	0.213	0.838	(A) M Zero
Nitrosospira	4.32	4.66	1.28	1.09	-0.33	0.213	0.838	(B) Other M
Sunxiuqinia	4.99	4.85	0.53	0.44	0.14	0.213	0.838	(A) M Zero
Kosmotoga	1.7	1.58	0.57	0.35	0.13	0.213	0.838	(A) M Zero
Dickeya	13	13.25	0.78	0.89	-0.25	0.214	0.838	(B) Other M
Sediminimonas	2.01	1.93	0.32	0.25	0.08	0.214	0.838	(A) M Zero
Phikzlikevirus	2.42	2.33	0.39	0.25	0.09	0.214	0.838	(A) M Zero
Halarchaeum	2.36	2.28	0.36	0.25	0.08	0.214	0.838	(A) M Zero
Rickettsiella	1.95	2.26	0.93	1.17	-0.32	0.214	0.838	(B) Other M
Thalassobium	2.36	2.28	0.35	0.25	0.08	0.214	0.838	(A) M Zero
T5likevirus	2.39	2.3	0.36	0.25	0.08	0.215	0.838	(A) M Zero
Leadbetterella	2.29	2.15	0.78	0.23	0.14	0.215	0.839	(A) M Zero
Candidatus_Nitrosoarchaeum	2.05	1.95	0.51	0.25	0.1	0.216	0.84	(A) M Zero
Methanofollis	2.4	2.32	0.35	0.25	0.08	0.217	0.84	(A) M Zero
Bcep22likevirus	2.39	2.31	0.35	0.25	0.08	0.218	0.84	(A) M Zero
Fervidicella	-1.36	-1.48	0.53	0.35	0.12	0.218	0.841	(A) M Zero
Dermacoccus	2.13	1.69	1.51	1.54	0.43	0.22	0.842	(A) M Zero
Tymovirus	0.92	1.21	1.04	1.01	-0.29	0.22	0.842	(B) Other M
Amphibacillus	1.97	1.72	0.92	0.84	0.24	0.22	0.842	(A) M Zero
Desulfohalobium	2.34	2.22	0.49	0.39	0.12	0.222	0.842	(A) M Zero
Aeribacillus	2.11	2.03	0.35	0.25	0.08	0.222	0.842	(A) M Zero
Hylemonella	-0.43	-0.11	1.03	1.16	-0.31	0.222	0.842	(B) Other M
Betapapillomavirus	2.11	2.03	0.35	0.25	0.08	0.223	0.842	(A) M Zero
Thermobifida	4.09	3.8	0.96	1.07	0.29	0.227	0.842	(A) M Zero
Methanothermobacter	2.3	2.22	0.36	0.25	0.08	0.228	0.842	(A) M Zero
Alphavirus	2.53	2.84	1.28	1.05	-0.31	0.229	0.842	(B) Other M
Collinsella	5.96	5.61	1.54	1.12	0.35	0.229	0.842	(A) M Zero
Tateyamaria	2.54	2.85	1.16	1.13	-0.32	0.229	0.842	(B) Other M
Betaretrovirus	4.49	4.74	0.78	0.94	-0.25	0.23	0.842	(B) Other M
Marinilabilia	0.54	0.45	0.41	0.25	0.09	0.231	0.842	(A) M Zero
Sphaerobacter	2.68	2.93	0.88	0.9	-0.25	0.231	0.842	(B) Other M
Hallella	3.23	3.35	0.49	0.39	-0.12	0.231	0.842	(B) Other M
Slackia	-0.19	-0.03	0.39	0.66	-0.16	0.234	0.842	(B) Other M
Steroidobacter	2.57	2.36	1.22	0.41	0.21	0.234	0.842	(A) M Zero
Acidimicrobium	2.9	2.71	1.05	0.43	0.19	0.234	0.842	(A) M Zero
Virgibacillus	0.98	0.86	0.69	0.23	0.12	0.234	0.842	(A) M Zero
Sulfurimonas	1.75	1.43	1.03	1.22	0.32	0.235	0.842	(A) M Zero
Zhouia	2.46	2.58	0.46	0.41	-0.12	0.235	0.842	(B) Other M
Actinotignum	2.52	2.41	0.5	0.34	0.11	0.235	0.842	(A) M Zero
Gammapapillomavirus	2.31	2.23	0.36	0.24	0.08	0.235	0.842	(A) M Zero
Belnapia	1.06	1.54	1.21	1.94	-0.48	0.235	0.842	(B) Other M
Betacoronavirus	1.67	1.59	0.4	0.25	0.08	0.235	0.842	(A) M Zero
Altibacter	1.94	1.83	0.44	0.36	0.11	0.236	0.842	(A) M Zero
Mastadenovirus	0.69	0.82	0.46	0.47	-0.13	0.236	0.842	(B) Other M
Desulfurivibrio	2.14	2.06	0.38	0.25	0.08	0.236	0.842	(A) M Zero
Cytomegalovirus	9.68	9.98	1.1	1.09	-0.3	0.237	0.842	(B) Other M
Thermacetogenium	2.2	2.46	0.96	0.92	-0.25	0.238	0.842	(B) Other M
Marinithermus	2.67	2.59	0.43	0.24	0.09	0.238	0.842	(A) M Zero
Sp6likevirus	2.41	2.33	0.35	0.25	0.08	0.242	0.851	(A) M Zero
Senecavirus	2.01	2.28	1.01	1	-0.27	0.242	0.851	(B) Other M
Pandoraea	2.8	2.47	1.24	1.21	0.33	0.244	0.851	(A) M Zero
Nostoc	1.79	2.18	0.98	1.66	-0.39	0.244	0.851	(B) Other M
Filomicrobium	2.13	2.24	0.34	0.47	-0.12	0.245	0.851	(B) Other M
Alistipes	13.41	12.99	1.72	1.47	0.42	0.246	0.851	(A) M Zero
Ampelovirus	2.49	2.41	0.35	0.26	0.08	0.247	0.851	(A) M Zero
N4likevirus	2.28	2.2	0.35	0.25	0.08	0.248	0.851	(A) M Zero
Dehalococcoides	1.71	1.9	0.8	0.65	-0.19	0.248	0.851	(B) Other M
Erwinia	2.5	2.81	1.04	1.19	-0.3	0.248	0.851	(B) Other M
Gimesia	3.68	3.5	1.02	0.42	0.18	0.248	0.851	(A) M Zero
Tatlockia	1.84	1.65	0.77	0.67	0.19	0.249	0.851	(A) M Zero
Chlorogloeopsis	1.52	1.3	0.82	0.84	0.22	0.249	0.851	(A) M Zero
Hydrogenovibrio	2.28	2.21	0.36	0.24	0.08	0.25	0.851	(A) M Zero
Taylorella	2.2	2.46	0.74	1.1	-0.26	0.25	0.851	(B) Other M
Mageeibacillus	0.62	0.93	1	1.24	-0.31	0.251	0.851	(B) Other M
Mobilicoccus	3.48	3.85	1.21	1.49	-0.37	0.251	0.851	(B) Other M
Tomitella	2.5	2.35	0.84	0.31	0.14	0.251	0.851	(A) M Zero
Marinovum	2.2	2.12	0.32	0.25	0.07	0.252	0.852	(A) M Zero
Flavihumibacter	1.3	1.06	1.32	0.66	0.25	0.253	0.852	(A) M Zero
Sfi21dtunalikevirus	2.8	2.72	0.4	0.25	0.08	0.254	0.852	(A) M Zero
Caldicoprobacter	2	2.21	0.33	0.95	-0.21	0.254	0.852	(B) Other M
Chloroherpeton	1.97	1.86	0.51	0.38	0.11	0.257	0.855	(A) M Zero
Silanimonas	2.24	1.89	1.4	1.3	0.35	0.258	0.855	(A) M Zero
Catelliglobosispora	2.21	2.06	0.86	0.34	0.15	0.259	0.855	(A) M Zero
Hoyosella	2.5	2.43	0.35	0.25	0.07	0.259	0.855	(A) M Zero
Salipiger	2.22	2.11	0.57	0.34	0.11	0.261	0.855	(A) M Zero
Blastopirellula	1.91	1.77	0.82	0.24	0.13	0.262	0.855	(A) M Zero
Gracilibacillus	1.88	1.78	0.47	0.38	0.11	0.263	0.855	(A) M Zero
Allochromatium	2.01	1.92	0.46	0.32	0.1	0.264	0.855	(A) M Zero
Richelia	2.26	2.59	0.88	1.45	-0.33	0.264	0.855	(B) Other M
Vitreoscilla	3.52	3.71	0.43	0.86	-0.19	0.265	0.855	(B) Other M
Sutterella	11.56	10.96	2.06	2.41	0.59	0.265	0.855	(A) M Zero
Alloactinosynnema	3.69	3.42	1.1	0.99	0.26	0.266	0.855	(A) M Zero
Methanoculleus	2.73	2.66	0.35	0.25	0.07	0.267	0.855	(A) M Zero
Hyphomicrobium	1.57	1.22	1.18	1.46	0.35	0.267	0.855	(A) M Zero
Terracidiphilus	-0.47	-0.26	0.66	0.91	-0.21	0.269	0.855	(B) Other M
Casaltella	3.73	3.66	0.35	0.25	0.07	0.269	0.855	(A) M Zero
Hellea	2.49	2.42	0.42	0.24	0.08	0.27	0.855	(A) M Zero
Dyella	1.12	0.88	1.01	0.95	0.25	0.27	0.855	(A) M Zero
Roseivivax	1.81	1.93	0.54	0.4	-0.11	0.271	0.855	(B) Other M
Kineosphaera	1.95	1.83	0.66	0.34	0.12	0.271	0.855	(A) M Zero
Methanobacterium	5.97	5.77	0.9	0.74	0.2	0.273	0.855	(A) M Zero
Enteractinococcus	1.91	1.56	1.15	1.53	0.36	0.273	0.855	(A) M Zero
Haloplasma	0.92	0.84	0.41	0.25	0.08	0.273	0.855	(A) M Zero
Lacimicrobium	2.37	2.3	0.35	0.25	0.07	0.274	0.855	(A) M Zero
Legionella	7.19	7.3	0.46	0.45	-0.11	0.274	0.855	(B) Other M
Sphingorhabdus	2.31	2.23	0.41	0.24	0.08	0.274	0.855	(A) M Zero
Obesumbacterium	2.6	2.51	0.46	0.28	0.09	0.274	0.855	(A) M Zero
Orthopoxvirus	-0.85	-0.7	0.57	0.59	-0.15	0.274	0.855	(B) Other M
Oceanospirillum	3.27	3.18	0.51	0.24	0.09	0.277	0.855	(A) M Zero
Ornithinibacillus	0.91	0.67	1.05	0.9	0.24	0.278	0.855	(A) M Zero
Hydrogenivirga	1.98	1.91	0.34	0.25	0.07	0.278	0.855	(A) M Zero
Rubulavirus	3.25	3.11	0.6	0.56	0.14	0.279	0.855	(A) M Zero
Senegalimassilia	0.36	0.28	0.38	0.29	0.08	0.28	0.855	(A) M Zero
Meganema	1.32	1.17	0.88	0.41	0.15	0.28	0.855	(A) M Zero
Pelistega	2.67	2.78	0.44	0.45	-0.11	0.28	0.855	(B) Other M
Pseudobacteroides	0.12	0.26	0.37	0.64	-0.14	0.28	0.855	(B) Other M
Megamonas	1.45	1.99	1.8	2.36	-0.55	0.28	0.855	(B) Other M
Pyrodictium	0.99	0.92	0.35	0.25	0.07	0.281	0.855	(A) M Zero
Rubritalea	1.65	1.5	0.72	0.55	0.15	0.281	0.855	(A) M Zero
Halobellus	5.84	5.77	0.35	0.26	0.07	0.281	0.855	(A) M Zero
Caenimonas	0.96	0.72	1.09	0.93	0.24	0.283	0.855	(A) M Zero
Nyavirus	-0.92	-0.99	0.35	0.24	0.07	0.283	0.855	(A) M Zero
Pithovirus	2.05	1.98	0.35	0.25	0.07	0.284	0.855	(A) M Zero
Mycoplasma	13.13	13.2	0.29	0.28	-0.07	0.285	0.855	(B) Other M
Chania	1.45	1.38	0.35	0.27	0.07	0.286	0.855	(A) M Zero
Desulfatibacillum	4.9	5.02	0.5	0.47	-0.12	0.287	0.855	(B) Other M
Thiorhodospira	4.04	3.84	0.91	0.71	0.19	0.287	0.855	(A) M Zero
Bicaudavirus	1.39	1.32	0.35	0.26	0.07	0.287	0.855	(A) M Zero
Rubinisphaera	3.68	3.59	0.57	0.29	0.1	0.289	0.855	(A) M Zero
Candidatus_Korarchaeum	2.67	2.59	0.41	0.25	0.08	0.289	0.855	(A) M Zero
Perlucidibaca	1.11	1.31	0.62	0.92	-0.2	0.29	0.855	(B) Other M
Arhodomonas	0.93	0.74	0.84	0.8	0.2	0.29	0.855	(A) M Zero
Haliangium	5.47	5.69	0.88	0.94	-0.22	0.29	0.855	(B) Other M
Eggerthia	1.62	1.52	0.54	0.3	0.1	0.291	0.855	(A) M Zero
Shewanella	12.91	12.56	1.25	1.54	0.35	0.291	0.855	(A) M Zero
Knoellia	3.48	3.71	0.83	1.03	-0.23	0.292	0.855	(B) Other M
Flagellimonas	1.91	1.82	0.44	0.36	0.09	0.292	0.855	(A) M Zero
Candidatus_Methanoperedens	4.85	4.57	1.38	1.04	0.28	0.292	0.855	(A) M Zero
Proteiniclasticum	2.58	2.45	0.6	0.52	0.13	0.292	0.855	(A) M Zero
Desulfocarbo	3.99	3.76	1.03	0.91	0.23	0.294	0.855	(A) M Zero
Glycomyces	1.25	1.43	0.59	0.8	-0.18	0.294	0.855	(B) Other M
Frischella	1.07	0.97	0.52	0.36	0.1	0.295	0.855	(A) M Zero
Marinococcus	2.38	2.31	0.35	0.24	0.07	0.295	0.855	(A) M Zero
Lunatimonas	1.56	1.49	0.38	0.26	0.07	0.295	0.855	(A) M Zero
Paludibacter	7.79	8.02	0.79	1.03	-0.23	0.295	0.855	(B) Other M
Paucibacter	0.04	0.33	1.13	1.21	-0.29	0.295	0.855	(B) Other M
Blautia	6.21	6.05	0.73	0.62	0.16	0.298	0.855	(A) M Zero
Saccharopolyspora	1.9	1.55	1.37	1.49	0.35	0.299	0.855	(A) M Zero
Intrasporangium	1.59	1.86	1.15	1.13	-0.27	0.299	0.855	(B) Other M
Flaviramulus	-1.21	-1.28	0.36	0.26	0.07	0.299	0.855	(A) M Zero
Candidatus_Moranella	2.79	2.72	0.4	0.27	0.08	0.3	0.855	(A) M Zero
Hepatovirus	1.79	1.91	0.54	0.54	-0.13	0.301	0.855	(B) Other M
Planktomarina	2.77	2.68	0.56	0.25	0.09	0.302	0.855	(A) M Zero
Fulvimarina	2.71	2.59	0.59	0.43	0.12	0.304	0.855	(A) M Zero
Amycolatopsis	13.93	13.42	2.15	2.12	0.5	0.304	0.855	(A) M Zero
Rhodoluna	2.87	2.78	0.65	0.24	0.1	0.305	0.855	(A) M Zero
Paludibacterium	1.88	1.78	0.52	0.36	0.1	0.306	0.855	(A) M Zero
Leptonema	2.33	2.22	0.55	0.44	0.11	0.308	0.855	(A) M Zero
Haloterrigena	8.12	8.41	1.27	1.21	-0.29	0.308	0.855	(B) Other M
Synechocystis	4.53	4.74	0.79	0.94	-0.21	0.308	0.855	(B) Other M
Terribacillus	2.32	2.25	0.39	0.24	0.07	0.308	0.855	(A) M Zero
Acidobacterium	1.8	1.68	0.61	0.51	0.13	0.309	0.855	(A) M Zero
Desulfocurvus	1.09	0.96	0.79	0.39	0.13	0.312	0.855	(A) M Zero
Desulfomicrobium	2.87	2.74	0.67	0.44	0.12	0.312	0.855	(A) M Zero
Phikmvlikevirus	0.93	0.86	0.41	0.25	0.07	0.312	0.855	(A) M Zero
Flexithrix	1.57	1.4	1.05	0.49	0.17	0.312	0.855	(A) M Zero
Leminorella	0.67	0.6	0.34	0.26	0.07	0.314	0.855	(A) M Zero
Sodalis	2.01	2.25	0.92	1.1	-0.24	0.314	0.855	(B) Other M
Caldimicrobium	1.61	1.54	0.35	0.25	0.07	0.315	0.855	(A) M Zero
Bacilladnavirus	0.18	0.1	0.4	0.27	0.07	0.315	0.855	(A) M Zero
Jeotgalicoccus	2.02	2.4	1.05	1.86	-0.38	0.315	0.855	(B) Other M
Candidatus_Amoebophilus	2.12	2	0.72	0.39	0.12	0.315	0.855	(A) M Zero
Stackebrandtia	2.37	2.17	1.03	0.73	0.19	0.316	0.855	(A) M Zero
Zymobacter	3.84	3.72	0.69	0.44	0.12	0.316	0.855	(A) M Zero
Halolactibacillus	2.29	2.22	0.35	0.25	0.07	0.316	0.855	(A) M Zero
Halorubrum	7.33	7.08	1.03	1.1	0.25	0.317	0.855	(A) M Zero
Synechococcus	6.19	6.47	0.84	1.35	-0.28	0.318	0.855	(B) Other M
Methyloferula	1.83	1.72	0.61	0.39	0.11	0.318	0.855	(A) M Zero
Cp220likevirus	0.53	0.46	0.37	0.25	0.07	0.318	0.855	(A) M Zero
Acidithiobacillus	6.12	6.01	0.45	0.47	0.11	0.318	0.855	(A) M Zero
Mahella	0.85	0.78	0.4	0.24	0.07	0.318	0.855	(A) M Zero
Sediminibacter	0.67	0.56	0.61	0.44	0.11	0.319	0.855	(A) M Zero
Candidatus_Ruthia	2.35	2.28	0.34	0.26	0.07	0.32	0.855	(A) M Zero
Phaeospirillum	1.89	1.78	0.64	0.37	0.11	0.32	0.855	(A) M Zero
Actibacterium	2.54	2.36	0.96	0.67	0.18	0.321	0.855	(A) M Zero
Natronobacterium	0.25	0.18	0.35	0.25	0.07	0.322	0.855	(A) M Zero
Martelella	2.89	2.74	0.83	0.61	0.16	0.322	0.855	(A) M Zero
Thiorhodovibrio	2.05	2.22	0.57	0.82	-0.17	0.322	0.855	(B) Other M
Paraoerskovia	2.37	2.28	0.42	0.37	0.09	0.322	0.855	(A) M Zero
Ponticaulis	2.06	1.94	0.47	0.5	0.11	0.322	0.855	(A) M Zero
Thioflavicoccus	7.05	6.94	0.7	0.29	0.11	0.323	0.855	(A) M Zero
Lentivirus	4.27	4.2	0.33	0.25	0.06	0.324	0.855	(A) M Zero
Pragia	1.87	1.78	0.43	0.35	0.09	0.324	0.855	(A) M Zero
Methylohalobius	2.51	2.39	0.62	0.46	0.12	0.325	0.855	(A) M Zero
Gramella	1.74	1.62	0.57	0.45	0.11	0.327	0.855	(A) M Zero
Natronomonas	3.9	3.83	0.35	0.26	0.07	0.327	0.855	(A) M Zero
Lambdalikevirus	2.02	2.08	0.35	0.25	-0.06	0.328	0.855	(B) Other M
Marinifilum	2.09	1.94	1.05	0.33	0.15	0.328	0.855	(A) M Zero
Terrisporobacter	-0.58	-0.42	0.55	0.79	-0.16	0.329	0.855	(B) Other M
Tropheryma	2.71	2.63	0.54	0.23	0.08	0.329	0.855	(A) M Zero
Intestinimonas	2.55	2.41	0.65	0.62	0.14	0.33	0.855	(A) M Zero
Aggregatibacter	8.25	8.41	0.63	0.71	-0.15	0.331	0.855	(B) Other M
Ferrovum	3.62	3.89	0.95	1.29	-0.27	0.331	0.855	(B) Other M
Halosimplex	1.84	1.65	1.04	0.75	0.19	0.332	0.855	(A) M Zero
Candidatus_Cloacimonas	2.39	2.29	0.66	0.31	0.1	0.332	0.855	(A) M Zero
Alloprevotella	2.88	3.28	1.24	1.98	-0.4	0.332	0.855	(B) Other M
Pestivirus	6	6.23	1.06	1.03	-0.23	0.333	0.855	(B) Other M
Wenzhouxiangella	2.35	2.52	0.49	0.88	-0.17	0.333	0.855	(B) Other M
Actinobaculum	6.1	6.36	1.12	1.18	-0.26	0.334	0.855	(B) Other M
Marivirga	1.48	1.34	0.87	0.53	0.15	0.334	0.855	(A) M Zero
Oblitimonas	2.34	2.54	0.61	1.04	-0.2	0.335	0.856	(B) Other M
Candidatus_Competibacter	5.64	5.75	0.44	0.57	-0.12	0.337	0.861	(B) Other M
Methylocaldum	-0.24	-0.02	0.63	1.16	-0.22	0.338	0.861	(B) Other M
Salinispira	2.3	2.24	0.34	0.25	0.06	0.34	0.864	(A) M Zero
Granulicatella	1.92	2.13	1.11	0.85	-0.21	0.34	0.864	(B) Other M
Pseudohongiella	2.51	2.4	0.52	0.49	0.11	0.342	0.866	(A) M Zero
Mastigocoleus	2.7	2.94	1.08	1.14	-0.24	0.343	0.868	(B) Other M
Serratia	8.86	8.62	1	1.15	0.24	0.344	0.869	(A) M Zero
Planktothricoides	1.6	1.47	0.85	0.41	0.13	0.346	0.871	(A) M Zero
Rufibacter	3.06	2.8	1.57	0.97	0.26	0.347	0.871	(A) M Zero
Thiobacillus	0.55	0.72	0.86	0.78	-0.17	0.349	0.871	(B) Other M
Sandaracinus	2.75	2.52	1.36	0.84	0.22	0.349	0.871	(A) M Zero
Tatumella	0.15	0.28	0.65	0.6	-0.13	0.35	0.871	(B) Other M
Ferroplasma	0.48	0.42	0.34	0.25	0.06	0.351	0.871	(A) M Zero
Dongia	1.42	1.53	0.42	0.52	-0.1	0.351	0.871	(B) Other M
Gracilimonas	2.58	2.45	0.69	0.55	0.13	0.351	0.871	(A) M Zero
Pseudobutyrivibrio	3.73	3.63	0.63	0.34	0.1	0.352	0.871	(A) M Zero
Hydrogenobacter	2.41	2.35	0.35	0.25	0.06	0.352	0.871	(A) M Zero
Nitratireductor	3.98	4.37	1.44	1.94	-0.38	0.352	0.871	(B) Other M
Lawsonella	5.11	5.43	1.61	1.45	-0.32	0.352	0.871	(B) Other M
Segniliparus	2.76	2.53	1.26	0.97	0.23	0.353	0.872	(A) M Zero
Haematobacter	4.55	3.91	3.32	2.86	0.64	0.355	0.874	(A) M Zero
Cobetia	1.59	1.73	0.51	0.73	-0.14	0.357	0.874	(B) Other M
Methylotenera	1.7	1.82	0.75	0.46	-0.12	0.359	0.874	(B) Other M
I3likevirus	-0.63	-0.79	0.77	0.78	0.16	0.36	0.874	(A) M Zero
Pusillimonas	0.9	1.07	0.64	0.88	-0.17	0.36	0.874	(B) Other M
Cephaloticoccus	2.84	2.6	1.18	1.07	0.23	0.361	0.874	(A) M Zero
Rikenella	-0.85	-0.74	0.39	0.59	-0.11	0.361	0.874	(B) Other M
Pyramidobacter	2.93	2.81	0.51	0.55	0.11	0.361	0.874	(A) M Zero
Draconibacterium	2.3	2.17	0.68	0.61	0.13	0.362	0.874	(A) M Zero
Blastochloris	0.98	1.16	0.95	0.84	-0.18	0.362	0.874	(B) Other M
Cafeteriavirus	0.83	0.97	0.56	0.71	-0.14	0.362	0.874	(B) Other M
Rhadinovirus	7.84	8.04	0.95	0.96	-0.2	0.363	0.874	(B) Other M
Hamadaea	1.69	1.56	0.87	0.43	0.13	0.363	0.874	(A) M Zero
Nitratifractor	2.4	2.29	0.65	0.5	0.12	0.363	0.874	(A) M Zero
Parabacteroides	5.33	5.47	0.64	0.71	-0.14	0.364	0.874	(B) Other M
Eikenella	2.44	2.57	0.62	0.62	-0.13	0.365	0.874	(B) Other M
Deferrisoma	2.17	2.31	0.6	0.66	-0.13	0.367	0.874	(B) Other M
Geminocystis	2.33	2.12	0.91	1.02	0.2	0.368	0.874	(A) M Zero
Geopsychrobacter	1.83	1.77	0.4	0.25	0.06	0.368	0.874	(A) M Zero
Prosthecochloris	1.78	1.69	0.43	0.39	0.08	0.369	0.874	(A) M Zero
Methanosphaerula	-0.22	-0.29	0.35	0.35	0.07	0.371	0.874	(A) M Zero
Chromobacterium	3.45	3.67	1.09	1.01	-0.21	0.372	0.874	(B) Other M
Nitrososphaera	0.22	0.06	0.73	0.8	0.16	0.372	0.874	(A) M Zero
Ignicoccus	4.13	3.96	0.88	0.78	0.17	0.374	0.874	(A) M Zero
Lentimicrobium	3.91	4.09	0.74	0.95	-0.18	0.374	0.874	(B) Other M
Kinetoplastibacterium	2.18	2.08	0.57	0.49	0.11	0.374	0.874	(A) M Zero
Kytococcus	8.88	8.64	1.18	1.16	0.24	0.375	0.874	(A) M Zero
Cryobacterium	-0.17	-0.29	0.74	0.52	0.12	0.375	0.874	(A) M Zero
Arsukibacterium	3.06	3.18	0.44	0.65	-0.12	0.376	0.874	(B) Other M
Chrysiogenes	-0.24	-0.32	0.49	0.32	0.08	0.376	0.874	(A) M Zero
Aminomonas	2.3	2.24	0.35	0.25	0.06	0.376	0.874	(A) M Zero
Ventosimonas	2.24	2.39	0.55	0.87	-0.16	0.377	0.874	(B) Other M
Syntrophus	2.48	2.38	0.55	0.48	0.1	0.377	0.874	(A) M Zero
Methanothermus	3.11	2.96	0.88	0.59	0.14	0.378	0.874	(A) M Zero
Laribacter	0.81	0.59	1.03	1.09	0.22	0.378	0.874	(A) M Zero
Nitrosococcus	5.97	6.24	1.36	1.31	-0.27	0.379	0.874	(B) Other M
Phascolarctobacterium	2.51	2.72	0.36	1.24	-0.21	0.379	0.874	(B) Other M
Acetivibrio	2.39	2.57	1	0.85	-0.18	0.379	0.874	(B) Other M
Candidatus_Stoquefichus	10.04	9.87	1.04	0.77	0.18	0.38	0.874	(A) M Zero
Echinicola	3.58	3.72	0.65	0.76	-0.15	0.38	0.874	(B) Other M
Crinivirus	-3.02	-3.08	0.35	0.28	0.06	0.38	0.874	(A) M Zero
Roseiflexus	0.15	-0.03	0.95	0.88	0.18	0.381	0.874	(A) M Zero
Thermoactinomyces	0.46	0.32	0.82	0.63	0.14	0.382	0.874	(A) M Zero
Roseivirga	3.4	3.58	1.04	0.81	-0.18	0.382	0.874	(B) Other M
Methylibium	-0.31	-0.53	1.34	0.98	0.22	0.382	0.874	(A) M Zero
Cripavirus	1.84	1.95	0.55	0.58	-0.11	0.385	0.879	(B) Other M
Methylomarinum	2.69	2.6	0.46	0.42	0.09	0.387	0.882	(A) M Zero
Natronolimnobius	5.11	5.38	1.33	1.4	-0.27	0.389	0.884	(B) Other M
Yatapoxvirus	-0.52	-0.43	0.41	0.45	-0.09	0.389	0.884	(B) Other M
Thermobaculum	2.59	2.49	0.5	0.45	0.09	0.39	0.884	(A) M Zero
Novispirillum	1.98	2.06	0.42	0.4	-0.08	0.39	0.884	(B) Other M
Methyloceanibacter	2.08	1.98	0.68	0.39	0.1	0.392	0.886	(A) M Zero
Solobacterium	2.14	2.2	0.42	0.25	-0.06	0.396	0.886	(B) Other M
Desulforegula	2.11	1.99	0.83	0.5	0.12	0.396	0.886	(A) M Zero
Mastigocladopsis	1.41	1.33	0.31	0.42	0.08	0.396	0.886	(A) M Zero
Candidatus_Odyssella	2.32	2.25	0.39	0.39	0.08	0.396	0.886	(A) M Zero
Thermodesulfobacterium	2.46	2.57	0.52	0.57	-0.11	0.397	0.886	(B) Other M
Pyrinomonas	2.86	2.65	1.29	0.93	0.21	0.397	0.886	(A) M Zero
Bacteriovorax	0.52	0.38	1.05	0.51	0.14	0.398	0.886	(A) M Zero
Rhodospirillum	1.56	1.43	0.77	0.68	0.14	0.399	0.886	(A) M Zero
Thermomicrobium	2.45	2.35	0.47	0.52	0.1	0.399	0.886	(A) M Zero
Stigmatella	3.47	3.29	1.04	0.83	0.18	0.401	0.886	(A) M Zero
Muribacter	0.35	0.2	0.91	0.72	0.15	0.402	0.886	(A) M Zero
Thiocystis	3.51	3.35	0.8	0.85	0.16	0.402	0.886	(A) M Zero
Denitrobacterium	2.6	2.5	0.63	0.39	0.09	0.402	0.886	(A) M Zero
Aliterella	2.54	2.63	0.42	0.5	-0.09	0.402	0.886	(B) Other M
Ethanoligenens	2.35	2.48	0.56	0.69	-0.13	0.403	0.886	(B) Other M
Neorickettsia	5.02	5.14	0.78	0.54	-0.12	0.404	0.886	(B) Other M
Nocardioides	2.25	2.5	1.49	1.13	-0.24	0.404	0.886	(B) Other M
Proteiniphilum	1.53	1.62	0.48	0.53	-0.1	0.404	0.886	(B) Other M
Candidatus_Soleaferrea	2.47	2.41	0.42	0.24	0.06	0.404	0.886	(A) M Zero
Ignatzschineria	1.82	1.74	0.53	0.36	0.08	0.404	0.886	(A) M Zero
Helcococcus	0.71	0.63	0.56	0.33	0.08	0.408	0.889	(A) M Zero
Amphritea	2.43	2.36	0.44	0.35	0.07	0.408	0.889	(A) M Zero
Gemmatimonas	2.19	2.36	0.93	0.86	-0.17	0.408	0.889	(B) Other M
Planctopirus	3.61	3.8	0.92	1.02	-0.19	0.409	0.889	(B) Other M
Methylobacter	2.32	2.55	0.86	1.34	-0.23	0.409	0.889	(B) Other M
Methanotorris	-1.3	-1.35	0.34	0.25	0.05	0.41	0.889	(A) M Zero
Nonlabens	0.5	0.7	1.09	1.1	-0.21	0.411	0.89	(B) Other M
Staphylothermus	2.22	2.1	0.77	0.49	0.11	0.412	0.89	(A) M Zero
Dactylococcopsis	1.16	1.38	0.42	1.42	-0.22	0.412	0.89	(B) Other M
Pelosinus	1.33	1.5	0.85	0.93	-0.17	0.414	0.893	(B) Other M
Faecalibacterium	0.79	1.1	1.54	1.65	-0.3	0.415	0.893	(B) Other M
Roseobacter	7.02	7.23	1.22	1.07	-0.21	0.416	0.893	(B) Other M
Jonesia	4.21	4.4	1	0.99	-0.19	0.417	0.893	(B) Other M
Sporolactobacillus	2.84	2.7	0.89	0.63	0.14	0.417	0.893	(A) M Zero
Agreia	2.47	2.26	1.23	1.1	0.21	0.418	0.894	(A) M Zero
Dechloromonas	-0.58	-0.76	1.03	0.89	0.17	0.419	0.894	(A) M Zero
Peptostreptococcus	1.91	2.09	0.96	1.02	-0.19	0.419	0.894	(B) Other M
Methanospirillum	2.68	2.5	0.96	1	0.18	0.42	0.894	(A) M Zero
Piscihepevirus	1.78	1.7	0.59	0.24	0.07	0.421	0.895	(A) M Zero
Endomicrobium	1.21	1.12	0.58	0.39	0.08	0.422	0.895	(A) M Zero
Herbiconiux	2.29	2.24	0.35	0.25	0.05	0.422	0.895	(A) M Zero
Syntrophobacter	2.31	2.4	0.47	0.52	-0.09	0.426	0.9	(B) Other M
Solitalea	0.19	0.1	0.69	0.32	0.09	0.426	0.9	(A) M Zero
Caldicellulosiruptor	4.4	4.46	0.37	0.37	-0.07	0.426	0.9	(B) Other M
Desulfotalea	4.94	5.16	1.08	1.25	-0.22	0.427	0.9	(B) Other M
Mannheimia	12.67	12.77	0.63	0.56	-0.11	0.428	0.9	(B) Other M
Candidatus_Nitrosotenuis	2.33	2.25	0.35	0.51	0.08	0.429	0.901	(A) M Zero
Pimelobacter	1.57	1.48	0.58	0.42	0.09	0.43	0.903	(A) M Zero
Tanticharoenia	2.81	2.76	0.4	0.26	0.06	0.432	0.906	(A) M Zero
Persephonella	-0.12	-0.19	0.42	0.34	0.07	0.434	0.906	(A) M Zero
Ewingella	4.32	4.41	0.46	0.53	-0.09	0.434	0.906	(B) Other M
Candidatus_Xiphinematobacter	2.76	2.68	0.56	0.31	0.07	0.435	0.908	(A) M Zero
Acidaminococcus	4.05	3.93	0.94	0.5	0.12	0.436	0.908	(A) M Zero
Hydrogenophaga	3.72	3.51	1.23	1.19	0.21	0.437	0.908	(A) M Zero
Candidatus_Evansia	-0.55	-0.67	0.83	0.64	0.13	0.439	0.911	(A) M Zero
Mimivirus	0.93	0.87	0.44	0.26	0.06	0.441	0.911	(A) M Zero
Pelagibaca	-0.26	-0.18	0.42	0.5	-0.08	0.441	0.911	(B) Other M
Halomicrobium	-2.76	-2.81	0.35	0.24	0.05	0.441	0.911	(A) M Zero
Capnocytophaga	5.96	6.14	1.15	0.86	-0.17	0.441	0.911	(B) Other M
Tessaracoccus	2.73	2.88	0.63	0.92	-0.15	0.443	0.912	(B) Other M
Rubrivivax	0.27	0.07	1.15	1.21	0.21	0.446	0.912	(A) M Zero
Enorma	2.54	2.47	0.47	0.33	0.07	0.448	0.912	(A) M Zero
Turicibacter	1.3	1.16	0.89	0.81	0.15	0.448	0.912	(A) M Zero
Spirillospora	0.81	0.67	0.94	0.68	0.13	0.448	0.912	(A) M Zero
Algibacter	4.83	4.63	1.04	1.2	0.2	0.448	0.912	(A) M Zero
Planomicrobium	0.24	0.35	0.73	0.59	-0.11	0.449	0.912	(B) Other M
Peptoclostridium	0.45	0.59	0.88	0.72	-0.14	0.449	0.912	(B) Other M
Desulfitibacter	2.76	2.69	0.55	0.32	0.07	0.449	0.912	(A) M Zero
Enterovirus	1.89	1.82	0.58	0.34	0.08	0.45	0.912	(A) M Zero
Pseudorhodobacter	2.2	2.09	0.86	0.52	0.11	0.452	0.912	(A) M Zero
Pyrococcus	1.89	1.82	0.4	0.36	0.06	0.453	0.912	(A) M Zero
Gallibacterium	9.34	8.72	3.76	3.52	0.62	0.454	0.912	(A) M Zero
Herbidospora	4.59	4.86	1.44	1.61	-0.27	0.454	0.912	(B) Other M
Sulfurihydrogenibium	4.36	4.16	1.12	1.23	0.2	0.457	0.912	(A) M Zero
Gayadomonas	2.04	1.97	0.33	0.43	0.07	0.457	0.912	(A) M Zero
Azohydromonas	0.05	-0.16	1.21	1.26	0.21	0.458	0.912	(A) M Zero
Azorhizobium	1.18	1.06	0.81	0.68	0.12	0.458	0.912	(A) M Zero
Porphyrobacter	4.13	3.9	1.26	1.32	0.22	0.459	0.912	(A) M Zero
Chitinispirillum	2.19	2.06	0.86	0.65	0.12	0.459	0.912	(A) M Zero
Leuconostoc	15.1	15.24	0.72	0.88	-0.14	0.459	0.912	(B) Other M
Chitiniphilus	0.97	1.07	0.63	0.64	-0.11	0.459	0.912	(B) Other M
Marinagarivorans	-0.26	-0.32	0.45	0.29	0.06	0.46	0.912	(A) M Zero
Aestuariivita	2	1.94	0.48	0.25	0.06	0.46	0.912	(A) M Zero
Actinopolymorpha	1.71	1.77	0.4	0.31	-0.06	0.461	0.912	(B) Other M
Fulvivirga	2.54	2.42	0.88	0.53	0.11	0.463	0.912	(A) M Zero
Desulfurispirillum	2.68	2.61	0.59	0.32	0.07	0.463	0.912	(A) M Zero
Alphacoronavirus	2.61	2.74	0.69	0.82	-0.13	0.463	0.912	(B) Other M
Kordiimonas	2.15	2.03	0.75	0.66	0.12	0.464	0.912	(A) M Zero
Labilithrix	5.58	5.84	1.93	1.37	-0.27	0.464	0.912	(B) Other M
Azovibrio	-2.27	-2.36	0.65	0.4	0.08	0.465	0.912	(A) M Zero
Roseibium	2.95	2.8	0.89	0.84	0.14	0.466	0.912	(A) M Zero
Candidatus_Aquiluna	2.69	2.79	0.63	0.66	-0.11	0.467	0.912	(B) Other M
Rothia	9.28	9.58	2.23	1.54	-0.3	0.467	0.912	(B) Other M
Hahella	0.23	0.34	0.66	0.66	-0.11	0.468	0.912	(B) Other M
Paeniglutamicibacter	2.5	2.42	0.45	0.44	0.07	0.468	0.912	(A) M Zero
Kushneria	7.28	7.23	0.4	0.24	0.05	0.469	0.912	(A) M Zero
Catonella	2.7	2.81	0.74	0.62	-0.11	0.47	0.912	(B) Other M
Actinobacillus	4.54	4.63	0.44	0.6	-0.09	0.472	0.912	(B) Other M
Phaseolibacter	4.36	4.54	1.12	1.02	-0.17	0.472	0.912	(B) Other M
Muscavirus	-2.95	-2.99	0.34	0.25	0.05	0.472	0.912	(A) M Zero
Pseudoglutamicibacter	2.56	2.44	0.89	0.71	0.13	0.472	0.912	(A) M Zero
Asaia	1.89	1.98	0.56	0.52	-0.09	0.472	0.912	(B) Other M
Pilimelia	1.58	1.43	0.77	0.92	0.14	0.473	0.912	(A) M Zero
Marinobacterium	2.35	2.52	0.88	1.13	-0.17	0.473	0.912	(B) Other M
Lentisphaera	1.9	2.02	0.46	0.87	-0.13	0.473	0.912	(B) Other M
Tolumonas	2.01	2.12	0.58	0.77	-0.12	0.474	0.912	(B) Other M
Carboxydothermus	-0.58	-0.42	0.79	1	-0.15	0.474	0.912	(B) Other M
Anaerobacillus	1.31	1.25	0.41	0.35	0.06	0.475	0.912	(A) M Zero
Defluviimonas	0.54	0.66	0.95	0.67	-0.13	0.475	0.912	(B) Other M
Sedimenticola	2.2	2.1	0.73	0.58	0.1	0.476	0.912	(A) M Zero
Candidatus_Riesia	0.83	0.73	0.55	0.65	0.1	0.476	0.912	(A) M Zero
Taupapillomavirus	1.49	1.66	0.93	1.04	-0.16	0.477	0.912	(B) Other M
Prolixibacter	2.01	1.93	0.53	0.52	0.09	0.477	0.912	(A) M Zero
Parvularcula	1.99	1.89	0.79	0.51	0.1	0.478	0.912	(A) M Zero
L5likevirus	0.19	0.12	0.35	0.4	0.06	0.479	0.912	(A) M Zero
Methylomonas	3.16	3.32	0.8	1.13	-0.17	0.479	0.912	(B) Other M
Luteimonas	3.74	3.94	1.24	1.23	-0.2	0.48	0.912	(B) Other M
Chthonomonas	2.97	2.87	0.75	0.59	0.1	0.482	0.913	(A) M Zero
Salinibacter	2.35	2.28	0.56	0.34	0.07	0.483	0.913	(A) M Zero
Thermodesulfatator	0.31	0.41	0.52	0.68	-0.1	0.483	0.913	(B) Other M
Mangrovimonas	0.5	0.43	0.56	0.39	0.07	0.483	0.913	(A) M Zero
Lachnoclostridium	11.9	12.13	1.54	1.32	-0.22	0.484	0.913	(B) Other M
Carnimonas	2.6	2.7	0.41	0.7	-0.1	0.485	0.913	(B) Other M
Bacteroides	18.69	18.77	0.5	0.49	-0.08	0.485	0.913	(B) Other M
Solibacillus	2.42	2.31	0.87	0.67	0.12	0.486	0.913	(A) M Zero
Planctomyces	1.93	2.11	1.32	1.09	-0.19	0.486	0.913	(B) Other M
Henriciella	1.37	1.45	0.59	0.43	-0.08	0.486	0.913	(B) Other M
Coleofasciculus	0.87	1.09	0.56	1.65	-0.22	0.488	0.914	(B) Other M
Fodinicurvata	7.17	7.32	1.05	0.85	-0.15	0.489	0.914	(B) Other M
Arcobacter	4.73	4.96	1.25	1.52	-0.23	0.489	0.914	(B) Other M
Yonghaparkia	2.82	2.96	0.82	0.89	-0.14	0.49	0.915	(B) Other M
Methanosaeta	1.72	1.58	1.01	0.86	0.14	0.491	0.916	(A) M Zero
Neptunomonas	2.7	2.63	0.4	0.39	0.06	0.493	0.917	(A) M Zero
Faecalicoccus	2.29	2.22	0.7	0.32	0.08	0.495	0.92	(A) M Zero
Alfamovirus	2.47	2.41	0.51	0.34	0.06	0.496	0.921	(A) M Zero
Microchaete	-0.8	-0.87	0.49	0.45	0.07	0.497	0.921	(A) M Zero
T4likevirus	2.21	2.31	0.6	0.7	-0.1	0.498	0.921	(B) Other M
Candidatus_Arthromitus	1.72	1.8	0.58	0.57	-0.09	0.498	0.921	(B) Other M
Actinopolyspora	0.64	0.74	0.74	0.51	-0.09	0.498	0.921	(B) Other M
Ruminiclostridium	5.53	5.25	1.58	1.83	0.27	0.5	0.922	(A) M Zero
Xanthomarina	1.59	1.74	1.02	1.02	-0.16	0.501	0.922	(B) Other M
Maritalea	2.24	2.17	0.59	0.37	0.07	0.501	0.923	(A) M Zero
Dictyoglomus	1.68	1.79	0.43	0.83	-0.11	0.502	0.923	(B) Other M
Thermosulfidibacter	2.46	2.54	0.39	0.59	-0.08	0.504	0.924	(B) Other M
Arenavirus	2.33	2.41	0.41	0.5	-0.07	0.504	0.924	(B) Other M
Balneatrix	3.35	3.26	0.54	0.61	0.09	0.506	0.926	(A) M Zero
Metallosphaera	1.64	1.79	1.1	0.94	-0.15	0.508	0.928	(B) Other M
Mariprofundus	2.69	2.62	0.51	0.38	0.06	0.508	0.928	(A) M Zero
Roseateles	5.12	4.94	1.06	1.19	0.17	0.509	0.928	(A) M Zero
Eremococcus	2.31	2.38	0.38	0.52	-0.07	0.511	0.929	(B) Other M
Caldibacillus	2.12	2.22	0.44	0.77	-0.1	0.511	0.929	(B) Other M
Alkanindiges	2.9	3.08	0.69	1.33	-0.17	0.512	0.929	(B) Other M
Holospora	0.74	0.59	1.05	0.98	0.15	0.512	0.929	(A) M Zero
Ornithobacterium	10.4	10.3	0.78	0.62	0.1	0.514	0.93	(A) M Zero
Cyclobacterium	1.16	1.09	0.56	0.31	0.06	0.515	0.93	(A) M Zero
Microbispora	1.09	0.92	1.35	0.99	0.17	0.515	0.93	(A) M Zero
Stanieria	0.54	0.49	0.38	0.24	0.04	0.516	0.93	(A) M Zero
Confluentimicrobium	1.98	1.94	0.34	0.25	0.04	0.516	0.93	(A) M Zero
Gammatorquevirus	-1.02	-0.97	0.41	0.33	-0.05	0.517	0.93	(B) Other M
Thermoanaerobacter	7.5	7.45	0.36	0.26	0.04	0.518	0.93	(A) M Zero
Mariniradius	2.26	2.19	0.55	0.34	0.06	0.518	0.93	(A) M Zero
Halococcus	4.47	4.88	2.35	2.96	-0.41	0.521	0.935	(B) Other M
Micavibrio	2.23	2.14	0.61	0.59	0.09	0.522	0.935	(A) M Zero
Deefgea	2.18	2.12	0.46	0.45	0.07	0.524	0.937	(A) M Zero
Geminicoccus	1.46	1.55	0.63	0.57	-0.09	0.524	0.937	(B) Other M
Sandarakinorhabdus	2.86	2.74	0.9	0.78	0.12	0.527	0.939	(A) M Zero
Zooshikella	1.29	1.36	0.41	0.48	-0.07	0.528	0.939	(B) Other M
Deferribacter	1.23	1.16	0.55	0.47	0.07	0.529	0.939	(A) M Zero
Catenovulum	2.03	1.97	0.36	0.41	0.06	0.529	0.939	(A) M Zero
Kineococcus	1.19	1.35	0.72	1.26	-0.16	0.53	0.939	(B) Other M
Kineosporia	1.62	1.53	0.84	0.54	0.09	0.531	0.939	(A) M Zero
Thioploca	3.86	3.78	0.56	0.59	0.08	0.531	0.939	(A) M Zero
Ramlibacter	4.88	4.72	1.01	1.17	0.16	0.531	0.939	(A) M Zero
Desmospora	0.49	0.43	0.36	0.38	0.05	0.532	0.939	(A) M Zero
Denitrovibrio	2.45	2.39	0.51	0.34	0.06	0.533	0.939	(A) M Zero
Sinomonas	2.61	2.47	0.88	1.05	0.14	0.533	0.939	(A) M Zero
Porticoccus	2.4	2.35	0.4	0.32	0.05	0.534	0.939	(A) M Zero
Thermanaerovibrio	0.72	0.67	0.4	0.32	0.05	0.535	0.939	(A) M Zero
Veillonella	2.96	3.21	1.82	1.79	-0.26	0.535	0.939	(B) Other M
Leucobacter	10.84	10.89	0.36	0.4	-0.06	0.536	0.939	(B) Other M
Pseudoduganella	1.07	1.14	0.42	0.57	-0.07	0.537	0.939	(B) Other M
Rahnella	0.3	0.43	0.89	0.9	-0.13	0.537	0.939	(B) Other M
Desulfocapsa	1.89	1.81	0.63	0.47	0.07	0.538	0.939	(A) M Zero
Nepovirus	0.54	0.64	0.75	0.74	-0.1	0.539	0.939	(B) Other M
Coprococcus	1.84	2	1.14	1.05	-0.15	0.539	0.939	(B) Other M
Aliihoeflea	1.47	1.57	0.7	0.67	-0.1	0.54	0.939	(B) Other M
Anaeromusa	-0.07	-0.16	0.9	0.55	0.1	0.541	0.939	(A) M Zero
Aciduliprofundum	0.44	0.39	0.56	0.26	0.05	0.541	0.939	(A) M Zero
Sporosarcina	2.76	2.95	1.3	1.4	-0.19	0.543	0.941	(B) Other M
Congregibacter	0.17	0.07	0.76	0.76	0.11	0.544	0.941	(A) M Zero
Marinospirillum	2.27	2.38	0.5	0.86	-0.11	0.544	0.941	(B) Other M
Flammeovirga	7.08	7.49	3.35	2.72	-0.41	0.545	0.941	(B) Other M
Flexibacter	0.77	0.61	1.11	1.15	0.16	0.548	0.945	(A) M Zero
Succinivibrio	1.1	1.24	0.49	1.14	-0.13	0.551	0.95	(B) Other M
Cetobacterium	-0.37	-0.3	0.36	0.63	-0.08	0.552	0.95	(B) Other M
Thermonema	0.87	0.96	0.64	0.62	-0.09	0.554	0.95	(B) Other M
Chitinimonas	0.06	0.16	0.72	0.8	-0.11	0.554	0.95	(B) Other M
Aestuariimicrobium	1.42	1.56	0.98	1.07	-0.14	0.555	0.95	(B) Other M
Thermanaerothrix	2.56	2.65	0.51	0.77	-0.09	0.555	0.95	(B) Other M
Lawsonia	10.82	10.9	0.54	0.63	-0.08	0.558	0.95	(B) Other M
Sedimentitalea	2.25	2.2	0.35	0.44	0.06	0.558	0.95	(A) M Zero
Haloarcula	2.16	2.1	0.45	0.44	0.06	0.559	0.95	(A) M Zero
Oleiagrimonas	2.01	1.94	0.56	0.46	0.07	0.56	0.95	(A) M Zero
Erysipelatoclostridium	1.66	1.59	0.47	0.45	0.06	0.561	0.95	(A) M Zero
Chroococcidiopsis	0.58	0.65	0.4	0.64	-0.08	0.561	0.95	(B) Other M
Gryllotalpicola	2.33	2.26	0.61	0.45	0.07	0.561	0.95	(A) M Zero
Bulleidia	3.87	4.03	1.11	1.2	-0.16	0.561	0.95	(B) Other M
Algoriphagus	8.08	8.2	1.13	0.75	-0.12	0.561	0.95	(B) Other M
Haematospirillum	2.83	2.73	0.58	0.81	0.1	0.562	0.95	(A) M Zero
Dichelobacter	3.03	2.95	0.61	0.56	0.08	0.562	0.95	(A) M Zero
Spiribacter	1.22	1.34	0.95	0.88	-0.12	0.563	0.95	(B) Other M
Cucumovirus	2.6	2.54	0.45	0.4	0.06	0.564	0.95	(A) M Zero
Myxococcus	2.02	2.16	1.23	0.96	-0.14	0.564	0.95	(B) Other M
Oerskovia	0.78	0.69	0.71	0.66	0.09	0.566	0.951	(A) M Zero
Marinitoga	5.76	5.86	0.65	0.79	-0.1	0.566	0.951	(B) Other M
Pseudacidovorax	-0.08	-0.22	1.15	1.07	0.14	0.567	0.951	(A) M Zero
Ketogulonicigenium	2.01	1.92	0.71	0.65	0.09	0.568	0.951	(A) M Zero
Anaerostipes	2.13	2.06	0.73	0.44	0.07	0.568	0.951	(A) M Zero
Vesivirus	2.25	2.33	0.65	0.54	-0.08	0.57	0.952	(B) Other M
Kurthia	13.06	13	0.41	0.39	0.05	0.57	0.952	(A) M Zero
Reyranella	3.01	2.89	1.34	0.62	0.12	0.571	0.953	(A) M Zero
Youngiibacter	2.37	2.31	0.39	0.44	0.06	0.573	0.954	(A) M Zero
Thalassotalea	2.33	2.27	0.41	0.46	0.06	0.574	0.955	(A) M Zero
Thermicanus	0.23	0.42	0.79	1.69	-0.19	0.575	0.955	(B) Other M
Caldanaerobacter	3.82	3.88	0.31	0.48	-0.06	0.576	0.955	(B) Other M
Bellilinea	1.71	1.6	0.96	0.8	0.11	0.576	0.955	(A) M Zero
Oscillochloris	2.28	2.25	0.35	0.25	0.04	0.576	0.955	(A) M Zero
Frondihabitans	2.56	2.71	1.25	1.22	-0.16	0.578	0.956	(B) Other M
Sharpea	0.64	0.61	0.39	0.25	0.04	0.578	0.956	(A) M Zero
Propionimicrobium	3.16	3.23	0.61	0.48	-0.07	0.579	0.956	(B) Other M
Rubrobacter	1.68	1.56	1.14	0.87	0.12	0.58	0.956	(A) M Zero
Granulicella	2.43	2.54	0.44	1	-0.11	0.581	0.956	(B) Other M
Hypovirus	0.82	0.93	0.9	0.78	-0.1	0.582	0.957	(B) Other M
Johnsonella	0.89	0.95	0.43	0.54	-0.06	0.583	0.957	(B) Other M
Lysinimicrobium	2.05	2.23	1.27	1.45	-0.18	0.583	0.957	(B) Other M
Salisaeta	2.37	2.27	0.7	0.77	0.09	0.584	0.958	(A) M Zero
Gottschalkia	-0.58	-0.65	0.64	0.61	0.08	0.586	0.958	(A) M Zero
Candidatus_Photodesmus	1.19	1.27	0.44	0.71	-0.08	0.586	0.958	(B) Other M
Treponema	9.7	9.76	0.6	0.52	-0.07	0.586	0.958	(B) Other M
Thiomicrospira	0.05	0.16	0.89	0.95	-0.12	0.588	0.959	(B) Other M
Erythrobacter	8.15	8.27	1.1	0.86	-0.12	0.589	0.959	(B) Other M
Lewinella	3.68	3.82	0.91	1.14	-0.13	0.589	0.959	(B) Other M
Dethiobacter	1.68	1.6	0.8	0.55	0.08	0.591	0.96	(A) M Zero
Thermosulfurimonas	2.33	2.28	0.4	0.35	0.05	0.592	0.96	(A) M Zero
Pluralibacter	1.04	1.13	0.57	0.75	-0.09	0.593	0.96	(B) Other M
Geobacter	2.95	3.08	1.14	1.04	-0.13	0.593	0.96	(B) Other M
Natronococcus	4.07	3.94	1.06	1.09	0.13	0.593	0.96	(A) M Zero
Thermoanaerobaculum	2.92	3.01	0.63	0.74	-0.09	0.595	0.962	(B) Other M
Desulfotomaculum	2.64	2.55	0.75	0.68	0.09	0.597	0.963	(A) M Zero
Rhodoferax	2.17	2.3	1.22	1.05	-0.13	0.598	0.963	(B) Other M
Kozakia	2.27	2.2	0.4	0.61	0.07	0.599	0.963	(A) M Zero
Salinarimonas	1.02	1.09	0.57	0.54	-0.07	0.6	0.963	(B) Other M
Wohlfahrtiimonas	2.08	2.17	0.56	0.78	-0.09	0.601	0.963	(B) Other M
Collimonas	9.42	9.22	1.63	1.69	0.2	0.601	0.963	(A) M Zero
Sulfitobacter	0.46	0.55	0.74	0.7	-0.09	0.601	0.963	(B) Other M
Tetragenococcus	1.07	0.93	1.06	1.23	0.14	0.602	0.963	(A) M Zero
Sulfurovum	0.78	0.89	0.95	0.92	-0.11	0.602	0.963	(B) Other M
Hirschia	1.16	1.13	0.33	0.25	0.03	0.603	0.963	(A) M Zero
Calditerrivibrio	2.41	2.5	1.03	0.72	-0.1	0.605	0.964	(B) Other M
Acaryochloris	2.38	2.5	0.47	1.29	-0.13	0.605	0.964	(B) Other M
Coprobacillus	4.02	4.18	1.41	1.33	-0.16	0.607	0.964	(B) Other M
Pseudooceanicola	1.32	1.25	0.7	0.46	0.07	0.608	0.964	(A) M Zero
Derxia	1.73	1.84	0.86	1.06	-0.12	0.608	0.964	(B) Other M
Isoptericola	1.63	1.7	0.57	0.61	-0.07	0.608	0.964	(B) Other M
Salegentibacter	0.9	0.85	0.5	0.31	0.04	0.608	0.964	(A) M Zero
Desulfonatronospira	2.02	2.06	0.39	0.34	-0.04	0.612	0.965	(B) Other M
Synergistes	4.6	4.67	0.74	0.51	-0.07	0.612	0.965	(B) Other M
Mitsuaria	0.59	0.72	1.21	1.05	-0.13	0.613	0.965	(B) Other M
Weeksella	0.64	0.8	1.14	1.43	-0.16	0.613	0.965	(B) Other M
Leeia	2.61	2.55	0.54	0.57	0.06	0.614	0.965	(A) M Zero
Methylophaga	2.87	2.76	0.98	1.03	0.12	0.615	0.965	(A) M Zero
Leptospirillum	2.85	2.94	0.68	0.89	-0.1	0.615	0.965	(B) Other M
Sporomusa	1.06	1.17	1	0.96	-0.11	0.616	0.965	(B) Other M
Rudaea	2.08	1.98	0.97	0.76	0.1	0.616	0.965	(A) M Zero
Lentzea	2.2	2.16	0.48	0.31	0.04	0.617	0.965	(A) M Zero
Thermomonospora	2.17	2.25	0.46	0.74	-0.08	0.617	0.965	(B) Other M
Thiocapsa	1.98	2.08	0.67	0.96	-0.1	0.617	0.965	(B) Other M
Pseudohaliea	5.65	5.81	1.48	1.38	-0.16	0.619	0.965	(B) Other M
Kibdelosporangium	2.22	2.3	0.71	0.66	-0.08	0.62	0.965	(B) Other M
Myxosarcina	1.98	1.93	0.38	0.41	0.04	0.622	0.965	(A) M Zero
Halapricum	5.27	5.57	2.43	2.66	-0.29	0.622	0.965	(B) Other M
Dorea	2.58	2.69	1.07	0.83	-0.1	0.623	0.965	(B) Other M
Nisaea	2.45	2.39	0.58	0.43	0.05	0.624	0.965	(A) M Zero
Desulfomonile	2.66	2.6	0.7	0.47	0.06	0.624	0.965	(A) M Zero
Acidothermus	2.92	2.86	0.65	0.42	0.06	0.625	0.965	(A) M Zero
Allosalinactinospora	2.51	2.46	0.37	0.52	0.05	0.625	0.965	(A) M Zero
Thermomonas	1.92	1.85	0.75	0.62	0.07	0.626	0.965	(A) M Zero
Halopiger	2.32	2.27	0.35	0.4	0.04	0.627	0.965	(A) M Zero
Advenella	1.17	1.25	0.66	0.64	-0.07	0.627	0.965	(B) Other M
Halogranum	3.57	3.54	0.34	0.25	0.03	0.628	0.965	(A) M Zero
Allokutzneria	0.97	0.91	0.7	0.46	0.06	0.629	0.965	(A) M Zero
Mesoplasma	1.65	1.73	0.77	0.71	-0.08	0.63	0.965	(B) Other M
Rubritepida	1.35	1.49	0.92	1.4	-0.14	0.63	0.965	(B) Other M
Kerstersia	1.71	1.76	0.48	0.53	-0.06	0.63	0.965	(B) Other M
Rhodovibrio	2.05	2.11	0.59	0.48	-0.06	0.63	0.965	(B) Other M
Methylopila	1.98	1.87	1.09	0.92	0.11	0.631	0.965	(A) M Zero
Nitrincola	2.49	2.57	0.43	0.82	-0.08	0.632	0.965	(B) Other M
Alkalilimnicola	1.21	1.15	0.65	0.54	0.06	0.632	0.965	(A) M Zero
Acetohalobium	2.43	2.5	0.54	0.68	-0.07	0.633	0.965	(B) Other M
Ottowia	3.48	3.58	1.04	0.95	-0.11	0.633	0.965	(B) Other M
Acholeplasma	-0.69	-0.6	0.88	0.85	-0.09	0.634	0.965	(B) Other M
Frigoribacterium	2.35	2.5	1.31	1.44	-0.15	0.635	0.965	(B) Other M
Nitrobacter	2.47	2.56	0.77	0.88	-0.09	0.637	0.965	(B) Other M
Allobaculum	4.13	4.23	0.34	1.05	-0.09	0.639	0.965	(B) Other M
Oligotropha	1.58	1.53	0.35	0.57	0.05	0.64	0.965	(A) M Zero
Oligella	2.27	2.23	0.43	0.35	0.04	0.64	0.965	(A) M Zero
Methanobrevibacter	7.56	7.53	0.38	0.32	0.04	0.64	0.965	(A) M Zero
Phycisphaera	4.62	4.74	1.25	0.97	-0.11	0.64	0.965	(B) Other M
Anoxybacillus	0.07	0.26	1.51	1.8	-0.18	0.643	0.965	(B) Other M
Dolosigranulum	3.09	3.18	1.06	0.81	-0.1	0.644	0.965	(B) Other M
Thermosynechococcus	2.5	2.57	0.53	0.74	-0.07	0.644	0.965	(B) Other M
Ahrensia	1	0.94	0.91	0.36	0.06	0.645	0.965	(A) M Zero
Flaviflexus	1.69	1.62	0.67	0.57	0.06	0.645	0.965	(A) M Zero
Loktanella	10.07	10.21	1.42	1.34	-0.14	0.646	0.965	(B) Other M
Jiangella	2.64	2.55	0.99	0.69	0.08	0.647	0.965	(A) M Zero
Nafulsella	5.45	5.34	1.29	1.06	0.12	0.648	0.965	(A) M Zero
Cesiribacter	2.24	2.15	0.94	0.76	0.09	0.649	0.965	(A) M Zero
Candidatus_Accumulibacter	1.67	1.62	0.57	0.48	0.05	0.649	0.965	(A) M Zero
Spirosoma	-0.88	-0.99	1.28	0.93	0.11	0.649	0.965	(A) M Zero
Halanaeroarchaeum	2.41	2.37	0.35	0.44	0.04	0.65	0.965	(A) M Zero
Citricoccus	2.64	2.53	0.99	1.06	0.11	0.651	0.965	(A) M Zero
Catenulispora	0.39	0.47	0.86	0.71	-0.08	0.651	0.965	(B) Other M
Viridibacillus	0.32	0.26	0.69	0.41	0.05	0.651	0.965	(A) M Zero
Aeromonas	17.23	17.15	0.75	0.71	0.08	0.652	0.965	(A) M Zero
Nautella	4.26	4.47	1.94	2.1	-0.21	0.652	0.965	(B) Other M
Gloeobacter	2.39	2.29	0.99	0.97	0.1	0.652	0.965	(A) M Zero
Picrophilus	1.13	1.18	0.35	0.46	-0.04	0.653	0.965	(B) Other M
Mesonia	1.96	1.91	0.42	0.51	0.05	0.656	0.965	(A) M Zero
Saprospira	1.62	1.56	0.83	0.47	0.06	0.657	0.965	(A) M Zero
Cyanobium	2.39	2.34	0.55	0.52	0.05	0.657	0.965	(A) M Zero
Marinobacter	5.74	5.85	1.09	1.08	-0.11	0.657	0.965	(B) Other M
Dactylosporangium	0.86	0.77	1.06	0.77	0.09	0.658	0.965	(A) M Zero
Spongiibacter	2.53	2.49	0.41	0.3	0.03	0.659	0.965	(A) M Zero
Microvirgula	1.98	1.89	0.83	0.82	0.08	0.66	0.965	(A) M Zero
Gaetbulibacter	1.9	1.86	0.45	0.35	0.04	0.66	0.965	(A) M Zero
Silvibacterium	2.18	2.24	0.4	0.67	-0.06	0.661	0.965	(B) Other M
Sulfurospirillum	1.35	1.42	0.68	0.69	-0.07	0.662	0.965	(B) Other M
Turneriella	2.57	2.52	0.74	0.46	0.06	0.663	0.965	(A) M Zero
Wolinella	2.36	2.43	0.38	0.87	-0.07	0.665	0.965	(B) Other M
Kangiella	2.55	2.49	0.67	0.54	0.06	0.665	0.965	(A) M Zero
Dokdonella	2.73	2.8	0.68	0.74	-0.07	0.666	0.965	(B) Other M
Pedosphaera	2.63	2.58	0.8	0.29	0.05	0.668	0.965	(A) M Zero
Holdemanella	1.44	1.57	0.78	1.58	-0.14	0.668	0.965	(B) Other M
Alishewanella	2.17	2.27	1.08	1.12	-0.11	0.668	0.965	(B) Other M
Halobacillus	1.13	1.19	0.6	0.62	-0.06	0.668	0.965	(B) Other M
Mardivirus	6.3	6.44	1.25	1.51	-0.14	0.668	0.965	(B) Other M
Aquincola	0.28	0.17	1.16	1.06	0.11	0.668	0.965	(A) M Zero
Crenobacter	1.29	1.36	0.51	0.73	-0.07	0.668	0.965	(B) Other M
Serinicoccus	2	2.13	1.27	1.31	-0.13	0.669	0.965	(B) Other M
Niabella	1.87	1.95	1.04	0.67	-0.08	0.67	0.965	(B) Other M
Owenweeksia	2.25	2.33	0.6	0.78	-0.07	0.67	0.965	(B) Other M
Terrabacter	19.12	19.07	0.57	0.61	0.06	0.671	0.965	(A) M Zero
Turicella	1.32	1.41	1.11	0.86	-0.09	0.672	0.965	(B) Other M
Nocardiopsis	5.71	5.6	0.88	1.18	0.11	0.672	0.965	(A) M Zero
Granulicoccus	2.55	2.61	0.78	0.53	-0.06	0.672	0.965	(B) Other M
Maritimibacter	2.23	2.19	0.4	0.4	0.04	0.673	0.965	(A) M Zero
Anaerosporomusa	2.43	2.48	0.55	0.52	-0.05	0.674	0.965	(B) Other M
Cardiobacterium	0.94	0.98	0.48	0.38	-0.04	0.675	0.965	(B) Other M
Ureaplasma	6.26	6.2	0.51	0.6	0.05	0.676	0.965	(A) M Zero
Kallipyga	2.29	2.37	0.54	0.96	-0.08	0.676	0.965	(B) Other M
Thioclava	2.65	2.52	1.6	1.18	0.13	0.678	0.965	(A) M Zero
Algiphilus	4.07	4.2	1.22	1.46	-0.13	0.678	0.965	(B) Other M
Thermobrachium	0.86	0.82	0.42	0.46	0.04	0.678	0.965	(A) M Zero
Chitinibacter	2.04	2	0.45	0.39	0.04	0.679	0.965	(A) M Zero
Flavisolibacter	0.73	0.63	1.26	0.81	0.09	0.679	0.965	(A) M Zero
Thermosediminibacter	2.23	2.29	0.5	0.71	-0.06	0.679	0.965	(B) Other M
Leporipoxvirus	2.28	2.22	0.66	0.55	0.06	0.679	0.965	(A) M Zero
Hyphomonas	3.95	3.78	1.61	1.83	0.17	0.679	0.965	(A) M Zero
Hydrogenibacillus	2.9	2.98	0.98	0.8	-0.08	0.681	0.967	(B) Other M
Sneathia	1.93	2	0.88	0.7	-0.07	0.685	0.968	(B) Other M
Gluconacetobacter	0.1	0.04	0.63	0.66	0.06	0.685	0.968	(A) M Zero
Methanolacinia	0.05	0.01	0.35	0.37	0.03	0.686	0.968	(A) M Zero
Chloracidobacterium	2.1	2.06	0.45	0.4	0.04	0.686	0.968	(A) M Zero
Caminibacter	-0.34	-0.39	0.67	0.47	0.05	0.688	0.968	(A) M Zero
Robinsoniella	0.28	0.36	1.07	0.87	-0.09	0.688	0.968	(B) Other M
Magnetospirillum	4.94	5.02	0.94	0.8	-0.08	0.689	0.968	(B) Other M
Emticicia	1.76	1.69	0.99	0.6	0.07	0.689	0.968	(A) M Zero
Eudoraea	2.17	2.11	0.58	0.61	0.06	0.689	0.968	(A) M Zero
Geofilum	1.19	1.16	0.42	0.35	0.03	0.689	0.968	(A) M Zero
Actinotalea	2.31	2.36	0.62	0.43	-0.05	0.69	0.968	(B) Other M
Phycicoccus	0.65	0.73	1.01	0.9	-0.09	0.691	0.968	(B) Other M
Thalassobacter	2.16	2.12	0.35	0.47	0.04	0.693	0.968	(A) M Zero
Saccharospirillum	2.42	2.37	0.44	0.48	0.04	0.693	0.968	(A) M Zero
Syntrophorhabdus	2.71	2.66	0.54	0.52	0.05	0.694	0.968	(A) M Zero
Simkania	2.21	2.16	0.42	0.54	0.05	0.694	0.968	(A) M Zero
Syntrophomonas	2.96	2.69	3.62	2.49	0.26	0.694	0.968	(A) M Zero
Halobacterium	2.2	2.17	0.35	0.25	0.03	0.696	0.969	(A) M Zero
Cervidpoxvirus	0.68	0.65	0.4	0.23	0.03	0.696	0.969	(A) M Zero
Sideroxydans	1.76	1.72	0.51	0.44	0.04	0.697	0.969	(A) M Zero
Thiothrix	6.01	6.09	0.81	0.84	-0.07	0.698	0.969	(B) Other M
Polycyclovorans	3.67	3.61	0.82	0.45	0.05	0.7	0.969	(A) M Zero
Brackiella	5.29	5.25	0.5	0.52	0.04	0.701	0.969	(A) M Zero
Coprothermobacter	2.51	2.46	0.59	0.42	0.04	0.703	0.969	(A) M Zero
Reinekea	2.75	2.81	0.57	0.67	-0.06	0.703	0.969	(B) Other M
Leisingera	10.93	10.81	1.19	1.49	0.12	0.703	0.969	(A) M Zero
Aliiroseovarius	2.19	2.16	0.35	0.34	0.03	0.704	0.969	(A) M Zero
Candidatus_Halobonum	3.95	3.85	1.01	1.32	0.11	0.705	0.969	(A) M Zero
Candidatus_Profftella	0.16	0.09	1.17	0.68	0.08	0.705	0.969	(A) M Zero
Lelliottia	0.28	0.19	1.03	1.11	0.09	0.706	0.969	(A) M Zero
Heliobacterium	2.54	2.58	0.4	0.44	-0.04	0.707	0.969	(B) Other M
Afifella	1.83	1.78	0.83	0.52	0.06	0.707	0.969	(A) M Zero
Joostella	2.09	2.04	0.47	0.52	0.04	0.708	0.969	(A) M Zero
Desulfatitalea	1.81	1.74	0.49	0.87	0.07	0.708	0.969	(A) M Zero
Cellulosilyticum	0.32	0.4	0.72	1.05	-0.08	0.708	0.969	(B) Other M
Entomoplasma	1.64	1.74	1.2	1.09	-0.1	0.709	0.969	(B) Other M
Closterovirus	0.19	0.15	0.45	0.4	0.04	0.71	0.969	(A) M Zero
Siansivirga	1.16	1.13	0.43	0.42	0.04	0.712	0.969	(A) M Zero
Alphaentomopoxvirus	1.96	1.92	0.43	0.49	0.04	0.713	0.969	(A) M Zero
Dasania	2.33	2.29	0.43	0.5	0.04	0.714	0.969	(A) M Zero
Nitritalea	2.28	2.33	0.46	0.64	-0.05	0.714	0.969	(B) Other M
Cecembia	3.52	3.62	1.34	1.23	-0.11	0.714	0.969	(B) Other M
Aromatoleum	1.65	1.69	0.43	0.52	-0.04	0.715	0.969	(B) Other M
Lambdapapillomavirus	0.8	0.77	0.57	0.28	0.03	0.715	0.969	(A) M Zero
Kosakonia	1.06	1	0.67	0.62	0.05	0.715	0.969	(A) M Zero
Leucothrix	3.41	3.45	0.49	0.48	-0.04	0.716	0.969	(B) Other M
Xylanimonas	1.72	1.76	0.47	0.51	-0.04	0.716	0.969	(B) Other M
Gynuella	1.77	1.82	0.45	0.59	-0.05	0.717	0.969	(B) Other M
Xanthobacter	4.38	4.29	1.13	1.11	0.09	0.717	0.969	(A) M Zero
Sulfuricurvum	0.88	0.85	0.43	0.31	0.03	0.718	0.969	(A) M Zero
Pelagibacterium	2.64	2.59	0.56	0.58	0.05	0.718	0.969	(A) M Zero
Thermopetrobacter	0.93	0.98	0.7	0.46	-0.05	0.719	0.969	(B) Other M
Anaerofustis	1.72	1.68	0.59	0.41	0.04	0.72	0.969	(A) M Zero
Candidatus_Nitrosopelagicus	10.73	10.64	1.17	1.04	0.09	0.721	0.969	(A) M Zero
Polynucleobacter	2.8	2.87	0.63	0.91	-0.07	0.722	0.969	(B) Other M
Effusibacillus	2.17	2.14	0.36	0.37	0.03	0.722	0.969	(A) M Zero
Crocosphaera	3.29	3.32	0.38	0.46	-0.04	0.723	0.969	(B) Other M
Rubidibacter	2.56	2.52	0.43	0.55	0.04	0.724	0.969	(A) M Zero
Fervidobacterium	3.6	3.69	1.11	1.05	-0.09	0.724	0.969	(B) Other M
Gallaecimonas	2.16	2.13	0.43	0.34	0.03	0.724	0.969	(A) M Zero
Caldilinea	2.72	2.66	0.71	0.75	0.06	0.727	0.971	(A) M Zero
Campylobacter	16.4	16.49	0.77	1.19	-0.09	0.727	0.971	(B) Other M
Waikavirus	0.1	0.14	0.51	0.56	-0.04	0.732	0.971	(B) Other M
Haloferula	2.53	2.47	1.02	0.64	0.06	0.733	0.971	(A) M Zero
Conexibacter	1.79	1.72	1.13	0.82	0.07	0.734	0.971	(A) M Zero
Methylacidiphilum	0.75	0.81	0.92	0.74	-0.06	0.734	0.971	(B) Other M
Candidatus_Regiella	0.83	0.89	0.58	0.7	-0.05	0.735	0.971	(B) Other M
Candidatus_Hepatobacter	2.06	2.03	0.42	0.4	0.03	0.735	0.971	(A) M Zero
Longilinea	2.48	2.45	0.34	0.4	0.03	0.735	0.971	(A) M Zero
Orthohepadnavirus	2.17	2.15	0.33	0.24	0.02	0.736	0.971	(A) M Zero
Maribacter	2.09	2.01	0.92	1.15	0.08	0.736	0.971	(A) M Zero
Elioraea	0.27	0.22	0.68	0.74	0.06	0.738	0.971	(A) M Zero
Epilithonimonas	2	1.91	1.09	1.11	0.08	0.739	0.971	(A) M Zero
Runella	4.53	4.46	1.15	0.97	0.08	0.743	0.971	(A) M Zero
Marinimicrobium	2.46	2.44	0.45	0.3	0.03	0.743	0.971	(A) M Zero
Halanaerobium	0.49	0.53	0.46	0.64	-0.04	0.743	0.971	(B) Other M
Epulopiscium	3.97	4.01	0.42	0.65	-0.04	0.744	0.971	(B) Other M
Candidatus_Midichloria	3.92	3.87	0.69	0.69	0.05	0.744	0.971	(A) M Zero
Gordonia	10.64	10.54	1.66	1.3	0.11	0.744	0.971	(A) M Zero
Opitutus	2.34	2.28	1.02	0.8	0.07	0.745	0.971	(A) M Zero
Acidithrix	5.95	6.08	1.92	1.58	-0.13	0.745	0.971	(B) Other M
Pleurocapsa	3.38	3.35	0.63	0.32	0.03	0.746	0.971	(A) M Zero
Microterricola	2.05	2.03	0.36	0.24	0.02	0.747	0.971	(A) M Zero
Levilinea	3.39	3.35	0.63	0.42	0.04	0.748	0.971	(A) M Zero
Candidatus_Babela	0.09	0.05	0.7	0.58	0.05	0.748	0.971	(A) M Zero
Isosphaera	4.21	4.26	0.75	0.62	-0.05	0.748	0.971	(B) Other M
Halothiobacillus	2.33	2.28	0.73	0.63	0.05	0.749	0.971	(A) M Zero
Agrococcus	2.31	2.24	0.98	0.99	0.07	0.75	0.971	(A) M Zero
Hafnia	10.65	10.69	0.63	0.55	-0.04	0.752	0.971	(B) Other M
Gemmobacter	1.75	1.7	0.78	0.52	0.04	0.753	0.971	(A) M Zero
Gemmatirosa	0.62	0.68	0.97	0.72	-0.06	0.753	0.971	(B) Other M
Mucinivorans	1.61	1.65	0.46	0.62	-0.04	0.754	0.971	(B) Other M
Salinicoccus	3.15	3.03	1.51	1.87	0.13	0.755	0.971	(A) M Zero
Methylovorus	2.12	2.15	0.44	0.48	-0.03	0.755	0.971	(B) Other M
Williamsia	0.91	0.84	1.08	1.02	0.07	0.756	0.971	(A) M Zero
Actinokineospora	0.47	0.55	0.95	1.13	-0.08	0.756	0.971	(B) Other M
Elusimicrobium	2.28	2.32	0.54	0.55	-0.04	0.756	0.971	(B) Other M
Ardenticatena	-0.79	-0.77	0.41	0.39	-0.03	0.756	0.971	(B) Other M
Amantichitinum	2.22	2.31	0.57	1.37	-0.08	0.757	0.971	(B) Other M
Halorhodospira	2.63	2.59	0.57	0.47	0.04	0.757	0.971	(A) M Zero
Nitrospina	2.66	2.75	1.31	1.14	-0.09	0.757	0.971	(B) Other M
Maricaulis	3.4	3.47	0.96	1.02	-0.07	0.757	0.971	(B) Other M
Proteus	17.61	17.56	0.79	0.68	0.05	0.76	0.971	(A) M Zero
Verrucosispora	1.64	1.61	0.41	0.53	0.03	0.761	0.971	(A) M Zero
Helicobacter	11.73	11.75	0.25	0.35	-0.02	0.761	0.971	(B) Other M
Luteipulveratus	2.31	2.25	1	0.61	0.05	0.762	0.971	(A) M Zero
Aureimonas	5.43	5.32	0.97	1.85	0.11	0.762	0.971	(A) M Zero
Higrevirus	2.47	2.42	0.73	0.67	0.05	0.763	0.971	(A) M Zero
Paenirhodobacter	2.16	2.2	0.85	0.55	-0.05	0.763	0.971	(B) Other M
Ideonella	14.3	14.28	0.36	0.33	0.02	0.765	0.971	(A) M Zero
Starkeya	2.09	2.04	0.56	0.68	0.04	0.765	0.971	(A) M Zero
Frateuria	1.94	1.91	0.7	0.4	0.04	0.766	0.971	(A) M Zero
Pseudaminobacter	1.72	1.68	0.58	0.54	0.04	0.768	0.971	(A) M Zero
Xylophilus	0.59	0.51	1	1.12	0.07	0.768	0.971	(A) M Zero
Desulfarculus	3.85	3.79	1.1	0.78	0.06	0.769	0.971	(A) M Zero
Enterorhabdus	3.98	4.02	0.35	0.51	-0.03	0.769	0.971	(B) Other M
Halotalea	2.26	2.3	0.57	0.65	-0.04	0.77	0.971	(B) Other M
Caloramator	-0.45	-0.4	0.59	0.69	-0.04	0.77	0.971	(B) Other M
Chelatococcus	2.42	2.32	1.14	1.49	0.09	0.77	0.971	(A) M Zero
Azonexus	1.57	1.54	0.45	0.44	0.03	0.771	0.971	(A) M Zero
Finegoldia	2.14	2.04	1.65	1.52	0.1	0.772	0.971	(A) M Zero
Wenxinia	2.99	3.05	1.04	0.71	-0.06	0.772	0.971	(B) Other M
Anaerolinea	1.94	1.91	0.4	0.48	0.03	0.773	0.971	(A) M Zero
Thermosipho	3.5	3.44	0.88	0.77	0.05	0.773	0.971	(A) M Zero
Mizugakiibacter	1.68	1.73	0.74	0.81	-0.05	0.774	0.971	(B) Other M
Sanguibacteroides	16.03	16.01	0.34	0.36	0.02	0.774	0.971	(A) M Zero
Methermicoccus	2.33	2.31	0.35	0.47	0.03	0.775	0.971	(A) M Zero
Butyrivibrio	2.76	2.84	1.27	1.21	-0.08	0.775	0.971	(B) Other M
Franconibacter	2.03	2.05	0.42	0.24	-0.02	0.775	0.971	(B) Other M
Salimicrobium	2.42	2.4	0.35	0.34	0.02	0.776	0.971	(A) M Zero
Limnochorda	2.37	2.4	0.35	0.51	-0.03	0.776	0.971	(B) Other M
Oribacterium	2.52	2.6	1.33	0.95	-0.07	0.777	0.971	(B) Other M
Ponticoccus	1.74	1.72	0.42	0.41	0.03	0.777	0.971	(A) M Zero
Actinomycetospora	2.19	2.27	1.26	1.23	-0.08	0.778	0.971	(B) Other M
Parvibaculum	1.9	1.94	0.66	0.58	-0.04	0.778	0.971	(B) Other M
Planomonospora	1.59	1.56	0.72	0.4	0.03	0.779	0.971	(A) M Zero
Holdemania	1.23	1.17	0.84	0.87	0.06	0.779	0.971	(A) M Zero
Ferriphaselus	2.62	2.66	0.66	0.75	-0.05	0.78	0.972	(B) Other M
Halonatronum	0.68	0.65	0.46	0.41	0.03	0.782	0.972	(A) M Zero
Schleiferia	4.16	4.21	0.8	0.85	-0.05	0.783	0.972	(B) Other M
Melioribacter	2.35	2.32	0.43	0.46	0.03	0.783	0.972	(A) M Zero
Ectothiorhodospira	4.85	4.91	0.86	0.94	-0.06	0.784	0.972	(B) Other M
Methanomassiliicoccus	5.04	4.98	1	0.86	0.06	0.784	0.972	(A) M Zero
Cosenzaea	2.83	2.88	0.98	0.79	-0.05	0.785	0.972	(B) Other M
Vulgatibacter	3	2.95	0.96	0.8	0.05	0.785	0.972	(A) M Zero
Candidatus_Neoehrlichia	1.8	1.84	0.35	0.59	-0.03	0.787	0.972	(B) Other M
Amycolicicoccus	2.23	2.21	0.34	0.24	0.02	0.787	0.972	(A) M Zero
Granulibacter	2.21	2.15	0.85	1.17	0.07	0.788	0.972	(A) M Zero
Fimbriimonas	2.62	2.69	0.82	1.26	-0.07	0.789	0.972	(B) Other M
Arsenicicoccus	0.94	1	1.06	1.12	-0.07	0.791	0.972	(B) Other M
Croceibacter	2.67	2.7	0.45	0.5	-0.03	0.791	0.972	(B) Other M
Allofustis	1.79	1.83	0.46	0.85	-0.04	0.792	0.972	(B) Other M
Cycloclasticus	2.5	2.48	0.39	0.42	0.02	0.793	0.972	(A) M Zero
Pseudodonghicola	6.53	6.5	0.39	0.41	0.02	0.793	0.972	(A) M Zero
Marvinbryantia	2.53	2.48	1.08	0.65	0.05	0.794	0.972	(A) M Zero
Vulcanisaeta	2.12	2.1	0.35	0.4	0.02	0.794	0.972	(A) M Zero
Halalkalicoccus	0.49	0.46	0.65	0.64	0.04	0.794	0.972	(A) M Zero
Domibacillus	1.09	1.15	1	0.89	-0.06	0.795	0.972	(B) Other M
Azotobacter	2.11	2.05	1.03	1.1	0.06	0.795	0.972	(A) M Zero
Streptomonospora	0.93	0.89	0.72	0.62	0.04	0.797	0.973	(A) M Zero
Siccibacter	2.27	2.23	0.59	0.61	0.04	0.798	0.974	(A) M Zero
Propionispira	2.03	2.06	0.77	0.54	-0.04	0.799	0.975	(B) Other M
Xenophilus	-0.23	-0.31	1.32	1.3	0.08	0.802	0.976	(A) M Zero
Candidatus_Methylopumilus	2.26	2.3	0.45	0.88	-0.04	0.804	0.976	(B) Other M
Oceanithermus	2.27	2.29	0.32	0.42	-0.02	0.806	0.976	(B) Other M
Spiroplasma	4.56	4.59	0.57	0.48	-0.03	0.807	0.976	(B) Other M
Xenococcus	7.25	7.2	0.86	0.82	0.05	0.808	0.976	(A) M Zero
Bryobacter	1.99	1.96	0.57	0.6	0.03	0.809	0.976	(A) M Zero
Zymomonas	0.37	0.32	0.95	0.82	0.05	0.809	0.976	(A) M Zero
Syntrophothermus	0.85	0.81	0.5	0.77	0.04	0.809	0.976	(A) M Zero
Limnohabitans	4.89	4.82	1.18	1.21	0.07	0.811	0.976	(A) M Zero
Nakamurella	1.72	1.77	0.99	0.91	-0.05	0.812	0.976	(B) Other M
Melissococcus	1.27	1.25	0.39	0.33	0.02	0.812	0.976	(A) M Zero
Plantibacter	3.4	3.35	1	0.7	0.04	0.812	0.976	(A) M Zero
Chelativorans	2.14	2.12	0.52	0.4	0.02	0.813	0.976	(A) M Zero
Halioglobus	0.77	0.8	0.49	0.5	-0.03	0.814	0.976	(B) Other M
Rathayibacter	2.79	2.72	1.09	1.26	0.07	0.814	0.976	(A) M Zero
Pseudoclavibacter	5.97	6.03	1.04	1.19	-0.06	0.815	0.976	(B) Other M
Promicromonospora	1.9	1.86	0.72	0.66	0.04	0.816	0.976	(A) M Zero
Oxobacter	-1.05	-1.07	0.4	0.44	0.02	0.816	0.976	(A) M Zero
Marinomonas	12.17	12.25	1.57	1.55	-0.08	0.817	0.976	(B) Other M
Neisseria	17.99	18.1	1.87	2.17	-0.11	0.817	0.976	(B) Other M
Tenacibaculum	2.7	2.63	1.76	1.16	0.07	0.818	0.976	(A) M Zero
Cohnella	3.43	3.47	0.68	1.03	-0.05	0.82	0.976	(B) Other M
Maribius	0.61	0.58	0.69	0.41	0.03	0.82	0.976	(A) M Zero
Dehalogenimonas	2.8	2.84	0.72	0.62	-0.03	0.821	0.976	(B) Other M
Aminobacter	3.67	3.61	1.07	0.99	0.05	0.821	0.976	(A) M Zero
Nitriliruptor	3.65	3.71	0.97	1.2	-0.06	0.821	0.976	(B) Other M
Microtetraspora	-0.09	-0.14	0.86	1.05	0.05	0.822	0.976	(A) M Zero
Risungbinella	3.25	3.3	0.97	1.1	-0.05	0.823	0.976	(B) Other M
Blastococcus	10.66	10.61	1.14	0.96	0.05	0.825	0.976	(A) M Zero
Orenia	1.92	1.88	0.7	0.56	0.03	0.825	0.976	(A) M Zero
Ruania	0.52	0.57	0.95	1.16	-0.06	0.826	0.976	(B) Other M
Zunongwangia	2.04	2.06	0.35	0.52	-0.02	0.826	0.976	(B) Other M
Tistrella	1.14	1.11	0.58	0.67	0.03	0.827	0.976	(A) M Zero
Dermatophilus	1.24	1.26	0.47	0.59	-0.03	0.827	0.976	(B) Other M
Thalassobius	2.69	2.71	0.5	0.5	-0.02	0.83	0.976	(B) Other M
Snodgrassella	0.42	0.46	0.95	0.84	-0.04	0.83	0.976	(B) Other M
Saccharicrinis	1.07	1.11	0.75	0.74	-0.04	0.83	0.976	(B) Other M
Arsenophonus	0.48	0.44	0.86	0.65	0.04	0.83	0.976	(A) M Zero
Omegapapillomavirus	3.78	3.81	0.77	0.68	-0.03	0.83	0.976	(B) Other M
Luminiphilus	2.25	2.29	0.73	0.94	-0.04	0.833	0.976	(B) Other M
Spirochaeta	4.93	4.88	1.38	1.05	0.06	0.833	0.976	(A) M Zero
Sebaldella	3.12	3.09	0.69	0.62	0.03	0.833	0.976	(A) M Zero
Andreprevotia	1.8	1.77	0.63	0.51	0.03	0.833	0.976	(A) M Zero
Ranavirus	2.85	2.88	0.76	0.68	-0.03	0.834	0.976	(B) Other M
Diaphorobacter	-0.28	-0.23	0.9	1.03	-0.05	0.834	0.976	(B) Other M
Hippea	1.32	1.3	0.63	0.48	0.03	0.835	0.976	(A) M Zero
Simonsiella	0.75	0.72	0.74	0.76	0.04	0.835	0.976	(A) M Zero
Galbibacter	2.18	2.15	0.35	0.49	0.02	0.835	0.976	(A) M Zero
Batrachovirus	0.5	0.53	0.68	0.62	-0.03	0.836	0.976	(B) Other M
Actinoalloteichus	3.25	3.3	1.04	0.93	-0.05	0.836	0.976	(B) Other M
Pomovirus	1.72	1.7	0.46	0.53	0.02	0.837	0.976	(A) M Zero
Simiduia	2.28	2.25	0.48	0.54	0.02	0.838	0.976	(A) M Zero
Thermaerobacter	2.43	2.4	0.58	0.46	0.02	0.838	0.976	(A) M Zero
Timonella	2.41	2.43	0.49	0.52	-0.02	0.839	0.976	(B) Other M
Yaniella	2.89	2.95	0.89	1.52	-0.06	0.84	0.976	(B) Other M
Sporichthya	2.56	2.61	1.07	0.74	-0.04	0.84	0.976	(B) Other M
Methanosphaera	1.27	1.3	0.34	0.52	-0.02	0.842	0.976	(B) Other M
Morococcus	-1.37	-1.32	1.01	0.99	-0.05	0.842	0.976	(B) Other M
Palaeococcus	3.06	3.03	0.52	0.69	0.03	0.843	0.976	(A) M Zero
Labrenzia	7.58	7.66	1.45	1.81	-0.08	0.843	0.976	(B) Other M
Cryptosporangium	2.07	2.1	0.83	0.67	-0.03	0.843	0.976	(B) Other M
Thermobacillus	3.08	3.03	0.94	1.31	0.05	0.845	0.976	(A) M Zero
Thermorudis	2.43	2.39	0.85	0.92	0.04	0.846	0.976	(A) M Zero
Holophaga	6.54	6.59	1.13	1.15	-0.05	0.846	0.976	(B) Other M
Mycetocola	1.92	1.95	0.66	0.78	-0.03	0.848	0.976	(B) Other M
Pseudoramibacter	2.35	2.33	0.51	0.54	0.02	0.848	0.976	(A) M Zero
Propionicicella	2.59	2.63	0.72	0.83	-0.03	0.849	0.976	(B) Other M
Catenuloplanes	1.15	1.11	0.85	0.79	0.04	0.849	0.976	(A) M Zero
Austwickia	1.7	1.69	0.34	0.24	0.01	0.849	0.976	(A) M Zero
Thalassolituus	2.34	2.36	0.46	0.54	-0.02	0.849	0.976	(B) Other M
Varibaculum	2.65	2.69	0.74	0.71	-0.03	0.85	0.976	(B) Other M
Beggiatoa	1.98	1.95	0.7	0.45	0.02	0.851	0.977	(A) M Zero
Sfi1unalikevirus	2.32	2.3	0.42	0.47	0.02	0.855	0.978	(A) M Zero
Thermithiobacillus	0.56	0.52	0.82	0.96	0.04	0.855	0.978	(A) M Zero
Sagittula	1.6	1.58	0.37	0.4	0.02	0.855	0.978	(A) M Zero
Litoreibacter	2.38	2.36	0.35	0.47	0.02	0.856	0.978	(A) M Zero
Zobellia	0.78	0.81	0.86	0.69	-0.03	0.857	0.978	(B) Other M
Muromegalovirus	4.49	4.44	1.09	1.07	0.04	0.858	0.978	(A) M Zero
Salinimicrobium	0.96	0.99	0.57	0.55	-0.02	0.86	0.978	(B) Other M
Candidatus_Endolissoclinum	-0.88	-0.85	0.79	0.81	-0.03	0.86	0.978	(B) Other M
Terasakiella	2.75	2.72	0.46	0.71	0.03	0.861	0.978	(A) M Zero
Pseudopedobacter	2.22	2.24	0.52	0.5	-0.02	0.861	0.978	(B) Other M
Geothrix	-0.39	-0.35	1.03	0.99	-0.04	0.861	0.978	(B) Other M
Kandleria	1.08	1.1	0.48	0.42	-0.02	0.861	0.978	(B) Other M
Ilumatobacter	2.56	2.51	1.54	1.08	0.05	0.862	0.978	(A) M Zero
Prochlorococcus	7.03	7.05	0.42	0.42	-0.02	0.862	0.978	(B) Other M
Streptosporangium	1.58	1.61	1	0.84	-0.04	0.865	0.978	(B) Other M
Saccharibacillus	3.37	3.34	0.75	0.83	0.03	0.866	0.978	(A) M Zero
Thermodesulfovibrio	1.82	1.85	0.78	0.51	-0.02	0.866	0.978	(B) Other M
Psychrilyobacter	0.22	0.18	1.14	1.13	0.04	0.866	0.978	(A) M Zero
Shuttleworthia	1.79	1.81	0.51	0.34	-0.02	0.868	0.978	(B) Other M
Phaeodactylibacter	1.52	1.5	0.53	0.43	0.02	0.869	0.978	(A) M Zero
Arcanobacterium	2.81	2.79	0.85	0.55	0.03	0.869	0.978	(A) M Zero
Thermincola	2.27	2.26	0.52	0.41	0.02	0.87	0.978	(A) M Zero
Alloiococcus	2.36	2.34	0.52	0.58	0.02	0.87	0.978	(A) M Zero
Roseibacterium	1.55	1.56	0.37	0.42	-0.01	0.872	0.978	(B) Other M
Natronorubrum	1.96	1.95	0.48	0.47	0.02	0.872	0.978	(A) M Zero
Nitratiruptor	2.3	2.28	0.43	0.44	0.02	0.872	0.978	(A) M Zero
Shimia	2.15	2.13	0.41	0.33	0.01	0.873	0.978	(A) M Zero
Microvirga	12.73	12.75	0.73	0.47	-0.02	0.873	0.978	(B) Other M
Halobacteroides	2.25	2.24	0.33	0.33	0.01	0.874	0.978	(A) M Zero
Coriobacterium	2.49	2.47	0.45	0.58	0.02	0.874	0.978	(A) M Zero
Arcticibacter	2.29	2.27	0.68	0.68	0.02	0.874	0.978	(A) M Zero
Thermotoga	2.22	2.24	0.4	0.64	-0.02	0.875	0.978	(B) Other M
Neorhizobium	1.93	1.91	0.43	0.37	0.01	0.876	0.978	(A) M Zero
Phocaeicola	2.34	2.33	0.43	0.34	0.01	0.876	0.978	(A) M Zero
Candidatus_Microthrix	-0.14	-0.18	1.32	0.61	0.03	0.877	0.978	(A) M Zero
Fangia	2.93	2.91	0.61	0.68	0.02	0.877	0.978	(A) M Zero
Algicola	6.57	6.54	1.06	1	0.04	0.879	0.979	(A) M Zero
Ornithinimicrobium	2.21	2.25	1.08	1.3	-0.04	0.88	0.979	(B) Other M
Hordeivirus	1.02	1.05	0.89	0.94	-0.03	0.88	0.979	(B) Other M
Dethiosulfatarculus	4	4.02	0.56	0.57	-0.02	0.882	0.981	(B) Other M
Roseburia	1.68	1.66	1.13	0.59	0.03	0.885	0.982	(A) M Zero
Brenneria	-0.94	-0.92	0.49	0.44	-0.02	0.886	0.982	(B) Other M
Vitellibacter	1.68	1.69	0.53	0.45	-0.02	0.886	0.982	(B) Other M
Symbiobacterium	2.37	2.39	0.72	0.52	-0.02	0.887	0.982	(B) Other M
Bermanella	2.34	2.33	0.42	0.42	0.01	0.89	0.985	(A) M Zero
Pseudonocardia	4.17	4.12	1.53	1.22	0.04	0.891	0.986	(A) M Zero
Actinosynnema	-0.91	-0.89	0.71	0.62	-0.02	0.892	0.986	(B) Other M
Citreicella	3.46	3.45	0.53	0.47	0.02	0.893	0.986	(A) M Zero
Jejuia	1.2	1.18	0.48	0.56	0.02	0.895	0.988	(A) M Zero
Candidatus_Magnetobacterium	2.62	2.64	0.66	0.75	-0.02	0.896	0.988	(B) Other M
Dialister	0.48	0.46	0.96	0.58	0.02	0.898	0.989	(A) M Zero
Isavirus	1.63	1.61	0.5	0.76	0.02	0.898	0.989	(A) M Zero
Caldisericum	6.5	6.52	0.63	0.68	-0.02	0.9	0.989	(B) Other M
Desulfobacter	2.73	2.76	1.04	0.94	-0.03	0.902	0.989	(B) Other M
Dolichospermum	1	0.99	0.35	0.48	0.01	0.903	0.989	(A) M Zero
Citromicrobium	1.32	1.29	0.9	0.84	0.02	0.904	0.989	(A) M Zero
Butyricicoccus	2.52	2.54	0.54	0.8	-0.02	0.904	0.989	(B) Other M
Solimonas	2.59	2.61	0.98	1.07	-0.03	0.905	0.989	(B) Other M
Succinispira	3.19	3.21	0.84	0.76	-0.02	0.905	0.989	(B) Other M
Flexilinea	0.56	0.57	0.58	0.55	-0.02	0.907	0.989	(B) Other M
Cryptobacterium	1.92	1.93	0.65	0.69	-0.02	0.909	0.989	(B) Other M
Pseudarthrobacter	2.87	2.88	0.62	0.61	-0.02	0.909	0.989	(B) Other M
Ilyobacter	-0.09	-0.08	0.54	0.34	-0.01	0.909	0.989	(B) Other M
Hapalosiphon	0.54	0.57	0.7	1.07	-0.03	0.909	0.989	(B) Other M
Caedibacter	2.62	2.61	0.55	0.48	0.01	0.91	0.989	(A) M Zero
Cucumibacter	1.93	1.94	0.42	0.31	-0.01	0.911	0.989	(B) Other M
Fructobacillus	3.09	3.11	0.78	0.97	-0.02	0.912	0.989	(B) Other M
Bibersteinia	2.78	2.75	1	0.89	0.02	0.913	0.989	(A) M Zero
Tunalikevirus	3.76	3.74	0.68	0.77	0.02	0.914	0.989	(A) M Zero
Coraliomargarita	0.3	0.29	0.36	0.47	0.01	0.914	0.989	(A) M Zero
Prasinovirus	0.39	0.38	0.54	0.34	0.01	0.914	0.989	(A) M Zero
Fibrobacter	2.33	2.35	0.56	0.52	-0.01	0.914	0.989	(B) Other M
Uliginosibacterium	3.02	3.03	0.56	0.51	-0.01	0.915	0.989	(B) Other M
Mogibacterium	1.75	1.76	0.61	0.39	-0.01	0.915	0.989	(B) Other M
Asanoa	1.75	1.73	0.83	1.01	0.02	0.916	0.989	(A) M Zero
Streptobacillus	-0.31	-0.32	0.56	0.58	0.01	0.916	0.989	(A) M Zero
Anaerophaga	0.71	0.7	0.38	0.32	0.01	0.917	0.989	(A) M Zero
Thalassobaculum	2.62	2.6	0.79	0.63	0.02	0.918	0.989	(A) M Zero
Amorphus	2.64	2.66	0.76	0.81	-0.02	0.918	0.989	(B) Other M
Alicycliphilus	0.81	0.85	1.55	1.41	-0.03	0.918	0.989	(B) Other M
Pseudorhodoferax	0.62	0.59	1.39	1.4	0.03	0.921	0.991	(A) M Zero
Filifactor	1.65	1.63	0.72	0.4	0.01	0.922	0.991	(A) M Zero
Desulfurispora	4.08	4.06	0.68	0.83	0.02	0.923	0.991	(A) M Zero
Pasteurella	4.53	4.55	0.7	0.69	-0.02	0.924	0.991	(B) Other M
Thermosinus	2.28	2.31	0.98	1.04	-0.02	0.926	0.991	(B) Other M
Kamptonema	9.14	9.16	0.64	0.99	-0.02	0.926	0.991	(B) Other M
Centipeda	2.19	2.2	0.44	0.47	-0.01	0.926	0.991	(B) Other M
Defluviitoga	1.41	1.42	0.45	0.47	-0.01	0.928	0.991	(B) Other M
Rhodonellum	4.6	4.63	0.94	1.08	-0.02	0.928	0.991	(B) Other M
Crocinitomix	0	0.01	0.81	0.56	-0.01	0.929	0.991	(B) Other M
Citrobacter	6.15	6.16	0.59	0.59	-0.01	0.93	0.991	(B) Other M
Thermovirga	2.5	2.51	0.58	0.48	-0.01	0.93	0.991	(B) Other M
Puniceibacterium	2.32	2.31	0.32	0.4	0.01	0.931	0.991	(A) M Zero
Candidatus_Paracaedibacter	2.41	2.39	0.73	0.87	0.02	0.931	0.991	(A) M Zero
Hymenobacter	9.26	9.24	1.45	1.37	0.03	0.932	0.991	(A) M Zero
Stomatobaculum	2.8	2.79	1.04	0.33	0.01	0.932	0.991	(A) M Zero
Saccharophagus	3.25	3.28	1.9	1.48	-0.03	0.933	0.991	(B) Other M
Methylococcus	2.74	2.73	0.68	0.73	0.01	0.935	0.991	(A) M Zero
Blastomonas	0.97	0.98	0.81	0.74	-0.01	0.935	0.991	(B) Other M
Lutibaculum	2.26	2.27	0.59	0.7	-0.01	0.935	0.991	(B) Other M
Demetria	2.97	2.98	0.84	0.78	-0.01	0.935	0.991	(B) Other M
Chromohalobacter	1.25	1.24	0.48	0.34	0.01	0.935	0.991	(A) M Zero
Nesterenkonia	2.85	2.83	1.25	1.28	0.02	0.936	0.991	(A) M Zero
Sciscionella	2.12	2.13	0.52	0.44	-0.01	0.937	0.992	(B) Other M
Agarivorans	4.92	4.91	0.43	0.52	0.01	0.941	0.994	(A) M Zero
Olleya	0.35	0.36	0.79	0.78	-0.01	0.942	0.994	(B) Other M
Mitsuokella	2.82	2.82	0.64	0.52	-0.01	0.943	0.994	(B) Other M
Orthobunyavirus	2.85	2.84	0.61	0.43	0.01	0.943	0.994	(A) M Zero
Altererythrobacter	3.64	3.66	1.3	1.07	-0.02	0.943	0.994	(B) Other M
Jonquetella	5.01	5.02	0.77	0.59	-0.01	0.946	0.996	(B) Other M
Acetobacter	9.79	9.78	0.65	0.57	0.01	0.947	0.996	(A) M Zero
Halocynthiibacter	-0.37	-0.38	0.77	0.61	0.01	0.947	0.996	(A) M Zero
Cellulomonas	5.12	5.1	1.85	1.62	0.02	0.949	0.997	(A) M Zero
Demequina	3.5	3.52	1.08	1	-0.01	0.95	0.997	(B) Other M
Candidatus_Nasuia	2	1.99	1.08	0.54	0.01	0.951	0.997	(A) M Zero
Terrimicrobium	2.54	2.55	0.9	0.52	-0.01	0.951	0.997	(B) Other M
Salsuginibacillus	2.83	2.85	1.19	1.28	-0.02	0.952	0.997	(B) Other M
Lautropia	2.31	2.29	1.6	1.14	0.02	0.954	0.997	(A) M Zero
Paeniclostridium	4.06	4.05	0.59	0.55	0.01	0.954	0.997	(A) M Zero
Candidatus_Brocadia	2.03	2.01	0.96	1.06	0.01	0.956	0.997	(A) M Zero
Polymorphum	1.9	1.9	0.52	0.61	-0.01	0.957	0.997	(B) Other M
Pirellula	1.78	1.77	1.62	0.88	0.01	0.957	0.997	(A) M Zero
Lachnobacterium	2.99	2.98	1.06	1.02	0.01	0.957	0.997	(A) M Zero
Kiloniella	8.13	8.12	0.72	0.7	0.01	0.958	0.997	(A) M Zero
Aliagarivorans	2.55	2.54	0.45	0.56	0.01	0.958	0.997	(A) M Zero
Betaentomopoxvirus	-0.74	-0.74	0.32	0.34	0	0.958	0.997	(B) Other M
Tepidiphilus	2.93	2.91	1.51	1.97	0.02	0.96	0.997	(A) M Zero
Tepidanaerobacter	1.69	1.7	0.61	0.71	-0.01	0.962	0.997	(B) Other M
Salinisphaera	0.43	0.44	0.96	0.82	-0.01	0.962	0.997	(B) Other M
Mucispirillum	2.6	2.61	0.46	0.43	0	0.963	0.997	(B) Other M
Enterococcus	15.79	15.78	0.89	1.05	0.01	0.965	0.997	(A) M Zero
Helcobacillus	2.48	2.47	0.43	0.44	0	0.965	0.997	(A) M Zero
Acidocella	8.71	8.7	0.76	0.7	0.01	0.965	0.997	(A) M Zero
Actinocatenispora	1.9	1.89	0.73	1.48	0.01	0.966	0.997	(A) M Zero
Psychrobacillus	-2.36	-2.37	0.34	0.34	0	0.966	0.997	(A) M Zero
Noviherbaspirillum	3.87	3.88	0.82	1.39	-0.01	0.966	0.997	(B) Other M
Falsirhodobacter	6.6	6.59	0.94	0.96	0.01	0.966	0.997	(A) M Zero
Singulisphaera	0.36	0.35	1.2	1.12	0.01	0.967	0.997	(A) M Zero
Caenispirillum	0.75	0.76	1.13	1.05	-0.01	0.969	0.997	(B) Other M
Frankia	5.96	5.97	0.96	0.71	-0.01	0.969	0.997	(B) Other M
Methylovulum	0.5	0.49	0.56	0.52	0	0.969	0.997	(A) M Zero
Caldalkalibacillus	1.44	1.45	0.93	1.13	-0.01	0.969	0.997	(B) Other M
Leeuwenhoekiella	1.26	1.27	0.88	0.67	-0.01	0.97	0.997	(B) Other M
Dinoroseobacter	2.04	2.04	0.33	0.25	0	0.973	0.999	(A) M Zero
Sapelovirus	1.34	1.34	0.86	0.69	-0.01	0.975	1	(B) Other M
Renibacterium	2.43	2.44	0.39	0.44	0	0.976	1	(B) Other M
Caldanaerobius	2.25	2.24	0.41	0.56	0	0.976	1	(A) M Zero
Thermococcus	3.85	3.85	0.7	0.7	0	0.98	1	(B) Other M
Pseudolabrys	1.77	1.77	0.89	0.64	0	0.981	1	(A) M Zero
Intestinibacter	0.21	0.21	0.73	0.67	0	0.981	1	(B) Other M
Acaricomes	2.42	2.42	0.34	0.4	0	0.981	1	(A) M Zero
Aquimarina	11.23	11.22	1.05	0.72	0	0.983	1	(A) M Zero
Catellicoccus	9.63	9.63	1.04	0.78	0	0.984	1	(B) Other M
Thioalkalivibrio	4.22	4.23	1.13	1.29	-0.01	0.985	1	(B) Other M
Halobacteriovorax	1.98	1.98	0.53	0.63	0	0.987	1	(B) Other M
Acetonema	0.72	0.71	1.09	1.03	0	0.987	1	(A) M Zero
Oleiphilus	1.11	1.11	0.49	0.64	0	0.99	1	(A) M Zero
Criblamydia	1.3	1.3	0.39	0.3	0	0.99	1	(B) Other M
Tepidicaulis	2.17	2.17	0.93	0.77	0	0.99	1	(B) Other M
Gulosibacter	5.13	5.12	0.73	0.6	0	0.991	1	(A) M Zero
Macrococcus	2.25	2.25	0.52	0.5	0	0.991	1	(B) Other M
Thalassobacillus	1.75	1.75	0.71	0.76	0	0.992	1	(B) Other M
Yokenella	2.21	2.21	0.34	0.33	0	0.992	1	(B) Other M
Hydrocarboniphaga	1.1	1.1	0.75	1.11	0	0.992	1	(A) M Zero
Candidatus_Koribacter	2.46	2.46	0.65	0.62	0	0.993	1	(A) M Zero
Rouxiella	2.12	2.13	0.45	0.61	0	0.994	1	(B) Other M
Pontibacter	3.95	3.96	1.53	1.08	0	0.994	1	(B) Other M
Thermoanaerobacterium	2.09	2.09	0.96	0.87	0	0.995	1	(B) Other M
Candidatus_Ishikawaella	2.01	2.01	0.56	0.57	0	0.995	1	(A) M Zero
Rubellimicrobium	2.76	2.76	1.25	1.57	0	0.996	1	(B) Other M
Trueperella	1.3	1.3	0.62	0.39	0	0.996	1	(B) Other M
Muricauda	1.88	1.88	0.5	0.56	0	0.997	1	(A) M Zero
Mangrovibacter	3.04	3.04	0.36	0.41	0	0.998	1	(A) M Zero
Marichromatium	11.94	11.94	1.19	0.97	0	0.998	1	(B) Other M
Aparavirus	2.82	2.82	0.82	0.84	0	0.998	1	(A) M Zero
Oceanobacillus	2.05	2.05	0.83	0.64	0	0.998	1	(B) Other M
Castellaniella	1.74	1.74	0.88	0.71	0	0.999	1	(B) Other M
Gallionella	2.2	2.2	0.48	0.49	0	0.999	1	(B) Other M
Cylindrospermopsis	1.94	1.94	0.72	0.88	0	0.999	1	(A) M Zero
Lactobacillus	12.45	12.45	2.97	2.3	0	1	1	(A) M Zero
Lampropedia	1.75	1.75	0.76	0.8	0	1	1	(B) Other M

## Sheet: Signatures Associated With Surv
Entity Name	Higher in	q-value In Lymph Node Comparison?	p-value In Lymph Node Comparison?	Higher In Lymph Node Comparison?	q-value In Metastasis Comparison?	p-value In Metastasis Comparison?	Higher In Metastasis Comparison?
Ponticaulis	High Survivors	0.98	0.657	(B) Other N	0.855	0.322	(A) M Zero
Kosmotoga	High Survivors	0.997	0.954	(A) N Zero	0.838	0.213	(A) M Zero
Vulgatibacter	High Survivors	0.98	0.138	(B) Other N	0.972	0.785	(A) M Zero
Youngiibacter	High Survivors	0.98	0.457	(B) Other N	0.954	0.573	(A) M Zero
Candidatus_Ishikawaella	High Survivors	0.995	0.882	(A) N Zero	1	0.995	(A) M Zero
Magnetococcus	High Survivors	0.98	0.547	(A) N Zero	0.838	0.213	(A) M Zero
Stanieria	High Survivors	0.994	0.857	(A) N Zero	0.93	0.516	(A) M Zero
Euryhalocaulis	High Survivors	1	0.999	(B) Other N	0.838	0.192	(A) M Zero
Marinimicrobium	High Survivors	0.98	0.444	(B) Other N	0.971	0.743	(A) M Zero
Pseudohongiella	High Survivors	0.98	0.568	(A) N Zero	0.866	0.342	(A) M Zero
Leucothrix	High Survivors	0.98	0.614	(B) Other N	0.969	0.716	(B) Other M
Microchaete	High Survivors	0.995	0.898	(B) Other N	0.921	0.497	(A) M Zero
Cetobacterium	High Survivors	0.98	0.202	(B) Other N	0.95	0.552	(B) Other M
Thermodesulfobium	High Survivors	0.98	0.452	(A) N Zero	0.838	0.117	(A) M Zero
Actinopolymorpha	High Survivors	0.98	0.71	(B) Other N	0.912	0.461	(B) Other M
Marinagarivorans	High Survivors	0.98	0.224	(B) Other N	0.912	0.46	(A) M Zero
Hydrogenivirga	High Survivors	0.98	0.599	(B) Other N	0.855	0.278	(A) M Zero
Candidatus_Evansia	High Survivors	0.98	0.28	(B) Other N	0.911	0.439	(A) M Zero
Criblamydia	High Survivors	0.98	0.627	(B) Other N	1	0.99	(B) Other M
Cycloclasticus	High Survivors	0.997	0.965	(A) N Zero	0.972	0.793	(A) M Zero
Leptonema	High Survivors	0.98	0.572	(B) Other N	0.855	0.308	(A) M Zero
Robiginitalea	High Survivors	0.98	0.57	(B) Other N	0.838	0.18	(A) M Zero
Paraoerskovia	High Survivors	0.98	0.271	(B) Other N	0.855	0.322	(A) M Zero
Methylomarinum	High Survivors	0.98	0.656	(B) Other N	0.882	0.387	(A) M Zero
Allofustis	High Survivors	0.98	0.497	(A) N Zero	0.972	0.792	(B) Other M
Salisaeta	High Survivors	0.98	0.601	(A) N Zero	0.958	0.584	(A) M Zero
Thiocapsa	High Survivors	0.996	0.935	(B) Other N	0.965	0.617	(B) Other M
Methylohalobius	High Survivors	0.98	0.219	(A) N Zero	0.855	0.325	(A) M Zero
Mesonia	High Survivors	0.997	0.96	(B) Other N	0.965	0.656	(A) M Zero
Pragia	High Survivors	0.98	0.639	(B) Other N	0.855	0.324	(A) M Zero
Agarivorans	High Survivors	0.98	0.516	(B) Other N	0.994	0.941	(A) M Zero
Porticoccus	High Survivors	0.98	0.631	(B) Other N	0.939	0.534	(A) M Zero
Haematospirillum	High Survivors	0.98	0.0571	(A) N Zero	0.95	0.562	(A) M Zero
Beggiatoa	High Survivors	0.996	0.931	(A) N Zero	0.977	0.851	(A) M Zero
Neptunomonas	High Survivors	0.98	0.553	(B) Other N	0.917	0.493	(A) M Zero
Halorhodospira	High Survivors	0.995	0.88	(A) N Zero	0.971	0.757	(A) M Zero
Desulfospira	High Survivors	0.985	0.809	(B) Other N	0.838	0.143	(A) M Zero
Puniceibacterium	High Survivors	0.98	0.401	(B) Other N	0.991	0.931	(A) M Zero
Simiduia	High Survivors	0.98	0.538	(B) Other N	0.976	0.838	(A) M Zero
Marivirga	High Survivors	0.98	0.526	(A) N Zero	0.855	0.334	(A) M Zero
Salinibacter	High Survivors	0.98	0.737	(A) N Zero	0.913	0.483	(A) M Zero
Salegentibacter	High Survivors	0.985	0.834	(B) Other N	0.964	0.608	(A) M Zero
Ammonifex	High Survivors	0.995	0.913	(A) N Zero	0.838	0.106	(A) M Zero
Nesiotobacter	High Survivors	0.985	0.811	(B) Other N	0.838	0.177	(A) M Zero
Gulosibacter	High Survivors	0.98	0.233	(B) Other N	1	0.991	(A) M Zero
Thalassospira	High Survivors	0.98	0.321	(B) Other N	0.414	0.0128	(B) Other M
Pleurocapsa	High Survivors	0.98	0.403	(B) Other N	0.971	0.746	(A) M Zero
Anaerofustis	High Survivors	0.98	0.308	(B) Other N	0.969	0.72	(A) M Zero
Yatapoxvirus	High Survivors	0.995	0.872	(B) Other N	0.884	0.389	(B) Other M
Leeia	High Survivors	0.983	0.762	(A) N Zero	0.965	0.614	(A) M Zero
Hylemonella	High Survivors	0.98	0.192	(A) N Zero	0.842	0.222	(B) Other M
Nautilia	High Survivors	0.98	0.31	(B) Other N	0.838	0.199	(A) M Zero
Thiolapillus	High Survivors	0.997	0.977	(B) Other N	0.838	0.156	(A) M Zero
Azovibrio	High Survivors	0.98	0.245	(B) Other N	0.912	0.465	(A) M Zero
Closterovirus	High Survivors	0.98	0.0884	(B) Other N	0.969	0.71	(A) M Zero
Sharpea	High Survivors	0.98	0.0813	(B) Other N	0.956	0.578	(A) M Zero
Halobacteroides	High Survivors	0.98	0.406	(B) Other N	0.978	0.874	(A) M Zero
Oleiphilus	High Survivors	0.98	0.192	(B) Other N	1	0.99	(A) M Zero
Chelonobacter	High Survivors	0.989	0.842	(B) Other N	0.457	0.0205	(A) M Zero
Candidatus_Methylopumilus	High Survivors	0.98	0.176	(B) Other N	0.976	0.804	(B) Other M
Dichelobacter	High Survivors	0.995	0.907	(A) N Zero	0.95	0.562	(A) M Zero
Phikzlikevirus	High Survivors	0.98	0.123	(B) Other N	0.838	0.214	(A) M Zero
Cyclobacterium	High Survivors	0.98	0.64	(A) N Zero	0.93	0.515	(A) M Zero
Desulfonatronospira	High Survivors	0.98	0.398	(A) N Zero	0.965	0.612	(B) Other M
Yokenella	High Survivors	0.997	0.945	(B) Other N	1	0.992	(B) Other M
Candidatus_Photodesmus	High Survivors	0.98	0.741	(A) N Zero	0.958	0.586	(B) Other M
Candidatus_Arthromitus	High Survivors	0.995	0.902	(B) Other N	0.921	0.498	(B) Other M
Hydrogenobacter	High Survivors	0.98	0.413	(B) Other N	0.871	0.352	(A) M Zero
Sphingorhabdus	High Survivors	0.984	0.773	(A) N Zero	0.855	0.274	(A) M Zero
Ventosimonas	High Survivors	0.98	0.164	(B) Other N	0.874	0.377	(B) Other M
Dinoroseobacter	High Survivors	0.98	0.448	(B) Other N	0.999	0.973	(A) M Zero
Paludibacterium	High Survivors	0.98	0.265	(B) Other N	0.855	0.306	(A) M Zero
Salinispira	High Survivors	0.98	0.456	(B) Other N	0.864	0.34	(A) M Zero
Crinivirus	High Survivors	0.98	0.639	(B) Other N	0.874	0.38	(A) M Zero
Thioalkalimicrobium	High Survivors	0.995	0.91	(B) Other N	0.838	0.137	(A) M Zero
Acidihalobacter	High Survivors	0.98	0.574	(B) Other N	0.785	0.0721	(B) Other M
Chelativorans	High Survivors	0.98	0.655	(A) N Zero	0.976	0.813	(A) M Zero
Methylosarcina	High Survivors	0.98	0.116	(B) Other N	0.838	0.196	(B) Other M
Amycolicicoccus	High Survivors	0.98	0.454	(B) Other N	0.972	0.787	(A) M Zero
Sulfuricurvum	High Survivors	0.982	0.752	(B) Other N	0.969	0.718	(A) M Zero
Acaricomes	High Survivors	0.995	0.915	(B) Other N	1	0.981	(A) M Zero
Gemmata	Low Survivors	0.98	0.153	(A) N Zero	0.771	0.063	(A) M Zero
Halolactibacillus	High Survivors	0.98	0.426	(B) Other N	0.855	0.316	(A) M Zero
Desulfobacula	High Survivors	0.98	0.155	(B) Other N	0.838	0.189	(A) M Zero
Cafeteriavirus	High Survivors	0.98	0.355	(B) Other N	0.874	0.362	(B) Other M
Thioflavicoccus	High Survivors	1	0.996	(B) Other N	0.855	0.323	(A) M Zero
Nitratifractor	High Survivors	0.984	0.801	(A) N Zero	0.874	0.363	(A) M Zero
Betaentomopoxvirus	High Survivors	0.98	0.34	(B) Other N	0.997	0.958	(B) Other M
Klebsiella*	Low Survivors	0.98	0.0997	(A) N Zero	0.401	0.008281	(A) M Zero
Vagococcus	High Survivors	0.98	0.581	(B) Other N	0.838	0.185	(A) M Zero
Lambdalikevirus	High Survivors	0.98	0.286	(B) Other N	0.855	0.328	(B) Other M
Halotalea	High Survivors	0.98	0.641	(B) Other N	0.971	0.77	(B) Other M
Sanguibacter	Low Survivors	0.98	0.0449	(A) N Zero	0.838	0.198	(A) M Zero
Limnochorda	High Survivors	0.98	0.145	(B) Other N	0.971	0.776	(B) Other M
Desulfatirhabdium	High Survivors	0.98	0.592	(B) Other N	0.716	0.0514	(A) M Zero
Aliiroseovarius	High Survivors	0.98	0.234	(B) Other N	0.969	0.704	(A) M Zero
Achromobacter	Low Survivors	0.98	0.0368	(A) N Zero	0.838	0.192	(A) M Zero
Oscillochloris	High Survivors	0.98	0.396	(B) Other N	0.955	0.576	(A) M Zero
Sneathiella	High Survivors	0.98	0.412	(B) Other N	0.779	0.067	(A) M Zero
Heliobacterium	High Survivors	0.98	0.447	(B) Other N	0.969	0.707	(B) Other M
Jejuia	High Survivors	0.98	0.723	(A) N Zero	0.988	0.895	(A) M Zero
Aliiglaciecola	High Survivors	0.98	0.547	(B) Other N	0.838	0.18	(A) M Zero
Pelodictyon	High Survivors	0.996	0.929	(A) N Zero	0.834	0.0925	(A) M Zero
Desulfobacca	High Survivors	0.98	0.482	(A) N Zero	0.759	0.0592	(A) M Zero
Gracilibacillus	High Survivors	0.98	0.446	(A) N Zero	0.855	0.263	(A) M Zero
Bermanella	High Survivors	0.98	0.387	(B) Other N	0.985	0.89	(A) M Zero
Methylacidiphilum	High Survivors	0.98	0.0803	(B) Other N	0.971	0.734	(B) Other M
